# Supplementary material for: A genome-scale metabolic model of a globally disseminated hyperinvasive M1 strain of Streptococcus pyogenes
Source: mSystems. 2024 Aug 19;9(9):e00736-24. doi: 10.1128/msystems.00736-24 (PMC11406949; doi:10.1128/msystems.00736-24)
Supplement: Table S1 — All information of the curation. [file msystems.00736-24-s0002.xlsx]

## Sheet: Added_Reactions
Supplementary Table 1_1. Added reactions in iYH543
Reaction_id	reaction_description	subsystem	lower_bound	upper_bound	formula	gene_reaction_association	Evidences type	Figure	Evidence_1_reference	Evidence_1_explanation	Evidence_2_reference	Evidence_2_explanation	Evidence_3_reference	Evidence_3_explanation
ACMANAt2	N acetyl D mannosamine proton symport	Transport, extracellular	0	1000	acmana_e + h_e --> acmana_c + h_c		Physiological data	Fig_3A, Fig_S1	BiOLOG experiments	This reaction was added to make iYH543 in CDM can grow by tranporting N-Acetyl-D-mannosamine.	BiGG	iYO844
ADNt2	Adenosine transport in via proton symport	Transport, extracellular	-1000	1000	adn_e + h_e <=> adn_c + h_c		Physiological data	Fig_3A, Fig_S1	BiOLOG experiments	This reaction was added to make iYH543 in CDM can grow by tranporting Adenosine.	BiGG	Recon3D
ALKP	Alkaline Phosphatase	Glycerophospholipid metabolism	-1000	1000	dhap_c + h2o_c <=> dha_c + pi_c		Physiological data	Fig_3A, Fig_S1	BiOLOG experiments	This reaction was added to make iYH543 in CDM can grow by tranporting Dihydroxy Acetone.	BiGG	iYO844
ALL_D_Et	D-Allose transport (transport mechanism unknown - evidence from biolog data)	Transport, extracellular	-1000	1000	all__D_e <=> all__D_c		Physiological data	Fig_3A, Fig_S1	BiOLOG experiments	This reaction was added to make iYH543 can grow by tranporting D-Allose.	BiGG	iYS854
ALLK	Allose kinase	Alternate Carbon Metabolism	0	1000	all__D_c + atp_c --> adp_c + all6p_c + h_c		Physiological data	Fig_3A, Fig_S1	BiOLOG experiments	This reaction was added to make iYH543 can grow by tranporting D-Allose.	BiGG	iJO1366
ALLPI	Allose 6-phosphate isomerase	Alternate Carbon Metabolism	-1000	1000	all6p_c <=> allul6p_c	SPy_0889	Physiological data	Fig_3A, Fig_S1	BiOLOG experiments	This reaction was added to make iYH543 can grow by tranporting D-Allose.	BiGG	iJO1366
ALLULPE	Allulose 6-phosphate epimerase	Alternate Carbon Metabolism	-1000	1000	allul6p_c <=> f6p_c		Physiological data	Fig_3A, Fig_S1	BiOLOG experiments	This reaction was added to make iYH543 can grow by tranporting D-Allose.	BiGG	iJO1366
ALTRH	Altronate hydrolase	Alternate Carbon Metabolism	0	1000	altrn_c --> 2ddglcn_c + h2o_c		Physiological data	Fig_3A, Fig_S1	BiOLOG experiments	This reaction was added to make iYH543 in CDM can grow by tranporting D-Glucuronate.	BiGG	iJO1366
ARAB_Dt	D arabinose reversible transport	Transport, extracellular	-1000	1000	arab__D_e <=> arab__D_c		Physiological data	Fig_3A, Fig_S1	BiOLOG experiments	This reaction was added to make iYH543 in CDM can grow by tranporting D arabinose.	BiGG	iYO844
ARABDI	L-fucose isomerase	Alternate Carbon Metabolism	-1000	1000	arab__D_c <=> rbl__D_c		Physiological data	Fig_3A, Fig_S1	BiOLOG experiments	This reaction was added to make iYH543 can grow by tranporting D Arabinose.	BiGG	iB21_1397
ARAI	L-arabinose isomerase	Alternate Carbon Metabolism	-1000	1000	arab__L_c <=> rbl__L_c		Physiological data	Fig_3A, Fig_S1	BiOLOG experiments	This reaction was added to make iYH543 can grow by tranporting D-Allose.	BiGG	iJO1366
BG_MBDG	Beta glucosidase	Alternate Carbon Metabolism	0	1000	h2o_e + mbdg_e --> glc__D_e + meoh_e		Physiological data	Fig_3A, Fig_S1	BiOLOG experiments	This reaction was added to make iYH543 in CDM can grow by tranporting Beta Methylglucoside.	BiGG	iYO844
CDAabc	alpha-Cyclodextrin transport via ABC system	Transport, extracellular	0	1000	atp_c + cyclodext_A_e + h2o_c --> adp_c + cyclodext_A_c + h_c + pi_c	( SPy_1299 and SPy_1301 and SPy_1306 )	Physiological data	Fig_3A, Fig_S1	PMID: 19735442	This reaction was added to make iYH543 can grow by metabolizong the starch. This reaction does not exist in BiGG or VMH, and is the original reaction of iYH543.	BiOLOG experiments	This reaction was added to make iYH543 can grow by tranporting the cyclodextrin.
CDAH	alpha-Cyclodextrin hydrolase	Starch and sucrose metabolism	0	1000	cyclodext_A_c + 2.0 h2o_c --> 2.0 malttr_c	SPy_1304	Physiological data	Fig_3A, Fig_S1	PMID: 19735442	This reaction was added to make iYH543 can grow by metabolizong the starch. This reaction does not exist in BiGG or VMH, and is the original reaction of iYH543.	BiOLOG experiments	This reaction was added to make iYH543 can grow by tranporting the cyclodextrin.
CDBabc	beta-Cyclodextrin transport via ABC system	Transport, extracellular	0	1000	atp_c + cyclodext_B_e + h2o_c --> adp_c + cyclodext_B_c + h_c + pi_c	( SPy_1299 and SPy_1301 and SPy_1306 )	Physiological data	Fig_3A, Fig_S1	PMID: 19735442	This reaction was added to make iYH543 can grow by metabolizong the starch. This reaction does not exist in BiGG or VMH, and is the original reaction of iYH543.	BiOLOG experiments	This reaction was added to make iYH543 can grow by tranporting the cyclodextrin.
CDBH	beta-Cyclodextrin hydrolase	Starch and sucrose metabolism	0	1000	cyclodext_B_c + 2.0 h2o_c --> malttr_c + maltttr_c	SPy_1304	Physiological data	Fig_3A, Fig_S1	PMID: 19735442	This reaction was added to make iYH543 can grow by metabolizong the starch. This reaction does not exist in BiGG or VMH, and is the original reaction of iYH543.	BiOLOG experiments	This reaction was added to make iYH543 can grow by tranporting the cyclodextrin.
CDGabc	gamma-Cyclodextrin transport via ABC system	Transport, extracellular	0	1000	atp_c + cyclodext_G_e + h2o_c --> adp_c + cyclodext_G_c + h_c + pi_c	( SPy_1299 and SPy_1301 and SPy_1306 )	Physiological data	Fig_3A, Fig_S1	PMID: 19735442	This reaction was added to make iYH543 can grow by metabolizong the starch. This reaction does not exist in BiGG or VMH, and is the original reaction of iYH543.	BiOLOG experiments	This reaction was added to make iYH543 can grow by tranporting the cyclodextrin.
CDGH	gamma-Cyclodextrin hydrolase	Starch and sucrose metabolism	0	1000	cyclodext_G_c + 2.0 h2o_c --> 2.0 maltttr_c	SPy_1304	Physiological data	Fig_3A, Fig_S1	PMID: 19735442	This reaction was added to make iYH543 can grow by metabolizong the starch. This reaction does not exist in BiGG or VMH, and is the original reaction of iYH543.	BiOLOG experiments	This reaction was added to make iYH543 can grow by tranporting the cyclodextrin.
DHAt	Dihydroxyacetone transport via facilitated diffusion	Transport, extracellular	-1000	1000	dha_e <=> dha_c		Physiological data	Fig_3A, Fig_S1	BiOLOG experiments	This reaction was added to make iYH543 in CDM can grow by tranporting Dihydroxyacetone.	BiGG	iYO844
DRBK	Deoxyribokinase	Pentose phosphate pathway	-1000	1000	atp_c + drib_c <=> 2dr5p_c + adp_c + h_c		Physiological data	Fig_3A, Fig_S1	BiOLOG experiments	This reaction was added to make iYH543 in CDM can grow by tranporting Deoxy D Ribose.	BiGG	iYO844
DRIBabc	Deoxyribose transport via ABC system	Transport, extracellular	0	1000	atp_c + drib_e + h2o_c --> adp_c + drib_c + h_c + pi_c		Physiological data	Fig_3A, Fig_S1	BiOLOG experiments	This reaction was added to make iYH543 in CDM can grow by tranporting Deoxy D Ribose.	BiGG	iYO844
EDA	2-dehydro-3-deoxy-phosphogluconate aldolase	Pentose Phosphate Pathway	0	1000	2ddg6p_c --> g3p_c + pyr_c	SPy_0639	Physiological data	Fig_3A, Fig_S1	BiOLOG experiments	This reaction was added to make iYH543 in CDM can grow by tranporting D-Glucuronate.	BiGG	iJO1366
EPGALURSe	Endopolygalacturonase extracellular	S_Alternate_Carbon_Metabolism	0	1000	h2o_e + pectin_e --> galur_e		Physiological data	Fig_3A, Fig_S1	BiOLOG experiments	This reaction was added to make iYH543 in CDM can grow by tranporting Pectin.	BiGG	iMM904
EX_acmana_e	N-Acetyl-D-mannosamine exchange	Extracellular exchange	-4.6	1000	acmana_e <=>		Physiological data	Fig_3A, Fig_S1	BiOLOG experiments	This reaction was added to make iYH543 in CDM can grow by tranporting N-Acetyl-D-mannosamine.	BiGG	iYO844
EX_adn_e	Adenosine exchange	Extracellular exchange	-4.6	1000	adn_e <=>		Physiological data	Fig_3A, Fig_S1	BiOLOG experiments	This reaction was added to make iYH543 in CDM can grow by tranporting Adenosine.	BiGG	iYS854
EX_all__D_e	D-Allose exchange	Extracellular exchange	-4.6	1000	all__D_e <=>		Physiological data	Fig_3A, Fig_S1	BiOLOG experiments	This reaction was added to make iYH543 can grow by tranporting D-Allose.	BiGG	iYS854
EX_arab__D_e	D Arabinose exchange	Extracellular exchange	-4.6	1000	arab__D_e <=>		Physiological data	Fig_3A, Fig_S1	BiOLOG experiments	This reaction was added to make iYH543 can grow by tranporting D Arabinose.	BiGG	iB21_1397
EX_cyclodext_A_e	alpha-Cyclodextrin exchange	Extracellular exchange	-4.6	1000	cyclodext_A_e <=>		Physiological data	Fig_3A, Fig_S1	PMID: 19735442	This reaction was added to make iYH543 can grow by metabolizong the starch. This reaction does not exist in BiGG or VMH, and is the original reaction of iYH543.	BiOLOG experiments	This reaction was added to make iYH543 can grow by tranporting the cyclodextrin.
EX_cyclodext_B_e	beta-Cyclodextrin exchange	Extracellular exchange	-4.6	1000	cyclodext_B_e <=>		Physiological data	Fig_3A, Fig_S1	PMID: 19735442	This reaction was added to make iYH543 can grow by metabolizong the starch. This reaction does not exist in BiGG or VMH, and is the original reaction of iYH543.	BiOLOG experiments	This reaction was added to make iYH543 can grow by tranporting the cyclodextrin.
EX_cyclodext_G_e	gamma-Cyclodextrin exchange	Extracellular exchange	-4.6	1000	cyclodext_G_e <=>		Physiological data	Fig_3A, Fig_S1	PMID: 19735442	This reaction was added to make iYH543 can grow by metabolizong the starch. This reaction does not exist in BiGG or VMH, and is the original reaction of iYH543.	BiOLOG experiments	This reaction was added to make iYH543 can grow by tranporting the cyclodextrin.
EX_dha_e	Dihydroxyacetone exchange	Extracellular exchange	-4.6	1000	dha_e <=>		Physiological data	Fig_3A, Fig_S1	BiOLOG experiments	This reaction was added to make iYH543 in CDM can grow by tranporting Dihydroxyacetone.	BiGG	iYO844
EX_drib_e	Deoxy D Ribose exchange	Extracellular exchange	-4.6	1000	drib_e <=>		Physiological data	Fig_3A, Fig_S1	BiOLOG experiments	This reaction was added to make iYH543 in CDM can grow by tranporting Deoxy D Ribose.	BiGG	iYO844
EX_f6p_e	D-fructose 6-phosphate exchange	Extracellular exchange	-4.6	1000	f6p_e <=>		Physiological data	Fig_3A, Fig_S1	BiOLOG experiments	This reaction was added to make iYH543 in CDM can grow by tranporting Fructose 6 phosphate.	BiGG	iYO844
EX_fuc__L_e	L-Fucose exchange	Extracellular exchange	-4.6	1000	fuc__L_e <=>		Physiological data	Fig_3A, Fig_S1	BiOLOG experiments	This reaction was added to make iYH543 in CDM can grow by tranporting L-Fucose.	BiGG	iYS854
EX_g6p_e	D-Glucose 6-phosphate exchange	Extracellular exchange	-4.6	1000	g6p_e <=>		Physiological data	Fig_3A, Fig_S1	BiOLOG experiments	This reaction was added to make iYH543 in CDM can grow by tranporting D-Glucose 6-phosphate.	BiGG	iYS854
EX_galur_e	D-Galacturonate exchange	Extracellular exchange	-4.6	1000	galur_e <=>		Physiological data	Fig_3A, Fig_S1	BiOLOG experiments	This reaction was added to make iYH543 in CDM can grow by tranporting D-Glucuronate.	BiGG	iYS854
EX_glcn__D_e	D Gluconate exchange	Extracellular exchange	-4.6	1000	glcn__D_e <=>		Physiological data	Fig_3A, Fig_S1	BiOLOG experiments	This reaction was added to make iYH543 in CDM can grow by tranporting D gluconate.	BiGG	iYO844
EX_glcur_e	D-Glucuronate exchange	Extracellular exchange	-4.6	1000	glcur_e <=>		Physiological data	Fig_3A, Fig_S1	BiOLOG experiments	This reaction was added to make iYH543 in CDM can grow by tranporting D-Glucuronate.	BiGG	iYS854
EX_glycogen_e	Glycogen exchange	Extracellular exchange	-4.6	1000	glycogen_e <=>		Physiological data	Fig_3A, Fig_S1	BiOLOG experiments	This reaction was added to make iYH543 in CDM can grow by tranporting Glycogen.	BiGG	iYO844
EX_lyx__L_e	L-Lyxose exchange	Extracellular exchange	-4.6	1000	lyx__L_e <=>		Physiological data	Fig_3A, Fig_S1	BiOLOG experiments	This reaction was added to make iYH543 in CDM can grow by tranporting L-Lyxose.	BiGG	iYS854
EX_mbdg_e	Beta Methylglucoside exchange	Extracellular exchange	-4.6	1000	mbdg_e <=>		Physiological data	Fig_3A, Fig_S1	BiOLOG experiments	This reaction was added to make iYH543 in CDM can grow by tranporting Beta Methylglucoside.	BiGG	iYO844
EX_meoh_e	Sink reaction for glycolaldehyde	Exchange/demand reaction	0	1000	meoh_e -->		Physiological data	Fig_3A, Fig_S1	BiOLOG experiments	This reaction was added to make iYH543 in CDM can grow by tranporting ß-Methyl-D- Glucoside.	BiGG		BioCyc, EggNOG	https://biocyc.org/gene?orgid=GCF_000006785&id=SPY_RS04755
EX_pala_e	Palatinose exchange	Extracellular exchange	-4.6	1000	pala_e <=>		Physiological data	Fig_3A, Fig_S1	BiOLOG experiments	This reaction was added to make iYH543 in CDM can grow by tranporting Palatinose.	BiGG	iYO844
EX_pectin_e	Pectin exchange	Extracellular exchange	-4.6	1000	pectin_e <=>		Physiological data	Fig_3A, Fig_S1	BiOLOG experiments	This reaction was added to make iYH543 in CDM can grow by tranporting Pectin.	BiGG	iMM904
EX_rib__D_e	D-Ribose exchange	Extracellular exchange	-4.6	1000	rib__D_e <=>		Physiological data	Fig_3A, Fig_S1	BiOLOG experiments	This reaction was added to make iYH543 in CDM can grow by tranporting D-Ribose.	BiGG	iYS854
EX_rmn_e	L-Rhamnose exchange	Extracellular exchange	-4.6	1000	rmn_e <=>		Physiological data	Fig_3A, Fig_S1	BiOLOG experiments	This reaction was added to make iYH543 in CDM can grow by tranporting L-Rhamnose.	BiGG	iYO844
EX_srb__L_e	L Sorbose exchange	Extracellular exchange	-4.6	1000	srb__L_e <=>		Physiological data	Fig_3A, Fig_S1	BiOLOG experiments	This reaction was added to make iYH543 in CDM can grow by tranporting L-Sorbose.	BiGG	iYO844
EX_tag__D_e	D Tagatose exchange	Extracellular exchange	-4.6	1000	tag__D_e <=>		Physiological data	Fig_3A, Fig_S1	BiOLOG experiments	This reaction was added to make iYH543 in CDM can grow by tranporting D-tagatose.	BiGG	Recon3D
EX_uri_e	Uridine exchange	Extracellular exchange	-4.6	1000	uri_e <=>		Physiological data	Fig_3A, Fig_S1	BiOLOG experiments	This reaction was added to make iYH543 in CDM can grow by tranporting Uridine.	BiGG	iYS854
EX_xyl__D_e	D-Xylose exchange	Extracellular exchange	-4.6	1000	xyl__D_e <=>		Physiological data	Fig_3A, Fig_S1	BiOLOG experiments	This reaction was added to make iYH543 in CDM can grow by tranporting D-Xylose.	BiGG	iYO844
F6Pt6_2	Fructose 6 phosphate transport via phosphate antiport	Transport, extracellular	0	1000	f6p_e + 2.0 pi_c --> f6p_c + 2.0 pi_e		Physiological data	Fig_3A, Fig_S1	BiOLOG experiments	This reaction was added to make iYH543 in CDM can grow by tranporting Fructose 6 phosphate.	BiGG	iYO844
FBA5	D-Tagatose 1-phosphate D-glyceraldehyde-3-phosphate-lyase	Galactose metabolism	-1000	1000	tag1p__D_c <=> dhap_c + glyald_c		Physiological data	Fig_3A, Fig_S1	BiOLOG experiments	This reaction was added to make iYH543 in CDM can grow by tranporting D-tagatose.	BiGG	Recon3D
FBP	Fructose-Bisphosphatase	Glycolysis/gluconeogenesis	0	1000	fdp_c + h2o_c --> f6p_c + pi_c		Physiological data	Fig_3A, Fig_S1	BiOLOG experiments	This reaction was added to make iYH543 in CDM can grow by tranporting 2-Deoxy-D- Ribose.	BiGG	iYO844
FCI	L-fucose isomerase	Alternate Carbon Metabolism	-1000	1000	fuc__L_c <=> fcl__L_c		Physiological data	Fig_3A, Fig_S1	BiOLOG experiments	This reaction was added to make iYH543 in CDM can grow by tranporting L-Fucose.	BiGG	iJO1366
FCLK	L-fuculokinase	Alternate Carbon Metabolism	0	1000	atp_c + fcl__L_c --> adp_c + fc1p_c + h_c		Physiological data	Fig_3A, Fig_S1	BiOLOG experiments	This reaction was added to make iYH543 in CDM can grow by tranporting L-Fucose.	BiGG	iJO1366
FCLPA	L-fuculose 1-phosphate aldolase	Alternate Carbon Metabolism	-1000	1000	fc1p_c <=> dhap_c + lald__L_c		Physiological data	Fig_3A, Fig_S1	BiOLOG experiments	This reaction was added to make iYH543 in CDM can grow by tranporting L-Fucose.	BiGG	iJO1366
FUC_L_Et	L-Fucose transport (transport mechanism unknown - evidence from biolog data)	Transport, extracellular	-1000	1000	fuc__L_e <=> fuc__L_c		Physiological data	Fig_3A, Fig_S1	BiOLOG experiments	This reaction was added to make iYH543 in CDM can grow by tranporting L-Fucose.	BiGG	iYS854
G6Pt6_2	Glucose-6-phosphate transport via phosphate antiport	Transport, extracellular	0	1000	g6p_e + 2.0 pi_c --> g6p_c + 2.0 pi_e		Physiological data	Fig_3A, Fig_S1	BiOLOG experiments	This reaction was added to make iYH543 in CDM can grow by tranporting D-Glucose 6-phosphate.	BiGG	iYS854
GALUR_Et	D-Galacturonate transport (transport mechanism unknown - evidence from biolog data)	Transport, extracellular	-1000	1000	galur_e <=> galur_c		Physiological data	Fig_3A, Fig_S1	BiOLOG experiments	This reaction was added to make iYH543 in CDM can grow by tranporting D-Glucuronate.	BiGG	iYS854
GLCNt2ir	D gluconate transport via proton symport	Transport, extracellular	0	1000	glcn__D_e + h_e --> glcn__D_c + h_c		Physiological data	Fig_3A, Fig_S1	BiOLOG experiments	This reaction was added to make iYH543 in CDM can grow by tranporting D gluconate.	BiGG	iYO844
GLCURt2r	D-glucuronate transport via proton symport, reversible	Transport, extracellular	-1000	1000	glcur_e + h_e <=> glcur_c + h_c		Physiological data	Fig_3A, Fig_S1	BiOLOG experiments	This reaction was added to make iYH543 in CDM can grow by tranporting D-Glucuronate.	BiGG	iYS854
GLYCOGENt	Glycogen transport in	Transport, extracellular	0	1000	glycogen_e --> glycogen_c		Physiological data	Fig_3A, Fig_S1	BiOLOG experiments	This reaction was added to make iYH543 in CDM can grow by tranporting Glycogen.	BiGG	iYO844
GND	Phosphogluconate dehydrogenase	Pentose phosphate pathway	-1000	1000	6pgc_c + nadp_c <=> co2_c + nadph_c + ru5p__D_c		Physiological data	Fig_3A, Fig_S1	BiOLOG experiments	This reaction was added to make iYH543 in CDM can grow by tranporting D gluconate.	BiGG	iYO844
GNKr	Gluconokinase	Pentose phosphate pathway	-1000	1000	atp_c + glcn__D_c <=> 6pgc_c + adp_c + h_c		Physiological data	Fig_3A, Fig_S1	BiOLOG experiments	This reaction was added to make iYH543 in CDM can grow by tranporting D gluconate.	BiGG	iYO844
GUI1	Glucuronate isomerase (D-glucuronate)	Alternate Carbon Metabolism	-1000	1000	glcur_c <=> fruur_c		Physiological data	Fig_3A, Fig_S1	BiOLOG experiments	This reaction was added to make iYH543 in CDM can grow by tranporting D-Glucuronate.	BiGG	iYS854
GUI2	Glucuronate isomerase (D-galacturonate)	Alternate Carbon Metabolism	-1000	1000	galur_c <=> tagur_c		Physiological data	Fig_3A, Fig_S1	BiOLOG experiments	This reaction was added to make iYH543 in CDM can grow by tranporting D-Glucuronate.	BiGG	iJO1366
HXPRT	Hypoxanthine Phosphoribosyltransferase (Hypoxanthine)	Nucleotide salvage pathway	0	1000	hxan_c + prpp_c --> imp_c + ppi_c	SPy_1136	Physiological data	Fig_3A, Fig_S1	BiOLOG experiments	This reaction was added to make iYH543 in CDM can grow by tranporting ß-Methyl-D- Glucoside.	BiGG	iYO844
ISOMS	Isomaltulose synthase	Alternate Carbon Metabolism	-1000	1000	sucr_c <=> pala_c		Physiological data	Fig_3A, Fig_S1	BiOLOG experiments	This reaction was added to make iYH543 in CDM can grow by tranporting Palatinose.	BiGG	iYO844
KHK3	Ketohexokinase (D-tagatose)	Galactose metabolism	0	1000	atp_c + tag__D_c --> adp_c + h_c + tag1p__D_c		Physiological data	Fig_3A, Fig_S1	BiOLOG experiments	This reaction was added to make iYH543 in CDM can grow by tranporting D-tagatose.	BiGG	Recon3D
LYX_L_Et	L-Lyxose transport (transport mechanism unknown - evidence from biolog data)	Transport, extracellular	-1000	1000	lyx__L_e <=> lyx__L_c		Physiological data	Fig_3A, Fig_S1	BiOLOG experiments	This reaction was added to make iYH543 in CDM can grow by tranporting L-Lyxose.	BiGG	iYS854
LYXI	Lyxose isomerase	Alternate Carbon Metabolism	0	1000	lyx__L_c --> xylu__L_c		Physiological data	Fig_3A, Fig_S1	BiOLOG experiments	This reaction was added to make iYH543 in CDM can grow by tranporting L-Lyxose.	BiGG	iJO1366
MALTHPPL	maltoheptaose phosphorylase	Starch and sucrose metabolism	0	1000	malthp_c + 7.0 pi_c --> 7.0 g1p_c + h2o_c	SPy_1291	Physiological data	Fig_3A, Fig_S1	PMID: 19735442	This reaction was added to make iYH543 can grow by metabolizong the starch. This reaction does not exist in BiGG or VMH, and is the original reaction of iYH543.	BiOLOG experiments	This reaction was added to make iYH543 can grow by tranporting the cyclodextrin.
MALTHXPL	maltohexaose phosphorylase	Starch and sucrose metabolism	0	1000	malthx_c + 6.0 pi_c --> 6.0 g1p_c + h2o_c	SPy_1291	Physiological data	Fig_3A, Fig_S1	PMID: 19735442	This reaction was added to make iYH543 can grow by metabolizong the starch. This reaction does not exist in BiGG or VMH, and is the original reaction of iYH543.	BiOLOG experiments	This reaction was added to make iYH543 can grow by tranporting the cyclodextrin.
MALTPTPL	maltopentaose phosphorylase	Starch and sucrose metabolism	0	1000	maltpt_c + 5.0 pi_c --> 5.0 g1p_c + h2o_c	SPy_1291	Physiological data	Fig_3A, Fig_S1	PMID: 19735442	This reaction was added to make iYH543 can grow by metabolizong the starch. This reaction does not exist in BiGG or VMH, and is the original reaction of iYH543.	BiOLOG experiments	This reaction was added to make iYH543 can grow by tranporting the cyclodextrin.
MALTTRPL	maltotriose phosphorylase	Starch and sucrose metabolism	0	1000	malttr_c + 3.0 pi_c --> 3.0 g1p_c + h2o_c	SPy_1291	Physiological data	Fig_3A, Fig_S1	PMID: 19735442	This reaction was added to make iYH543 can grow by metabolizong the starch. This reaction does not exist in BiGG or VMH, and is the original reaction of iYH543.	BiOLOG experiments	This reaction was added to make iYH543 can grow by tranporting the cyclodextrin.
MALTTTRPL	maltotetraose phosphorylase	Starch and sucrose metabolism	0	1000	maltttr_c + 4.0 pi_c --> 4.0 g1p_c + h2o_c	SPy_1291	Physiological data	Fig_3A, Fig_S1	PMID: 19735442	This reaction was added to make iYH543 can grow by metabolizong the starch. This reaction does not exist in BiGG or VMH, and is the original reaction of iYH543.	BiOLOG experiments	This reaction was added to make iYH543 can grow by tranporting the cyclodextrin.
MANAO	Mannonate oxidoreductase	Alternate Carbon Metabolism	-1000	1000	mana_c + nad_c <=> fruur_c + h_c + nadh_c		Physiological data	Fig_3A, Fig_S1	BiOLOG experiments	This reaction was added to make iYH543 in CDM can grow by tranporting D-Glucuronate.	BiGG	iYS854
MNNH	D-mannonate hydrolyase	Alternate Carbon Metabolism	0	1000	mana_c --> 2ddglcn_c + h2o_c		Physiological data	Fig_3A, Fig_S1	BiOLOG experiments	This reaction was added to make iYH543 in CDM can grow by tranporting D-Glucuronate.	BiGG	iYS854
PALAt2	Palatinose transport in via proton symport	Transport, extracellular	0	1000	h_e + pala_e --> h_c + pala_c		Physiological data	Fig_3A, Fig_S1	BiOLOG experiments	This reaction was added to make iYH543 in CDM can grow by tranporting Palatinose.	BiGG	iYO844
PPM2	Phosphopentomutase 2 (deoxyribose)	Nucleotide Metabolism	-1000	1000	2dr1p_c <=> 2dr5p_c		Physiological data	Fig_3A, Fig_S1	BiOLOG experiments	This reaction was added to make iYH543 in CDM can grow by tranporting Thymidine.	BiGG	iYS854
RBK	Ribokinase	Carbohydrate Metabolism	0	1000	atp_c + rib__D_c --> adp_c + h_c + r5p_c		Physiological data	Fig_3A, Fig_S1	BiOLOG experiments	This reaction was added to make iYH543 in CDM can grow by tranporting D-Ribose.	BiGG	iYS854
RBK_Dr	D-ribulokinase (D-ribulose)	Alternate Carbon Metabolism	0	1000	atp_c + rbl__D_c --> adp_c + h_c + ru5p__D_c		Physiological data	Fig_3A, Fig_S1	BiOLOG experiments	This reaction was added to make iYH543 can grow by tranporting D Arabinose.	BiGG	iB21_1397
RBK_L1	L-ribulokinase (L-ribulose)	Alternate Carbon Metabolism	0	1000	atp_c + rbl__L_c --> adp_c + h_c + ru5p__L_c		Physiological data	Fig_3A, Fig_S1	BiOLOG experiments	This reaction was added to make iYH543 can grow by tranporting D-Allose.	BiGG	iJO1366
RIBt	D-ribose transport via diffusion	Transport, extracellular	0	1000	rib__D_e --> rib__D_c		Physiological data	Fig_3A, Fig_S1	BiOLOG experiments	This reaction was added to make iYH543 in CDM can grow by tranporting D-Ribose.	BiGG	iYS854
RMI	L-rhamnose isomerase	Alternate Carbon Metabolism	-1000	1000	rmn_c <=> rml_c		Physiological data	Fig_3A, Fig_S1	BiOLOG experiments	This reaction was added to make iYH543 in CDM can grow by tranporting L-Rhamnose.	BiGG	iYO844
RMK	Rhamnulokinase	Alternate Carbon Metabolism	0	1000	atp_c + rml_c --> adp_c + h_c + rml1p_c		Physiological data	Fig_3A, Fig_S1	BiOLOG experiments	This reaction was added to make iYH543 in CDM can grow by tranporting L-Rhamnose.	BiGG	iYO844
RMNt	L-rhamnose transport via proton symport	Transport, extracellular	0	1000	h_e + rmn_e --> h_c + rmn_c		Physiological data	Fig_3A, Fig_S1	BiOLOG experiments	This reaction was added to make iYH543 in CDM can grow by tranporting L-Rhamnose.	BiGG	iYO844
RMPA	Rhamnulose-1-phosphate aldolase	Alternate Carbon Metabolism	-1000	1000	rml1p_c <=> dhap_c + lald__L_c		Physiological data	Fig_3A, Fig_S1	BiOLOG experiments	This reaction was added to make iYH543 in CDM can grow by tranporting L-Rhamnose.	BiGG	iYO844
sink_ade_c	Sink reaction for Adenine	Exchange/demand reaction	0	1000	ade_c -->		Physiological data	Fig_3A, Fig_S1	BiOLOG experiments	This reaction was added to make iYH543 in CDM can grow by tranporting Adenosine.
sink_hxan_c	Sink Reaction For Hypoxanthine	Exchange/demand reaction	0	1000	hxan_c -->		Physiological data	Fig_3A, Fig_S1	BiOLOG experiments	This reaction was added to make iYH543 in CDM can grow by tranporting Inosine.
sink_lald_L_c	Sink reaction for glycolaldehyde	Exchange/demand reaction	0	1000	lald__L_c -->		Physiological data	Fig_3A, Fig_S1	BiOLOG experiments	This reaction was added to make iYH543 in CDM can grow by tranporting L-Fucose.
sink_thym_c	Sink Reaction For Thymine	Exchange/demand reaction	0	1000	thym_c -->		Physiological data	Fig_3A, Fig_S1	BiOLOG experiments	This reaction was added to make iYH543 in CDM can grow by tranporting Thymine.
SUCR	Sucrose hydrolyzing enzyme	Alternate Carbon Metabolism	0	1000	h2o_c + sucr_c --> fru_c + glc__D_c	SPy_1816	Physiological data	Fig_3A, Fig_S1	BiOLOG experiments	This reaction was added to make iYH543 in CDM can grow by tranporting Palatinose.	BiGG	iYO844
TAGAT_Dt	D-tagatose uptake via diffusion	Transport, extracellular	0	1000	tag__D_e --> tag__D_c		Physiological data	Fig_3A, Fig_S1	BiOLOG experiments	This reaction was added to make iYH543 in CDM can grow by tranporting D-tagatose.	BiGG	Recon3D
TAGURr	Tagaturonate reductase	Alternate Carbon Metabolism	-1000	1000	altrn_c + nad_c <=> h_c + nadh_c + tagur_c		Physiological data	Fig_3A, Fig_S1	BiOLOG experiments	This reaction was added to make iYH543 in CDM can grow by tranporting D-Glucuronate.	BiGG	iJO1366
TMDPP	Thymidine phosphorylase	Nucleotide Metabolism	-1000	1000	pi_c + thymd_c <=> 2dr1p_c + thym_c		Physiological data	Fig_3A, Fig_S1	BiOLOG experiments	This reaction was added to make iYH543 in CDM can grow by tranporting Thymidine.	BiGG	iYS854
URIt	Uridine facilated transport in cytosol	Transport, extracellular	-1000	1000	uri_e <=> uri_c		Physiological data	Fig_3A, Fig_S1	BiOLOG experiments	This reaction was added to make iYH543 in CDM can grow by tranporting Uridine.	BiGG	Recon3D
XYLI1	Xylose isomerase	Alternate Carbon Metabolism	-1000	1000	xyl__D_c <=> xylu__D_c		Physiological data	Fig_3A, Fig_S1	BiOLOG experiments	This reaction was added to make iYH543 in CDM can grow by tranporting D-Xylose.	BiGG	iYO844
XYLK	Xylulokinase	Alternate Carbon Metabolism	0	1000	atp_c + xylu__D_c --> adp_c + h_c + xu5p__D_c		Physiological data	Fig_3A, Fig_S1	BiOLOG experiments	This reaction was added to make iYH543 in CDM can grow by tranporting D-Xylose.	BiGG	iYO844
XYLK2	L-xylulokinase	Alternate Carbon Metabolism	0	1000	atp_c + xylu__L_c --> adp_c + h_c + xu5p__L_c		Physiological data	Fig_3A, Fig_S1	BiOLOG experiments	This reaction was added to make iYH543 in CDM can grow by tranporting L-Lyxose.	BiGG	iJO1366
XYLt2	D-xylose transport in via proton symport	Transport, extracellular	0	1000	h_e + xyl__D_e --> h_c + xyl__D_c		Physiological data	Fig_3A, Fig_S1	BiOLOG experiments	This reaction was added to make iYH543 in CDM can grow by tranporting D-Xylose.	BiGG	iYO844
SRBpts	L Sorbose transport via PEP:Pyr PTS	Transport, extracellular	0	1000	srb__L_e + pep_c --> srb1p_c + pyr_c		Physiological data	Fig_3A, Fig_S1	BiOLOG experiments	This reaction was added to make iYH543 in CDM can grow by tranporting L-Sorbose.	PMID: 10613875	Genetics of L-sorbose transport and metabolism in Lactobacillus casei
SRBR	L Sorbose-1-phosphate reductase	Alternate Carbon Metabolism	0	1000	nadh_c + srb1p_c <=> nad_c + sbt6p_c		Physiological data	Fig_3A, Fig_S1	BiOLOG experiments	This reaction was added to make iYH543 in CDM can grow by tranporting L-Sorbose.	PMID: 10613875	Genetics of L-sorbose transport and metabolism in Lactobacillus casei
SBTPD	Sorbitol-6-phosphate dehydrogenase	Alternate Carbon Metabolism	-1000	1000	nad_c + sbt6p_c <=> f6p_c + h_c + nadh_c		Physiological data	Fig_3A, Fig_S1	BiOLOG experiments	This reaction was added to make iYH543 in CDM can grow by tranporting L-Sorbose.	PMID: 10613875	Genetics of L-sorbose transport and metabolism in Lactobacillus casei
FE2DH	Fe2 NAD oxidoreductase	Transport, extracellular	-1000	1000	2.0 fe2_c + h_c + nad_c <=> 2.0 fe3_c + nadh_c		Physiological data	Fig_4A	PMID: 26970054	EX_fe2_e is essential in the original model, while S. pyogenes can grow without fe2_e in CDM if there is fe3.	VMH database	https://www.vmh.life/#reaction/FE2DH
ASCBpts	L-ascorbate transport via PEP:Pyr PTS	Transport, extracellular	0	1000	ascb__L_e + pep_c --> ascb6p_c + pyr_c		Physiological data	Fig_4B, Fig_S1	PMID: 26970054	L-Ascorbate is a consumable metabolite.	BioCyc	https://biocyc.org/GCF_000006785/NEW-IMAGE?type=PATHWAY&object=PWY0-301
EX_ascb__L_e	Exchange of L-Ascorbate	Exchange/demand reaction	-4.6	1000	ascb__L_e <=>		Physiological data	Fig_4B, Fig_S1	PMID: 26970054	L-Ascorbate is a consumable metabolite.	BioCyc	https://biocyc.org/GCF_000006785/NEW-IMAGE?type=PATHWAY&object=PWY0-301
KG6PDC	3-keto-L-gulonate 6-phosphate decarboxylase	Pentose and glucuronate interconversions	0	1000	3dhgulnp_c + h_c --> co2_c + xu5p__L_c	SPy_0177	Physiological data	Fig_4B, Fig_S1	PMID: 26970054	L-Ascorbate is a consumable metabolite.	BioCyc	https://biocyc.org/GCF_000006785/NEW-IMAGE?type=PATHWAY&object=PWY0-301
X5PL3E	L-xylulose 5-phosphate 3-epimerase	Pentose and glucuronate interconversions	-1000	1000	ru5p__L_c <=> xu5p__L_c	SPy_0178	Physiological data	Fig_4B, Fig_S1	PMID: 26970054	L-Ascorbate is a consumable metabolite.	BioCyc	https://biocyc.org/GCF_000006785/NEW-IMAGE?type=PATHWAY&object=PWY0-301
DNMPPA	Dihydroneopterin monophosphate dephosphorylase	Folate metabolism	0	1000	dhpmp_c + h2o_c --> dhnpt_c + pi_c		Physiological data Sequence data	Fig_4C	PMID: 26970054	S. pyogenes can grow in CDM without the folate. Folate_c is needed for bio1 components, such as thf_c, 10fthf_c, and 5mthf_c. Model needs the folate biosynthesis pathway.	ByoCyc	https://biocyc.org/GCF_000006785/NEW-IMAGE?object=PWY-6612&redirect=T
DNTPPA	Dihydroneopterin triphosphate pyrophosphatase	Folate metabolism	0	1000	ahdt_c + h2o_c --> dhpmp_c + h_c + ppi_c		Physiological data Sequence data	Fig_4C	PMID: 26970054	S. pyogenes can grow in CDM without the folate. Folate_c is needed for bio1 components, such as thf_c, 10fthf_c, and 5mthf_c. Model needs the folate biosynthesis pathway.	ByoCyc	https://biocyc.org/GCF_000006785/NEW-IMAGE?object=PWY-6612&redirect=T
sink_gcald_c	Sink reaction for glycolaldehyde	Exchange/demand reaction	0	1000	gcald_c -->		Physiological data Sequence data	Fig_4C	PMID: 26970054	S. pyogenes can grow in CDM without the folate. Folate_c is needed for bio1 components, such as thf_c, 10fthf_c, and 5mthf_c. Model needs the folate biosynthesis pathway.
GLUCYSS	Gamma-Glutamylcysteine Synthesis	Glutathione metabolism	0	1000	cys__L_c + glu5p_c --> glucys_c + h_c + pi_c		Physiological data	Fig_4D	PMID: 26970054,PMID: 30667377, this sutudy	This reaction does not exist in BiGG or VMH, and is the original reaction of iYH543. The gthrd_c is a biomass component which is made from cgly_e in original model, while S. pyogenes can grow without cgly_e in CDM.	PMID: 26377681	The condensation of γ-glutamyl phosphate with cysteine forms γ-glutamylcysteine without enzymes.
GTHS	Glutathione Synthetase	Glutathione metabolism	0	1000	atp_c + glucys_c + gly_c --> adp_c + gthrd_c + h_c + pi_c		Physiological data Sequence data	Fig_4D	PMID: 26970054,PMID: 30667377, this sutudy	The gthrd_c is a biomass component which is made from cgly_e in original model, while S. pyogenes can grow without cgly_e in CDM.	PMID: 7862655	SPy_1421 (d-Ala, d-Ala ligase) has similalities with d-Ala, d-Ala ligase of E. coli.	PMID: 15642737	Glutathione Synthesis in Streptococcus agalactiae is explained by the existence of the protein homologous to E. coli d-Ala, d-Ala ligase.
ASPO6	L-aspartate oxidase	Cofactor and Prosthetic Group Biosynthesis	0	1000	asp__L_c + o2_c --> h2o2_c + h_c + iasp_c		Physiological data	Fig_5A	PMID: 30667377, this study	Both nicotinamide adenine dinucleotide(nad_c) and nicotinamide adenine dinucleotide phosphate (nadp_c) are the component of biomass. S. pyogenes can grow in CDM without nicotinamide mononucleotide (nmn_c) and nicotinate (nac_c). Instead, nad_c de novo biosynthesis pathway is needed.	BioCyc	Pathway: NAD de novo biosynthesis I (from aspartate) https://biocyc.org/GCF_000006785/NEW-IMAGE?object=PYRIDNUCSYN-PWY&redirect=T
EX_nac_e	Uptake of Nicotinic Acid	Exchange/demand reaction	-1000	0	nac_e <--		Physiological data	Fig_5A	PMID: 26970054	Proliferable without nmn_c, and nac_c is tranported	PMID: 25996237	Gene essentiality (20220731_gasgem_Fig_nac_nadp.ai)
EX_nadp_e	Exchange of Nicotinamide Adenine Dinucleotide Phosphate	Exchange/demand reaction	-1000	0	nadp_e <--		Physiological data	Fig_5A	PMID: 30667377, this study	Both nicotinamide adenine dinucleotide(nad_c) and nicotinamide adenine dinucleotide phosphate (nadp_c) are the component of biomass. S. pyogenes can grow in CDM without nicotinamide mononucleotide (nmn_c) and nicotinate (nac_c). Instead, nadp_c is supplemented in CDM.
NACUP	0	Transport	0	1000	nac_e --> nac_c		Physiological data	Fig_5A	PMID: 26970054	Proliferable without nmn_c, and nac_c is tranported	PMID: 25996237	Gene essentiality (20220731_gasgem_Fig_nac_nadp.ai)
NADPt	NADP transporter	Transport, extracellular	-1000	1000	nadp_e <=> nadp_c		Physiological data	Fig_5A	PMID: 30667377, this study	Both nicotinamide adenine dinucleotide(nad_c) and nicotinamide adenine dinucleotide phosphate (nadp_c) are the component of biomass. S. pyogenes can grow in CDM without nicotinamide mononucleotide (nmn_c) and nicotinate (nac_c). Instead, nadp_c is supplemented in CDM.
QULNS	Quinolinate synthase	Cofactor and Prosthetic Group Biosynthesis	0	1000	dhap_c + iasp_c --> 2.0 h2o_c + pi_c + quln_c		Physiological data	Fig_5A	PMID: 30667377, this study	Both nicotinamide adenine dinucleotide(nad_c) and nicotinamide adenine dinucleotide phosphate (nadp_c) are the component of biomass. S. pyogenes can grow in CDM without nicotinamide mononucleotide (nmn_c) and nicotinate (nac_c). Instead, nad_c de novo biosynthesis pathway is needed.	BioCyc	Pathway: NAD de novo biosynthesis I (from aspartate) https://biocyc.org/GCF_000006785/NEW-IMAGE?object=PYRIDNUCSYN-PWY&redirect=T
PAPA180	Phosphatidate phosphatase (n-C18:0)	Glycerophospholipid metabolism	0	1000	h2o_c + pa180_c --> 12dgr180_c + pi_c		Physiological data	Fig_5B	PMID: 26970054,PMID: 30667377, this sutudy	EX_12dgr180_e is essential in the original model, while S. pyogenes can grow without 12dgr180_e in CDM.
ASAD_1	Aspartate-semialdehyde dehydrogenase	Lysine metabolism	-1000	1000	4pasp_c + nadph_c <=> aspsa_c + nadp_c + pi_c		Physiological data	Fig_6A	PMID: 26970054,PMID: 30667377, this sutudy	EX_26dap_M_e is essential in the original model, while S. pyogenes can grow without EX_26dap_M_e in CDM.	PMID: 30625152	The synthesis pathway of 26dap_M_c in iYS854, genome-scale metabolic models of Staphylococcus aureus.
ASPK	Aspartate kinase	Glycine, serine, alanine and threonine metabolism	-1000	1000	asp__L_c + atp_c <=> 4pasp_c + adp_c		Physiological data	Fig_6A	PMID: 26970054,PMID: 30667377, this sutudy	EX_26dap_M_e is essential in the original model, while S. pyogenes can grow without EX_26dap_M_e in CDM.	PMID: 30625152	The synthesis pathway of 26dap_M_c in iYS854, genome-scale metabolic models of Staphylococcus aureus.
DAPE	Diaminopimelate Epimerase	Lysine metabolism	-1000	1000	26dap_LL_c <=> 26dap_M_c		Physiological data	Fig_6A	PMID: 26970054,PMID: 30667377, this sutudy	EX_26dap_M_e is essential in the original model, while S. pyogenes can grow without EX_26dap_M_e in CDM.	PMID: 30625152	The synthesis pathway of 26dap_M_c in iYS854, genome-scale metabolic models of Staphylococcus aureus.
DHDPRy	Dihydrodipicolinate reductase (NADPH)	Lysine metabolism	0	1000	23dhdp_c + h_c + nadph_c --> nadp_c + thdp_c		Physiological data	Fig_6A	PMID: 26970054,PMID: 30667377, this sutudy	EX_26dap_M_e is essential in the original model, while S. pyogenes can grow without EX_26dap_M_e in CDM.	PMID: 30625152	The synthesis pathway of 26dap_M_c in iYS854, genome-scale metabolic models of Staphylococcus aureus.
DHDPS	Dihydrodipicolinate synthase	Lysine metabolism	0	1000	aspsa_c + pyr_c --> 23dhdp_c + 2.0 h2o_c + h_c		Physiological data	Fig_6A	PMID: 26970054,PMID: 30667377, this sutudy	EX_26dap_M_e is essential in the original model, while S. pyogenes can grow without EX_26dap_M_e in CDM.	PMID: 30625152	The synthesis pathway of 26dap_M_c in iYS854, genome-scale metabolic models of Staphylococcus aureus.
SDPDS	Succinyl-diaminopimelate desuccinylase	Lysine metabolism	0	1000	h2o_c + sl26da_c --> 26dap_LL_c + succ_c		Physiological data	Fig_6A	PMID: 26970054,PMID: 30667377, this sutudy	EX_26dap_M_e is essential in the original model, while S. pyogenes can grow without EX_26dap_M_e in CDM.	PMID: 30625152	The synthesis pathway of 26dap_M_c in iYS854, genome-scale metabolic models of Staphylococcus aureus.
SDPTA	Succinyldiaminopimelate transaminase	Lysine metabolism	-1000	1000	akg_c + sl26da_c <=> glu__L_c + sl2a6o_c		Physiological data	Fig_6A	PMID: 26970054,PMID: 30667377, this sutudy	EX_26dap_M_e is essential in the original model, while S. pyogenes can grow without EX_26dap_M_e in CDM.	PMID: 30625152	The synthesis pathway of 26dap_M_c in iYS854, genome-scale metabolic models of Staphylococcus aureus.
THDPS	Tetrahydrodipicolinate succinylase	Lysine metabolism	0	1000	h2o_c + succoa_c + thdp_c --> coa_c + sl2a6o_c		Physiological data	Fig_6A	PMID: 26970054,PMID: 30667377, this sutudy	EX_26dap_M_e is essential in the original model, while S. pyogenes can grow without EX_26dap_M_e in CDM.	PMID: 30625152	The synthesis pathway of 26dap_M_c in iYS854, genome-scale metabolic models of Staphylococcus aureus.
BBCCPLi	Biotin--[biotin carboxyl-carrier protein] ligase	Biotin metabolism	0	1000	apoC_Lys_c + atp_c + btn_c --> amp_c + apoC_Lys_btn_c + ppi_c	( SPy_1362 and SPy_1747 )	Sequence data	Fig_6B	BioCyc	This reaction does not exist in BiGG or VMH, and is the original reaction of iYH543. SPy_1747 codes acetyl-CoA carboxylase biotin carboxyl carrier protein. SPy_1362 codes biotin--[biotin carboxyl-carrier protein] ligase.	PMID: 26866220	The deletion of ACCOAC reaction made the biotin essential nutrition in iYH543. This fact is consistent with the fact that biotin must be exogenously provided for growth.	BioCyc	Pathway: biotin-carboxyl carrier protein assembly https://biocyc.org/GCF_000006785/NEW-IMAGE?type=PATHWAY&object=PWY0-1264
COabc	Cobalt transport via ABC system	Transport, extracellular	0	1000	atp_c + cobalt2_e + h2o_c --> adp_c + cobalt2_c + h_c + pi_c	( SPy_1787 and SPy_1788)	Sequence data	Fig_6B	PMID: 14734175	Biotin transport is mediated by homologs of cobalt transporter encoding cbiOQ (SPy_1787, SPy_1788).
DM_apoACP_c	Sink reaction for apoprotein [acyl carrier protein	Exchange/demand reaction	-1	1000	apoACP_c <=>		Sequence data	Fig_6B	BioCyc	In iYH543, apoACP_c is essential source for ACP_c which is a biomass component.
DM_apoC_Lys_c	Apoc-Lysine (Biotin Carboxyl-Carrier Protein)	Exchange/demand reaction	-1	1000	apoC_Lys_c <=>		Sequence data	Fig_6B	BioCyc	The apoC_Lys_btn_c is produced from apoC_Lys_c in BBCCPLi reaction. Spy_1747 coding apoC_Lys_c is an essential gene (PMID: 25996237). The sink_apoC_Lys_c reaction is added in iYH543.	PMID: 26866220	The deletion of ACCOAC reaction made the biotin essential nutrition in iYH543. This fact is consistent with the fact that biotin must be exogenously provided for growth.
3HAD100	3-hydroxyacyl-[acyl-carrier-protein] dehydratase (n-C10:0)	Fatty acid synthesis	0	1000	3hdecACP_c --> h2o_c + tdec2eACP_c	SPy_1746	Sequence data	Fig_S4	EggNOG generated information of the relationship between gene ID and EC number	Reactions associates with fabZ (SPy_1746, EC number 4.2.1.59).
3HAD120	3-hydroxyacyl-[acyl-carrier-protein] dehydratase (n-C12:0)	Fatty acid synthesis	0	1000	3hddecACP_c --> h2o_c + tddec2eACP_c	SPy_1746	Sequence data	Fig_S4	EggNOG generated information of the relationship between gene ID and EC number	Reactions associates with fabZ (SPy_1746, EC number 4.2.1.59).
3HAD140	3-hydroxyacyl-[acyl-carrier-protein] dehydratase (n-C14:0)	Fatty acid synthesis	0	1000	3hmrsACP_c --> h2o_c + tmrs2eACP_c	SPy_1746	Sequence data	Fig_S4	EggNOG generated information of the relationship between gene ID and EC number	Reactions associates with fabZ (SPy_1746, EC number 4.2.1.59).
3HAD160	3-hydroxyacyl-[acyl-carrier-protein] dehydratase (n-C16:0)	Fatty acid synthesis	0	1000	3hpalmACP_c --> h2o_c + tpalm2eACP_c	SPy_1746	Sequence data	Fig_S4	EggNOG generated information of the relationship between gene ID and EC number	Reactions associates with fabZ (SPy_1746, EC number 4.2.1.59).
3HAD180	3-hydroxyacyl-[acyl-carrier-protein] dehydratase (n-C18:0)	Fatty acid synthesis	0	1000	3hoctaACP_c --> h2o_c + toctd2eACP_c	SPy_1746	Sequence data	Fig_S4	EggNOG generated information of the relationship between gene ID and EC number	Reactions associates with fabZ (SPy_1746, EC number 4.2.1.59).
3HAD40	3-hydroxyacyl-[acyl-carrier-protein] dehydratase (n-C4:0)	Fatty acid synthesis	0	1000	3haACP_c --> but2eACP_c + h2o_c	SPy_1746	Sequence data	Fig_S4	EggNOG generated information of the relationship between gene ID and EC number	Reactions associates with fabZ (SPy_1746, EC number 4.2.1.59).
3HAD60	3-hydroxyacyl-[acyl-carrier-protein] dehydratase (n-C6:0)	Fatty acid synthesis	0	1000	3hhexACP_c --> h2o_c + thex2eACP_c	SPy_1746	Sequence data	Fig_S4	EggNOG generated information of the relationship between gene ID and EC number	Reactions associates with fabZ (SPy_1746, EC number 4.2.1.59).
3HAD80	3-hydroxyacyl-[acyl-carrier-protein] dehydratase (n-C8:0)	Fatty acid synthesis	0	1000	3hoctACP_c --> h2o_c + toct2eACP_c	SPy_1746	Sequence data	Fig_S4	EggNOG generated information of the relationship between gene ID and EC number	Reactions associates with fabZ (SPy_1746, EC number 4.2.1.59).
EAR100x	Enoyl-[acyl-carrier-protein] reductase (NADH) (n-C10:0)	Fatty acid synthesis	0	1000	h_c + nadh_c + tdec2eACP_c --> dcaACP_c + nad_c	SPy_1751	Sequence data	Fig_S4	EggNOG generated information of the relationship between gene ID and EC number	Reactions associates with fabk (SPy_1751, EC number 1.3.1.9).
EAR120x	Enoyl-[acyl-carrier-protein] reductase (NADH) (n-C12:0)	Fatty acid synthesis	0	1000	h_c + nadh_c + tddec2eACP_c --> ddcaACP_c + nad_c	SPy_1751	Sequence data	Fig_S4	EggNOG generated information of the relationship between gene ID and EC number	Reactions associates with fabk (SPy_1751, EC number 1.3.1.9).
EAR140x	Enoyl-[acyl-carrier-protein] reductase (NADH) (n-C14:0)	Fatty acid synthesis	0	1000	h_c + nadh_c + tmrs2eACP_c --> myrsACP_c + nad_c	SPy_1751	Sequence data	Fig_S4	EggNOG generated information of the relationship between gene ID and EC number	Reactions associates with fabk (SPy_1751, EC number 1.3.1.9).
EAR160x	Enoyl-[acyl-carrier-protein] reductase (NADH) (n-C16:0)	Fatty acid synthesis	0	1000	h_c + nadh_c + tpalm2eACP_c --> nad_c + palmACP_c	SPy_1751	Sequence data	Fig_S4	EggNOG generated information of the relationship between gene ID and EC number	Reactions associates with fabk (SPy_1751, EC number 1.3.1.9).
EAR180x	Enoyl-[acyl-carrier-protein] reductase (NADH) (n-C18:0)	Fatty acid synthesis	0	1000	h_c + nadh_c + toctd2eACP_c --> nad_c + ocdcaACP_c	SPy_1751	Sequence data	Fig_S4	EggNOG generated information of the relationship between gene ID and EC number	Reactions associates with fabk (SPy_1751, EC number 1.3.1.9).
EAR40x	Enoyl-[acyl-carrier-protein] reductase (NADH) (n-C4:0)	Fatty acid synthesis	0	1000	but2eACP_c + h_c + nadh_c --> butACP_c + nad_c	SPy_1751	Sequence data	Fig_S4	EggNOG generated information of the relationship between gene ID and EC number	Reactions associates with fabk (SPy_1751, EC number 1.3.1.9).
EAR60x	Enoyl-[acyl-carrier-protein] reductase (NADH) (n-C6:0)	Fatty acid synthesis	0	1000	h_c + nadh_c + thex2eACP_c --> hexACP_c + nad_c	SPy_1751	Sequence data	Fig_S4	EggNOG generated information of the relationship between gene ID and EC number	Reactions associates with fabk (SPy_1751, EC number 1.3.1.9).
EAR80x	Enoyl-[acyl-carrier-protein] reductase (NADH) (n-C8:0)	Fatty acid synthesis	0	1000	h_c + nadh_c + toct2eACP_c --> nad_c + ocACP_c	SPy_1751	Sequence data	Fig_S4	EggNOG generated information of the relationship between gene ID and EC number	Reactions associates with fabk (SPy_1751, EC number 1.3.1.9).
T2DECAI	Trans-2-decenoyl-ACP isomerase	Cell Envelope Biosynthesis	-1000	1000	tdec2eACP_c <=> cdec3eACP_c	SPy_1758	Physiological data Sequence data	Fig_S4	PMID: 5335287, PMID: 33983874	Oleate (C18:1) were one of the major components of fatty acid for S. pyogenes.	PMID: 12237320	In S. pneumoniae, fabM(the homolog of SPy_1758) has trans-2, cis-3-decenoyl-ACP isomerase activity and lead to the further elongation for the unsaturated fatty acid.
3HAD121	3-hydroxyacyl-[acyl-carrier-protein] dehydratase (n-C12:1)	Cell Envelope Biosynthesis	0	1000	3hcddec5eACP_c --> h2o_c + t3c5ddeceACP_c	SPy_1746	Physiological data Sequence data	Fig_S4	PMID: 12237320	SPy_1746 assigned EC: 4.2.1.59 can catalyze 3HAD121 reaction.
3HAD141	3-hydroxyacyl-[acyl-carrier-protein] dehydratase (n-C14:1)	Cell Envelope Biosynthesis	0	1000	3hcmrs7eACP_c --> h2o_c + t3c7mrseACP_c	SPy_1746	Physiological data Sequence data	Fig_S4	PMID: 12237320	SPy_1746 assigned EC: 4.2.1.59 can catalyze 3HAD141 reaction.
3HAD161	3-hydroxyacyl-[acyl-carrier-protein] dehydratase (n-C16:1)	Cell Envelope Biosynthesis	0	1000	3hcpalm9eACP_c --> h2o_c + t3c9palmeACP_c	SPy_1746	Physiological data Sequence data	Fig_S4	PMID: 12237320	SPy_1746 assigned EC: 4.2.1.59 can catalyze 3HAD161 reaction.
3HAD181	3-hydroxyacyl-[acyl-carrier-protein] dehydratase (n-C18:1)	Cell Envelope Biosynthesis	0	1000	3hcvac11eACP_c --> h2o_c + t3c11vaceACP_c	SPy_1746	Physiological data Sequence data	Fig_S4	PMID: 12237320	SPy_1746 assigned EC: 4.2.1.59 can catalyze 3HAD181 reaction.
3OAS121	3-oxoacyl-[acyl-carrier-protein] synthase (n-C12:1)	Cell Envelope Biosynthesis	0	1000	cdec3eACP_c + h_c + malACP_c --> 3ocddec5eACP_c + ACP_c + co2_c	SPy_1748	Physiological data Sequence data	Fig_S4	PMID: 12237320	SPy_1748 assigned EC: 2.3.1.41 can catalyze 3OAS121 reaction.
3OAS141	3-oxoacyl-[acyl-carrier-protein] synthase (n-C14:1)	Cell Envelope Biosynthesis	0	1000	cddec5eACP_c + h_c + malACP_c --> 3ocmrs7eACP_c + ACP_c + co2_c	SPy_1748	Physiological data Sequence data	Fig_S4	PMID: 12237320	SPy_1748 assigned EC: 2.3.1.41 can catalyze 3OAS141 reaction.
3OAS161	3-oxoacyl-[acyl-carrier-protein] synthase (n-C16:1)	Cell Envelope Biosynthesis	0	1000	h_c + malACP_c + tdeACP_c --> 3ocpalm9eACP_c + ACP_c + co2_c	SPy_1748	Physiological data Sequence data	Fig_S4	PMID: 12237320	SPy_1748 assigned EC: 2.3.1.41 can catalyze 3OAS161 reaction.
3OAS181	3-oxoacyl-[acyl-carrier-protein] synthase (n-C18:1)	Cell Envelope Biosynthesis	0	1000	h_c + hdeACP_c + malACP_c --> 3ocvac11eACP_c + ACP_c + co2_c	SPy_1748	Physiological data Sequence data	Fig_S4	PMID: 12237320	SPy_1748 assigned EC: 2.3.1.41 can catalyze 3OAS181 reaction.
3OAR121	3-oxoacyl-[acyl-carrier-protein] reductase (n-C12:1)	Cell Envelope Biosynthesis	0	1000	3ocddec5eACP_c + h_c + nadph_c --> 3hcddec5eACP_c + nadp_c	SPy_1749	Physiological data Sequence data	Fig_S4	PMID: 12237320	SPy_1749 assigned EC: 1.1.1.100 can catalyze 3OAR121 reaction.
3OAR141	3-oxoacyl-[acyl-carrier-protein] reductase (n-C14:1)	Cell Envelope Biosynthesis	0	1000	3ocmrs7eACP_c + h_c + nadph_c --> 3hcmrs7eACP_c + nadp_c	SPy_1749	Physiological data Sequence data	Fig_S4	PMID: 12237320	SPy_1749 assigned EC: 1.1.1.100 can catalyze 3OAR141 reaction.
3OAR161	3-oxoacyl-[acyl-carrier-protein] reductase (n-C16:1)	Cell Envelope Biosynthesis	0	1000	3ocpalm9eACP_c + h_c + nadph_c --> 3hcpalm9eACP_c + nadp_c	SPy_1749	Physiological data Sequence data	Fig_S4	PMID: 12237320	SPy_1749 assigned EC: 1.1.1.100 can catalyze 3OAR161 reaction.
3OAR181	3-oxoacyl-[acyl-carrier-protein] reductase (n-C18:1)	Cell Envelope Biosynthesis	0	1000	3ocvac11eACP_c + h_c + nadph_c --> 3hcvac11eACP_c + nadp_c	SPy_1749	Physiological data Sequence data	Fig_S4	PMID: 12237320	SPy_1749 assigned EC: 1.1.1.100 can catalyze 3OAR181 reaction.
EAR121x	Enoyl-[acyl-carrier-protein] reductase (NADH) (n-C12:1)	Cell Envelope Biosynthesis	0	1000	h_c + nadh_c + t3c5ddeceACP_c --> cddec5eACP_c + nad_c	SPy_1751	Physiological data Sequence data	Fig_S4	PMID: 12237320	SPy_1751 assigned EC: 1.3.1.9 can catalyze EAR121x reaction.
EAR141x	Enoyl-[acyl-carrier-protein] reductase (NADH) (n-C14:1)	Cell Envelope Biosynthesis	0	1000	h_c + nadh_c + t3c7mrseACP_c --> nad_c + tdeACP_c	SPy_1751	Physiological data Sequence data	Fig_S4	PMID: 12237320	SPy_1751 assigned EC: 1.3.1.9 can catalyze EAR141x reaction.
EAR161x	Enoyl-[acyl-carrier-protein] reductase (NADH) (n-C16:1)	Cell Envelope Biosynthesis	0	1000	h_c + nadh_c + t3c9palmeACP_c --> hdeACP_c + nad_c	SPy_1751	Physiological data Sequence data	Fig_S4	PMID: 12237320	SPy_1751 assigned EC: 1.3.1.9 can catalyze EAR161x reaction.
EAR181x	Enoyl-[acyl-carrier-protein] reductase (NADH) (n-C18:1)	Cell Envelope Biosynthesis	0	1000	h_c + nadh_c + t3c11vaceACP_c --> nad_c + octeACP_c	SPy_1751	Physiological data Sequence data	Fig_S4	PMID: 12237320	SPy_1751 assigned EC: 1.3.1.9 can catalyze EAR181x reaction.
PAPPT1	Phospho N acetylmuramoyl pentapeptide transferase alpha glutamate	Peptidoglycan Metabolism	0	1000	uAgla_c + udcpp_c --> uaAgla_c + ump_c	SPy_1662	Sequence data	Fig_S5	ByoCyc	https://biocyc.org/GCF_000006785/NEW-IMAGE?type=PATHWAY&object=PWY-6386&detail-level=6
UAAGLS1	UDP-N-acetylmuramoyl-L-alanyl-D-glutamyl-L-lysine synthetase (alpha glutamate)	Peptidoglycan Metabolism	0	1000	atp_c + lys__L_c + uamag_c --> adp_c + h_c + pi_c + uAgl_c	(SPy_0388 and SPy_1035)	Sequence data	Fig_S5	ByoCyc	https://biocyc.org/GCF_000006785/NEW-IMAGE?type=PATHWAY&object=PWY-6386&detail-level=2
UAAGLS2	UDP-N-acetylmuramoyl-L-alanyl-D-glutamyl-L-lysine synthetase (gamma-glutamate)	Peptidoglycan Metabolism	0	1000	atp_c + lys__L_c + uamag_c --> adp_c + h_c + pi_c + uGgl_c	(SPy_0388 and SPy_1035)	Sequence data	Fig_S5	ByoCyc	https://biocyc.org/GCF_000006785/NEW-IMAGE?type=PATHWAY&object=PWY-6386&detail-level=3
UAGPT1	UDP N acetylglucosamine N acetylmuramyl pentapeptide pyrophosphoryl undecaprenol N acetylglucosamine transferase	Peptidoglycan Metabolism	0	1000	uaAgla_c + uacgam_c --> h_c + uaaAgla_c + udp_c	SPy_1524	Sequence data	Fig_S5	ByoCyc	https://biocyc.org/GCF_000006785/NEW-IMAGE?type=PATHWAY&object=PWY-6386&detail-level=7
UGLDDS1	UDP N acetylmuramoyl L alanyl D glutamyl L lysyl D alanyl D alanine synthetase (alpha glutamate)	Peptidoglycan Metabolism	0	1000	alaala_c + atp_c + uAgl_c --> adp_c + pi_c + uAgla_c	SPy_1420	Sequence data	Fig_S5	ByoCyc	https://biocyc.org/GCF_000006785/NEW-IMAGE?type=PATHWAY&object=PWY-6386&detail-level=4
UGLDDS2	UDP-N-acetylmuramoyl-L-alanyl-D-glutamyl-L-lysyl-D-alanyl-D-alanine synthetase (gamma-glutamate)	Peptidoglycan Metabolism	0	1000	alaala_c + atp_c + uGgl_c --> adp_c + pi_c + uGgla_c	SPy_1420	Sequence data	Fig_S5	ByoCyc	https://biocyc.org/GCF_000006785/NEW-IMAGE?type=PATHWAY&object=PWY-6386&detail-level=5
CITt	Diffusion of Citrate	Transport, extracellular	-1000	1000	cit_e <=> cit_c		Physiological data	Fig_S6	PMID: 26970054	Citrate is a consumable metabolite.
EX_actn__R_e	R Acetoin exchange	Exchange/demand reaction	-4.6	1000	actn__R_e <=>		Physiological data	Fig_S6	PMID: 26970054	R-Acetoin is a consumable metabolite.
EX_cit_e	Exchange of Citrate	Exchange/demand reaction	-1000	0	cit_e <--		Physiological data	Fig_S6	PMID: 26970054	Citrate is a consumable metabolite.
EX_glu__L_e	Exchange of L-Glutamate	Exchange/demand reaction	-0.46	1000	glu__L_e <=>		Physiological data	Fig_S6	PMID: 26970054	L-Glutamate is a consumable metabolite.
GLUt	Diffusion of Glutamate	Transport, extracellular	-1000	1000	glu__L_e <=> glu__L_c		Physiological data	Fig_S6	PMID: 26970054	L-Glutamate is a consumable metabolite.
PYDXNtr	Transport of Pyridoxine via Diffusion	Transport, extracellular	-1000	1000	pydxn_e <=> pydxn_c		Physiological data	Fig_S6	PMID: 26970054	Pyridoxine is a consumable metabolite.
ADEt2r	Adenine transport in via proton symport, reversible	Transport, extracellular	-1000	1000	ade_e + h_e <=> ade_c + h_c		Physiological data	Fig_S7	PMID: 26970054	Adenine is a consumable metabolite.
AICART	Phosphoribosylaminoimidazolecarboxamide Formyltransferase	Purine synthesis	-1000	1000	10fthf_c + aicar_c <=> fprica_c + thf_c		Sequence data	Fig_S7	ByoCyc	https://biocyc.org/GCF_000006785/NEW-IMAGE?type=PATHWAY&object=PWY-6124
EX_ade_e	Exchange of Adenine	Exchange/demand reaction	-1000	0	ade_e <--		Physiological data	Fig_S7	PMID: 26970054	Adenine is a consumable metabolite.
EX_gua_e	Exchange of Guanine	Exchange/demand reaction	-1000	0	gua_e <--		Physiological data	Fig_S7	PMID: 30667377, this study	Proliferable without xanthine (if there is guanine)	PMID: 26970054	Guanine is a consumable metabolite.
EX_ins_e	Exchange of Inosine	Exchange/demand reaction	-1000	0	ins_e <--		Physiological data	Fig_S7	PMID: 26970054	Inosine is a consumable metabolite.
EX_thymd_e	Exchange of Thymidine	Exchange/demand reaction	-1000	0	thymd_e <--		Physiological data	Fig_S7	PMID: 26970054	Thymidine is a consumable metabolite.
GSNK	Guanosine kinase	Nucleotide interconversion	0	1000	atp_c + gsn_c --> adp_c + gmp_c + h_c		Physiological data	Fig_S7	PMID: 30667377, this sutudy	In CDM without xanthine, S. pyogenes can grow using adenine and guanine. The addition of GSNK reaction make iYH543 being close to actual phenotype of S. pyogenes.
GUAt2r	Guanine transport in via proton symport reversible	Transport, extracellular	-1000	1000	gua_e + h_e <=> gua_c + h_c		Physiological data	Fig_S7	PMID: 30667377, this study	Proliferable without xanthine (if there is guanine)	PMID: 26970054	Guanine is a consumable metabolite.
IMPC	IMP Cyclohydrolase	Purine synthesis	-1000	1000	h2o_c + imp_c <=> fprica_c		Sequence data	Fig_S7	ByoCyc	https://biocyc.org/GCF_000006785/NEW-IMAGE?type=PATHWAY&object=PWY-6123
INSt	Diffusion of Inosine	Transport, extracellular	-1000	1000	ins_e <=> ins_c		Physiological data	Fig_S7	PMID: 26970054	Inosine is a consumable metabolite.
NDPK3	Nucleoside-Diphosphate Kinase (ATP:CDP)	Nucleotide interconversion	-1000	1000	atp_c + cdp_c <=> adp_c + ctp_c		Physiological data	Fig_S7	BioCyc	This reaction is associated with nucleoside-diphosphate kinase, EC number 2.7.4.6, shown in S.pyogenes SF370.	PMID: 30667377, this sutudy	In CDM without xanthine, S. pyogenes can grow using adenine and guanine. The addition of these EC number 2.7.4.6 related reactions make iYH543 being close to actual phenotype of S. pyogenes.
NDPK5	Nucleoside-Diphosphate Kinase (ATP:dGDP)	Nucleotide interconversion	-1000	1000	atp_c + dgdp_c <=> adp_c + dgtp_c		Physiological data	Fig_S7	BioCyc	This reaction is associated with nucleoside-diphosphate kinase, EC number 2.7.4.6, shown in S.pyogenes SF370.	PMID: 30667377, this sutudy	In CDM without xan_e, iYH543 can grow using ade_e and gua_e by adding these EC number 2.7.4.6 related reactions. This reflects the actual phenotype of S. pyogenes.
NDPK6	Nucleoside-Diphosphate Kinase (ATP:dUDP)	Nucleotide interconversion	-1000	1000	atp_c + dudp_c <=> adp_c + dutp_c		Physiological data	Fig_S7	BioCyc	This reaction is associated with nucleoside-diphosphate kinase, EC number 2.7.4.6, shown in S.pyogenes SF370.	PMID: 30667377, this sutudy	In CDM without xan_e, iYH543 can grow using ade_e and gua_e by adding these EC number 2.7.4.6 related reactions. This reflects the actual phenotype of S. pyogenes.
NDPK7	Nucleoside-Diphosphate Kinase (ATP:dCDP)	Nucleotide interconversion	-1000	1000	atp_c + dcdp_c <=> adp_c + dctp_c		Physiological data	Fig_S7	BioCyc	This reaction is associated with nucleoside-diphosphate kinase, EC number 2.7.4.6, shown in S.pyogenes SF370.	PMID: 30667377, this sutudy	In CDM without xan_e, iYH543 can grow using ade_e and gua_e by adding these EC number 2.7.4.6 related reactions. This reflects the actual phenotype of S. pyogenes.
NDPK8	Nucleoside-Diphosphate Kinase (ATP:dADP)	Nucleotide interconversion	-1000	1000	atp_c + dadp_c <=> adp_c + datp_c		Physiological data	Fig_S7	BioCyc	This reaction is associated with nucleoside-diphosphate kinase, EC number 2.7.4.6, shown in S.pyogenes SF370.	PMID: 30667377, this sutudy	In CDM without xan_e, iYH543 can grow using ade_e and gua_e by adding these EC number 2.7.4.6 related reactions. This reflects the actual phenotype of S. pyogenes.
THYMDt1	Thymd Transport	Transport, extracellular	0	1000	thymd_e --> thymd_c		Physiological data	Fig_S7	PMID: 26970054	Thymidine is a consumable metabolite.
4ABZt	4 Aminobenzoate mitochondrial transport via diffusion	Transport, extracellular	-1000	1000	4abz_e <=> 4abz_c		Physiological data		PMID: 26970054	4-Aminobenzoate is a consumable metabolite.
ACTNdiff	R acetoin diffusion	Transport, extracellular	-1000	1000	actn__R_e <=> actn__R_c		Physiological data		PMID: 26970054	R-Acetoin is a consumable metabolite.
ASNt	Diffusion of L-asparagine	Transport, extracellular	-1000	1000	asn__L_e <=> asn__L_c		Physiological data		PMID: 26970054	L-Asparagine is a consumable metabolite.
ASPt	Diffusion of aspartate	Transport, extracellular	-1000	1000	<=> asp__L_c		Physiological data		PMID: 26970054	L-Aspartate is a consumable metabolite.
CA2abc	Calcium transport via ABC system	Transport, extracellular	0	1000	atp_c + ca2_e + h2o_c --> adp_c + ca2_c + h_c + pi_c	SPy_0623	Physiological data Sequence data		PMID: 25996237, EggNOG generated information of the relationship between gene ID and EC number	Calcium-transporting ATPase (SPy_0623, EC number 3.6.3.8) is essential, which is not in the original model.
CBIabc	Cobalamin uptake in via ABC transport	Transport, extracellular	-1000	1000	atp_c + cbi_e + h2o_c <=> adp_c + cbi_c + h_c + pi_c		Physiological data		PMID: 26970054, PMID: 30667377, PMID: 6991416, this study	Cobalamin (Vitamine12) is needed to make S. pyogenes grow in CDM.
CDAGTF	alpha-Cyclodextrin glucanotransferase	Starch and sucrose metabolism	0	1000	starch_e --> cyclodext_A_e	SPy_1302	Physiological data		PMID: 19735442	This reaction was added to make iYH543 can grow by metabolizong the starch. This reaction does not exist in BiGG or VMH, and is the original reaction of iYH543.
CDAGTF2	alpha-Cyclodextrin glucanotransferase	Glycogen metabolism	0	1000	glycogen_e --> cyclodext_A_e	SPy_1302	Physiological data		PMID: 19735442	This reaction does not exist in BiGG or VMH, and is the original reaction of iYH543. SPy_1302 catalizes CDAGTF2.
CDBGTF	beta-Cyclodextrin glucanotransferase	Starch and sucrose metabolism	0	1000	starch_e --> cyclodext_B_e	SPy_1302	Physiological data		PMID: 19735442	This reaction was added to make iYH543 can grow by metabolizong the starch. This reaction does not exist in BiGG or VMH, and is the original reaction of iYH543.
CDBGTF2	beta-Cyclodextrin glucanotransferase	Glycogen metabolism	0	1000	glycogen_e --> cyclodext_B_e	SPy_1302	Physiological data		PMID: 19735442	This reaction does not exist in BiGG or VMH, and is the original reaction of iYH543. SPy_1302 catalizes CDBGTF2.
CDGGTF	gamma-Cyclodextrin glucanotransferase	Starch and sucrose metabolism	0	1000	starch_e --> cyclodext_G_e	SPy_1302	Physiological data		PMID: 19735442	This reaction was added to make iYH543 can grow by metabolizong the starch. This reaction does not exist in BiGG or VMH, and is the original reaction of iYH543.
CDGGTF2	gamma-Cyclodextrin glucanotransferase	Glycogen metabolism	0	1000	glycogen_e --> cyclodext_G_e	SPy_1302	Physiological data		PMID: 19735442	This reaction does not exist in BiGG or VMH, and is the original reaction of iYH543. SPy_1302 catalizes CDGGTF2.
DM_dmbzid_c	Sink reaction for 5,6-Dimethylbenzimidazole	Exchange/demand reaction	-1	1000	dmbzid_c <=>		Modeling data		Modeling data	The dmbzid_c is a source of adocbl_c which is a biomass component. We also delated dmbzid_c from biomass component.
EX_4abz_e	4 Aminobenzoate exchange	Exchange/demand reaction	-1000	0	4abz_e <--		Physiological data		PMID: 26970054	4-Aminobenzoate is a consumable metabolite.
EX_asn__L_e	Exchange of L-Asparagine	Exchange/demand reaction	-0.46	1000	asn__L_e <=>		Physiological data		PMID: 26970054	L-Asparagine is a consumable metabolite.
EX_asp__L_e	Exchange of L-Aspartate	Exchange/demand reaction	-0.46	1000	asp__L_e <=>		Physiological data		PMID: 26970054	L-Aspartate is a consumable metabolite.
EX_cbi_e	Cobinamide exchange	Exchange/demand reaction	-1000	0	cbi_e <--		Physiological data		PMID: 26970054, PMID: 30667377, PMID: 6991416, this study	Cobalamin (Vitamine12) is needed to make S. pyogenes grow in CDM.
EX_gly_e	Exchange of Glycine	Exchange/demand reaction	-0.46	1000	gly_e <=>		Physiological data		PMID: 26970054	Glycine is a consumable metabolite.
EX_hco3_e	Exchange of Bicarbonate	Exchange/demand reaction	-1000	0	hco3_e <--		Physiological data		PMID: 26970054	Bicarbonate is a consumable metabolite.
EX_ileasp_e	Exchange of IleAsp	Exchange/demand reaction	-0.46	1000	ileasp_e <=>		Physiological data Sequence data		PMID: 888527, PMID: 9680220, PMID: 26866210	S. pyogenes has oligopeptide permease (Opp)(PMID: 8885277) and dipeptide permease (Dpp)(PMID: 9680220). In complex medium, both Dpp and Opp can be used for scavenging essential amino acids, mutation in one transporter may be compensated (PMID: 9680220). S. pyogenes can grow in CDM without free amino acids if there are peptides in CDM.	PMID: 26970054, PMID: 25996239	Even after adding the free amino acid uptake pathway to the original model, the utilization pathways for valine (VALTA), Isoleucine (ILETA), and leucine (LEUTA) were essential, which induced the False negative (FN) of GPR. This discrepancy was resolved by adding a reaction to incorporate valine, Isoleucine, and leucine from the peptide.
EX_leuval_e	Exchange of LeuVal	Exchange/demand reaction	-0.46	1000	leuval_e <=>		Physiological data Sequence data		PMID: 888527, PMID: 9680220, PMID: 26866208	S. pyogenes has oligopeptide permease (Opp)(PMID: 8885277) and dipeptide permease (Dpp)(PMID: 9680220). In complex medium, both Dpp and Opp can be used for scavenging essential amino acids, mutation in one transporter may be compensated (PMID: 9680220). S. pyogenes can grow in CDM without free amino acids if there are peptides in CDM.	PMID: 26970054, PMID: 25996237	Even after adding the free amino acid uptake pathway to the original model, the utilization pathways for valine (VALTA), Isoleucine (ILETA), and leucine (LEUTA) were essential, which induced the False negative (FN) of GPR. This discrepancy was resolved by adding a reaction to incorporate valine, Isoleucine, and leucine from the peptide.
EX_orot_e	Exchange of Orotate	Exchange/demand reaction	-1000	0	orot_e <--		Physiological data		PMID: 26970054	Orotate is a consumable metabolite.
EX_pydam_e	Exchange of Pyridoxamine	Exchange/demand reaction	-1000	0	pydam_e <--		Physiological data		PMID: 26970054	Pyridoxamine is a consumable metabolite.
EX_pydxn_e	Exchange of Pyridoxine	Exchange/demand reaction	-1000	0	pydxn_e <--		Physiological data		PMID: 26970054	Pyridoxine is a consumable metabolite.
EX_starch_e	starch exchange	Extracellular exchange	-4.6	1000	starch_e <=>		Physiological data		PMID: 19735442	This reaction was added to make iYH543 can grow by metabolizong the starch.	BiGG	iYO844
GLYt	Diffusion of Glycine	Transport, extracellular	-1000	1000	gly_e <=> gly_c		Physiological data		PMID: 26970054	Glycine is a consumable metabolite.
HCO3t	Diffusion of Bicarbonate	Transport, extracellular	-1000	1000	hco3_e <=> hco3_c		Physiological data		PMID: 26970054	Bicarbonate is a consumable metabolite.
ILEASP1c	Ile-Asp aminopeptidase	Peptide metabolism	-1000	1000	h2o_c + ileasp_c <=> asp__L_c + ile__L_c	( SPy_1354 or SPy_1824 or SPy_0713 )	Physiological data Sequence data		PMID: 888527, PMID: 9680220, PMID: 26866212	S. pyogenes has oligopeptide permease (Opp)(PMID: 8885277) and dipeptide permease (Dpp)(PMID: 9680220). In complex medium, both Dpp and Opp can be used for scavenging essential amino acids, mutation in one transporter may be compensated (PMID: 9680220). S. pyogenes can grow in CDM without free amino acids if there are peptides in CDM.	PMID: 26970054, PMID: 25996241	Even after adding the free amino acid uptake pathway to the original model, the utilization pathways for valine (VALTA), Isoleucine (ILETA), and leucine (LEUTA) were essential, which induced the False negative (FN) of GPR. This discrepancy was resolved by adding a reaction to incorporate valine, Isoleucine, and leucine from the peptide.
ILEASPabc	Ile-Asp ABC transporter	Transport, extracellular	0	1000	atp_c + h2o_c + ileasp_e --> adp_c + h_c + ileasp_c + pi_c	( ( SPy_0294 and SPy_0295 and SPy_0296 and SPy_0297 ) or ( SPy_2000 and SPy_2001 and SPy_2002 and SPy_2003 and SPy_2004 ) )	Physiological data Sequence data		PMID: 888527, PMID: 9680220, PMID: 26866211	S. pyogenes has oligopeptide permease (Opp)(PMID: 8885277) and dipeptide permease (Dpp)(PMID: 9680220). In complex medium, both Dpp and Opp can be used for scavenging essential amino acids, mutation in one transporter may be compensated (PMID: 9680220). S. pyogenes can grow in CDM without free amino acids if there are peptides in CDM.	PMID: 26970054, PMID: 25996240	Even after adding the free amino acid uptake pathway to the original model, the utilization pathways for valine (VALTA), Isoleucine (ILETA), and leucine (LEUTA) were essential, which induced the False negative (FN) of GPR. This discrepancy was resolved by adding a reaction to incorporate valine, Isoleucine, and leucine from the peptide.
LEUVAL1c	Leu-Val aminopeptidase	Peptide metabolism	-1000	1000	h2o_c + leuval_c <=> leu__L_c + val__L_c	( SPy_1354 or SPy_1824 or SPy_0713 or SPy_1651 )	Physiological data Sequence data		PMID: 888527, PMID: 9680220, PMID: 26866209	S. pyogenes has oligopeptide permease (Opp)(PMID: 8885277) and dipeptide permease (Dpp)(PMID: 9680220). In complex medium, both Dpp and Opp can be used for scavenging essential amino acids, mutation in one transporter may be compensated (PMID: 9680220). S. pyogenes can grow in CDM without free amino acids if there are peptides in CDM.	PMID: 26970054, PMID: 25996238	Even after adding the free amino acid uptake pathway to the original model, the utilization pathways for valine (VALTA), Isoleucine (ILETA), and leucine (LEUTA) were essential, which induced the False negative (FN) of GPR. This discrepancy was resolved by adding a reaction to incorporate valine, Isoleucine, and leucine from the peptide.
LEUVALabc	Leu-Val ABC transporter	Transport, extracellular	0	1000	atp_c + h2o_c + leuval_e --> adp_c + h_c + leuval_c + pi_c	( ( SPy_0294 and SPy_0295 and SPy_0296 and SPy_0297 ) or ( SPy_2000 and SPy_2001 and SPy_2002 and SPy_2003 and SPy_2004 ) )	Physiological data Sequence data		PMID: 888527, PMID: 9680220, PMID: 26866208	S. pyogenes has oligopeptide permease (Opp)(PMID: 8885277) and dipeptide permease (Dpp)(PMID: 9680220). In complex medium, both Dpp and Opp can be used for scavenging essential amino acids, mutation in one transporter may be compensated (PMID: 9680220). S. pyogenes can grow in CDM without free amino acids if there are peptides in CDM.	PMID: 26970054, PMID: 25996237	Even after adding the free amino acid uptake pathway to the original model, the utilization pathways for valine (VALTA), Isoleucine (ILETA), and leucine (LEUTA) were essential, which induced the False negative (FN) of GPR. This discrepancy was resolved by adding a reaction to incorporate valine, Isoleucine, and leucine from the peptide.
OROTt	Diffusion of Orotate	Transport, extracellular	-1000	1000	orot_e <=> orot_c		Physiological data		PMID: 26970054	Orotate is a consumable metabolite.
PYDAMtr	Transport of Pyridoxamine via Diffusion	Transport, extracellular	-1000	1000	pydam_e <=> pydam_c		Physiological data		PMID: 26970054	Pyridoxamine is a consumable metabolite.
VATPase	V-Type ATPase, H+ Transporting	Transport, extracellular	0	1000	atp_c + h2o_c --> adp_c + h_e + pi_c	( SPy_0148 and SPy_0149 and SPy_0150 and SPy_0151 and SPy_0154 and SPy_0155 and SPy_0157 )	Sequence data		PMID: 18559856, PMID: 26866208	S. pyogenes possesses the V-ATPase system is encoded by the ntp operon (ntpABCDEF).

## Sheet: Removed_or_Modified_Reactions
Supplementary Table 1_2. Removed or modified reactions in iYH543
	Reaction_id in AGORA2-derived GEM	Reaction_id in iYH543	reaction_description	subsystem	lower_bound	upper_bound	formula	gene_reaction_association	Evidence	Figure
Removed	ACCOAC		Acetyl Coenzyme A Carboxylase	Fatty acid oxidation	0	1000	accoa[c] + atp[c] + hco3[c] --> adp[c] + h[c] + malcoa[c] + pi[c]	( SPy_1176 or SPy_1183 )	BioCyc suggests ACCOAC doesn’t work to fatty acid biosynthesis. In addition, ereasing ACCOAC makes SPy_1743 and SPy_1744 (for ACCOACL reaction) the essential genes.	Fig_5B
Removed	CAt4i		Calcium transport via proton antiport, irreversible	Transport, extracellular	0	1000	ca2[e] + h[c] --> ca2[c] + h[e]		Calcium-transporting ATPase (SPy_0623, EC number 3.6.3.8) is essential, which is not in the original model. CAt4i reaction does not have GPR. Therefore, CAt4i reaction was removed and CA2abc reaction was added.
Removed	MG2abc		magnesium transport via ABC system	Transport, extracellular	0	1000	atp[c] + h2o[c] + mg2[e] --> adp[c] + h[c] + mg2[c] + pi[c]		The original model has two Mg transporters, MGt5 and MG2abc. SPy_1827, GPR for MGt5, is shown as an essential gene (PMID: 25996237), while MG2abc does not have GPR. In addition, there is no evidence about the existance of magnesium transport via ABC system.
Changed	DM_2HYMEPH	sink_2HYMEPH	Sink needed to allow 2-(Hydroxymethyl)phenol to leave system	Exchange/demand reaction	0	1000	2hymeph_c -->		Since the value of lower_bound of the reactoin is "0", "DM" changed to "sink".
Changed	DM_4HBA	sink_4HBA	Sink needed to allow 4-hydroxy-benzoate to leave system	Exchange/demand reaction	0	1000	4hba_c -->		Since the value of lower_bound of the reactoin is "0", "DM" changed to "sink".
Changed	DM_5DRIB	sink_5DRIB	Sink needed to allow 5-deoxyribose to leave system	Exchange/demand reaction	0	1000	5drib_c -->		Since the value of lower_bound of the reactoin is "0", "DM" changed to "sink".
Changed	DM_HQN	sink_HQN	Sink needed to allow Hydroquinone to leave system	Exchange/demand reaction	0	1000	hqn_c -->		Since the value of lower_bound of the reactoin is "0", "DM" changed to "sink".
Changed	DM_atp_c_	sink_atp_c	Sink reaction for ATP	Exchange/demand reaction	0	1000	atp_c + h2o_c --> adp_c + h_c + pi_c		Since the value of lower_bound of the reactoin is "0", "DM" changed to "sink".
Changed	DM_dhptd(c)	DM_dhptd_c	Demand reaction for 4,5-dihydroxy-2,3-pentanedione	Exchange/demand reaction	-1000	1000	dhptd_c <=>		Since the lower_bound of reactoin has the nigative value, "DM" are kept. VMH format "(c)" is changed to BiGG format "_c".
Changed	DM_hcys_L[c]	sink_hcys__L_c	Sink reaction for homocysteine	Exchange/demand reaction	0	1000	hcys__L_c -->		Since the value of lower_bound of the reactoin is "0", "DM" changed to "sink". VMH format "_L[c]" is changed to BiGG format "__L_c".
Changed	DM_teich_45_BS(c)	sink_teich_45_BS_c	Sink reaction for teichuronic acid (GlcA + GalNac, 45 repeating unit)	Exchange/demand reaction	0	1000	teich_45_BS_c -->		Since the value of lower_bound of the reactoin is "0", "DM" changed to "sink". VMH format "(c)" is changed to BiGG format "_c".
Changed	sink_PGPm1[c]	DM_PGPm1_c	Demand reaction for peptidoglycan polymer (n-1) subunits	Exchange/demand reaction	-1	1000	PGPm1_c <=>		Since the lower_bound of reactoin has the nigative value, "sink" changed to "DM". VMH format "[c]" is changed to BiGG format "_c".
Changed	EX_12dgr180(e)	EX_12dgr180_e	1,2-Diacyl-sn-glycerol (dioctadecanoyl, n-C18:0) exchange	Exchange/demand reaction	-1000	0	12dgr180_e <--		VMH format "(e)" is changed to BiGG format "_e".
Changed	EX_26dap_M(e)	EX_26dap_M_e	meso-2,6-Diaminoheptanedioate exchange	Exchange/demand reaction	-1000	0	26dap_M_e <--		VMH format "(e)" is changed to BiGG format "_e".
Changed	EX_ac(e)	EX_ac_e		Exchange/demand reaction	-1000	0	ac_e <--		VMH format "(e)" is changed to BiGG format "_e".
Changed	EX_acac(e)	EX_acac_e	Acetoacetate exchange	Exchange/demand reaction	-1000	0	acac_e <--		VMH format "(e)" is changed to BiGG format "_e".
Changed	EX_acald(e)	EX_acald_e	Acetaldehyde exchange	Exchange/demand reaction	-1000	0	acald_e <--		VMH format "(e)" is changed to BiGG format "_e".
Changed	EX_acgam(e)	EX_acgam_e	N-Acetyl-D-glucosamine exchange	Exchange/demand reaction	-4.6	1000	acgam_e <=>		VMH format "(e)" is changed to BiGG format "_e".
Changed	EX_acnam(e)	EX_acnam_e	N-Acetylneuraminate exchange	Exchange/demand reaction	-4.6	1000	acnam_e <=>		VMH format "(e)" is changed to BiGG format "_e".
Changed	EX_ala_L(e)	EX_ala__L_e	exchange reaction for L-alanine	Exchange/demand reaction	-0.46	1000	ala__L_e <=>		VMH format "L(e)" is changed to BiGG format "__L_e".
Changed	EX_alaasp(e)	EX_alaasp_e	L-alanyl-L-aspartate exchange	Exchange/demand reaction	-0.46	1000	alaasp_e <=>		VMH format "(e)" is changed to BiGG format "_e".
Changed	EX_alagln(e)	EX_alagln_e	L-alanyl-L-glutamine exchange	Exchange/demand reaction	-0.46	1000	alagln_e <=>		VMH format "(e)" is changed to BiGG format "_e".
Changed	EX_alaglu(e)	EX_alaglu_e	L-alanyl-L-glutamate exchange	Exchange/demand reaction	-0.46	1000	alaglu_e <=>		VMH format "(e)" is changed to BiGG format "_e".
Changed	EX_alagly(e)	EX_alagly_e	L-alanylglycine exchange	Exchange/demand reaction	-0.46	1000	alagly_e <=>		VMH format "(e)" is changed to BiGG format "_e".
Changed	EX_alahis(e)	EX_alahis_e	L-alanyl-L-histidine exchange	Exchange/demand reaction	-0.46	1000	alahis_e <=>		VMH format "(e)" is changed to BiGG format "_e".
Changed	EX_alaleu(e)	EX_alaleu_e	L-alanyl-L-leucine exchange	Exchange/demand reaction	-0.46	1000	alaleu_e <=>		VMH format "(e)" is changed to BiGG format "_e".
Changed	EX_alathr(e)	EX_alathr_e	L-alanyl-L-threonine exchange	Exchange/demand reaction	-0.46	1000	alathr_e <=>		VMH format "(e)" is changed to BiGG format "_e".
Changed	EX_arab_L(e)	EX_arab__L_e	L-Arabinose exchange	Exchange/demand reaction	-4.6	1000	arab__L_e <=>		VMH format "L(e)" is changed to BiGG format "__L_e".
Changed	EX_arbt(e)	EX_arbt_e	Arbutin exchange	Exchange/demand reaction	-4.6	1000	arbt_e <=>		VMH format "(e)" is changed to BiGG format "_e".
Changed	EX_arg_L(e)	EX_arg__L_e	L-Arginine exchange	Exchange/demand reaction	-0.46	1000	arg__L_e <=>		VMH format "L(e)" is changed to BiGG format "__L_e".
Changed	EX_arsenb(e)	EX_arsenb_e	Arsenobetaine exchange	Exchange/demand reaction	-1000	0	arsenb_e <--		VMH format "(e)" is changed to BiGG format "_e".
Changed	EX_bhb(e)	EX_bhb_e	(R)-3-Hydroxybutanoate transport via H+ symport	Exchange/demand reaction	-1000	0	bhb_e <--		VMH format "(e)" is changed to BiGG format "_e".
Changed	EX_biomass(e)	EX_biomass_e	EX Biomass c0	Exchange/demand reaction	-1000	1000	biomass_c <=>		VMH format "(e)" is changed to BiGG format "_e".
Changed	EX_btn(e)	EX_btn_e	Biotin exchange	Exchange/demand reaction	-1000	0	btn_e <--		VMH format "(e)" is changed to BiGG format "_e".
Changed	EX_but(e)	EX_but_e	Butyrate (n-C4:0) exchange	Exchange/demand reaction	-1000	0	but_e <--		VMH format "(e)" is changed to BiGG format "_e".
Changed	EX_ca2(e)	EX_ca2_e	Calcium exchange	Exchange/demand reaction	-1000	0	ca2_e <--		VMH format "(e)" is changed to BiGG format "_e".
Changed	EX_cd2(e)	EX_cd2_e	Cadmium exchange	Exchange/demand reaction	-1000	0	cd2_e <--		VMH format "(e)" is changed to BiGG format "_e".
Changed	EX_cellb(e)	EX_cellb_e	Cellobiose exchange	Exchange/demand reaction	-4.6	1000	cellb_e <=>		VMH format "(e)" is changed to BiGG format "_e".
Changed	EX_cgly(e)	EX_cgly_e	Cys-Gly exchange	Exchange/demand reaction	-0.46	1000	cgly_e <=>		VMH format "(e)" is changed to BiGG format "_e".
Changed	EX_cl(e)	EX_cl_e	exchange reaction for Chloride	Exchange/demand reaction	-1000	0	cl_e <--		VMH format "(e)" is changed to BiGG format "_e".
Changed	EX_co2(e)	EX_co2_e	CO2 exchange	Exchange/demand reaction	0	1000	co2_e -->		VMH format "(e)" is changed to BiGG format "_e".
Changed	EX_cobalt2(e)	EX_cobalt2_e	Co2+ exchange	Exchange/demand reaction	-1000	0	cobalt2_e <--		VMH format "(e)" is changed to BiGG format "_e".
Changed	EX_ctbt(e)	EX_ctbt_e	Crotonobetaine exchange	Exchange/demand reaction	-1000	0	ctbt_e <--		VMH format "(e)" is changed to BiGG format "_e".
Changed	EX_cu2(e)	EX_cu2_e	Cu2+ exchange	Exchange/demand reaction	-1000	0	cu2_e <--		VMH format "(e)" is changed to BiGG format "_e".
Changed	EX_cys_L(e)	EX_cys__L_e	exchange reaction for L-cysteine	Exchange/demand reaction	-0.46	1000	cys__L_e <=>		VMH format "L(e)" is changed to BiGG format "__L_e".
Changed	EX_dfdcytd(e)	EX_dfdcytd_e	Gemcitabine (2 2-difluorodeoxycytidine) exchange	Exchange/demand reaction	-1000	0	dfdcytd_e <--		VMH format "(e)" is changed to BiGG format "_e".
Changed	EX_dfduri(e)	EX_dfduri_e	2 2-Difluorodeoxyuridine exchange	Exchange/demand reaction	-1000	0	dfduri_e <--		VMH format "(e)" is changed to BiGG format "_e".
Changed	EX_etoh(e)	EX_etoh_e	Ethanol exchange	Exchange/demand reaction	-1000	0	etoh_e <--		VMH format "(e)" is changed to BiGG format "_e".
Changed	EX_fe2(e)	EX_fe2_e	Exchange of Iron (Fe2+)	Exchange/demand reaction	-1000	0	fe2_e <--		VMH format "(e)" is changed to BiGG format "_e".
Changed	EX_fe3(e)	EX_fe3_e	Fe3+ exchange	Exchange/demand reaction	-1000	0	fe3_e <--		VMH format "(e)" is changed to BiGG format "_e".
Changed	EX_fecrm(e)	EX_fecrm_e	Ferrichrome exchange	Exchange/demand reaction	-1000	0	fecrm_e <--		VMH format "(e)" is changed to BiGG format "_e".
Changed	EX_fol(e)	EX_fol_e	exchange reaction for Folate	Exchange/demand reaction	-1000	0	fol_e <--		VMH format "(e)" is changed to BiGG format "_e".
Changed	EX_for(e)	EX_for_e	Formate exchange	Exchange/demand reaction	-1000	0	for_e <--		VMH format "(e)" is changed to BiGG format "_e".
Changed	EX_fru(e)	EX_fru_e	exchange reaction for D-Fructose	Exchange/demand reaction	-4.6	1000	fru_e <=>		VMH format "(e)" is changed to BiGG format "_e".
Changed	EX_gal(e)	EX_gal_e	exchange reaction for D-Galactose	Exchange/demand reaction	-4.6	1000	gal_e <=>		VMH format "(e)" is changed to BiGG format "_e".
Changed	EX_galt(e)	EX_galt_e	Galactitol exchange	Exchange/demand reaction	-4.6	1000	galt_e <=>		VMH format "(e)" is changed to BiGG format "_e".
Changed	EX_gam(e)	EX_gam_e	exchange reaction for D-Glucosamine	Exchange/demand reaction	-4.6	1000	gam_e <=>		VMH format "(e)" is changed to BiGG format "_e".
Changed	EX_gbbtn(e)	EX_gbbtn_e	gamma-butyrobetaine exchange	Exchange/demand reaction	-1000	0	gbbtn_e <--		VMH format "(e)" is changed to BiGG format "_e".
Changed	EX_glc_D(e)	EX_glc__D_e	D-Glucose exchange	Exchange/demand reaction	-4.6	1000	glc__D_e <=>		VMH format "D(e)" is changed to BiGG format "__D_e".
Changed	EX_gln_L(e)	EX_gln__L_e	exchange reaction for L-glutamine	Exchange/demand reaction	-0.46	1000	gln__L_e <=>		VMH format "L(e)" is changed to BiGG format "__L_e".
Changed	EX_glyasn(e)	EX_glyasn_e	Glycyl-L-asparagine exchange	Exchange/demand reaction	-0.46	1000	glyasn_e <=>		VMH format "(e)" is changed to BiGG format "_e".
Changed	EX_glyasp(e)	EX_glyasp_e	Glycyl-L-aspartate exchange	Exchange/demand reaction	-0.46	1000	glyasp_e <=>		VMH format "(e)" is changed to BiGG format "_e".
Changed	EX_glyb(e)	EX_glyb_e	Glycine betaine exchange	Exchange/demand reaction	-0.46	1000	glyb_e <=>		VMH format "(e)" is changed to BiGG format "_e".
Changed	EX_glyc(e)	EX_glyc_e	Glycerol exchange	Exchange/demand reaction	-4.6	1000	glyc_e <=>		VMH format "(e)" is changed to BiGG format "_e".
Changed	EX_glyc3p(e)	EX_glyc3p_e	Exchange of Glycerophosphoric Acid	Exchange/demand reaction	-4.6	1000	glyc3p_e <=>		VMH format "(e)" is changed to BiGG format "_e".
Changed	EX_glycys(e)	EX_glycys_e	Gly-Cys exchange reaction	Exchange/demand reaction	-0.46	1000	glycys_e <=>		VMH format "(e)" is changed to BiGG format "_e".
Changed	EX_glygln(e)	EX_glygln_e	Glycyl-L-glutamine exchange	Exchange/demand reaction	-0.46	1000	glygln_e <=>		VMH format "(e)" is changed to BiGG format "_e".
Changed	EX_glyglu(e)	EX_glyglu_e	Glycyl-L-glutamate exchange	Exchange/demand reaction	-0.46	1000	glyglu_e <=>		VMH format "(e)" is changed to BiGG format "_e".
Changed	EX_glyleu(e)	EX_glyleu_e	Glycylleucine exchange	Exchange/demand reaction	-0.46	1000	glyleu_e <=>		VMH format "(e)" is changed to BiGG format "_e".
Changed	EX_glymet(e)	EX_glymet_e	Glycyl-L-methionine exchange	Exchange/demand reaction	-0.46	1000	glymet_e <=>		VMH format "(e)" is changed to BiGG format "_e".
Changed	EX_glyphe(e)	EX_glyphe_e	exchange reaction for glycylphenylalaine	Exchange/demand reaction	-0.46	1000	glyphe_e <=>		VMH format "(e)" is changed to BiGG format "_e".
Changed	EX_glypro(e)	EX_glypro_e	Glycylproline exchange	Exchange/demand reaction	-0.46	1000	glypro_e <=>		VMH format "(e)" is changed to BiGG format "_e".
Changed	EX_glytyr(e)	EX_glytyr_e	Glycyl-L-tyrosine exchange	Exchange/demand reaction	-0.46	1000	glytyr_e <=>		VMH format "(e)" is changed to BiGG format "_e".
Changed	EX_h(e)	EX_h_e	exchange reaction for proton	Exchange/demand reaction	-1000	1000	h_e <=>		VMH format "(e)" is changed to BiGG format "_e".
Changed	EX_h2o(e)	EX_h2o_e	H2O exchange	Exchange/demand reaction	-1000	1000	h2o_e <=>		VMH format "(e)" is changed to BiGG format "_e".
Changed	EX_hg2(e)	EX_hg2_e	Hg2+ exchange	Exchange/demand reaction	-1000	0	hg2_e <--		VMH format "(e)" is changed to BiGG format "_e".
Changed	EX_his_L(e)	EX_his__L_e	exchange reaction for L-histidine	Exchange/demand reaction	-0.46	1000	his__L_e <=>		VMH format "L(e)" is changed to BiGG format "__L_e".
Changed	EX_ile_L(e)	EX_ile__L_e	L-Isoleucine exchange	Exchange/demand reaction	-0.46	1000	ile__L_e <=>		VMH format "L(e)" is changed to BiGG format "__L_e".
Changed	EX_k(e)	EX_k_e	K+ exchange	Exchange/demand reaction	-1000	0	k_e <--		VMH format "(e)" is changed to BiGG format "_e".
Changed	EX_lac_L(e)	EX_lac__L_e	L-Lactate exchange	Exchange/demand reaction	-4.6	1000	lac__L_e <=>		VMH format "L(e)" is changed to BiGG format "__L_e".
Changed	EX_lactl(e)	EX_lactl_e	Lactulose exchange	Exchange/demand reaction	-4.6	1000	lactl_e <=>		VMH format "(e)" is changed to BiGG format "_e".
Changed	EX_lcts(e)	EX_lcts_e	Lactose exchange	Exchange/demand reaction	-4.6	1000	lcts_e <=>		VMH format "(e)" is changed to BiGG format "_e".
Changed	EX_leu_L(e)	EX_leu__L_e	L-Leucine exchange	Exchange/demand reaction	-0.46	1000	leu__L_e <=>		VMH format "L(e)" is changed to BiGG format "__L_e".
Changed	EX_lys_L(e)	EX_lys__L_e	L-Lysine exchange	Exchange/demand reaction	-0.46	1000	lys__L_e <=>		VMH format "L(e)" is changed to BiGG format "__L_e".
Changed	EX_malt(e)	EX_malt_e	Maltose exchange	Exchange/demand reaction	-4.6	1000	malt_e <=>		VMH format "(e)" is changed to BiGG format "_e".
Changed	EX_malthx(e)	EX_malthx_e	Maltohexaose exchange	Exchange/demand reaction	-4.6	1000	malthx_e <=>		VMH format "(e)" is changed to BiGG format "_e".
Changed	EX_malttr(e)	EX_malttr_e	Maltotriose exchange	Exchange/demand reaction	-4.6	1000	malttr_e <=>		VMH format "(e)" is changed to BiGG format "_e".
Changed	EX_man(e)	EX_man_e	exchange reaction for D-Mannose	Exchange/demand reaction	-4.6	1000	man_e <=>		VMH format "(e)" is changed to BiGG format "_e".
Changed	EX_met_D(e)	EX_met__D_e	D-Methionine exchange	Exchange/demand reaction	-0.46	1000	met__D_e <=>		VMH format "D(e)" is changed to BiGG format "__D_e".
Changed	EX_met_L(e)	EX_met__L_e	L-Methionine exchange	Exchange/demand reaction	-0.46	1000	met__L_e <=>		VMH format "L(e)" is changed to BiGG format "__L_e".
Changed	EX_metala(e)	EX_metala_e	L-methionyl-L-alanine exchange	Exchange/demand reaction	-0.46	1000	metala_e <=>		VMH format "(e)" is changed to BiGG format "_e".
Changed	EX_metsox_R_L(e)	EX_metsox_R__L_e	L-methionine-R-sulfoxide exchange	Exchange/demand reaction	-0.46	1000	metsox_R__L_e <=>		VMH format "L(e)" is changed to BiGG format "__L_e".
Changed	EX_metsox_S_L(e)	EX_metsox_S__L_e	L-Methionine S-oxide exchange	Exchange/demand reaction	-0.46	1000	metsox_S__L_e <=>		VMH format "L(e)" is changed to BiGG format "__L_e".
Changed	EX_mg2(e)	EX_mg2_e	Mg exchange	Exchange/demand reaction	-1000	0	mg2_e <--		VMH format "(e)" is changed to BiGG format "_e".
Changed	EX_mn2(e)	EX_mn2_e	Mn2+ exchange	Exchange/demand reaction	-1000	0	mn2_e <--		VMH format "(e)" is changed to BiGG format "_e".
Changed	EX_mnl(e)	EX_mnl_e	D-Mannitol exchange	Exchange/demand reaction	-4.6	1000	mnl_e <=>		VMH format "(e)" is changed to BiGG format "_e".
Changed	EX_mqn7(e)	EX_mqn7_e	Menaquinone 7 exchange	Exchange/demand reaction	-1000	0	mqn7_e <--		VMH format "(e)" is changed to BiGG format "_e".
Changed	EX_na1(e)	EX_na1_e	exchange reaction for Sodium	Exchange/demand reaction	-1000	0	na1_e <--		VMH format "(e)" is changed to BiGG format "_e".
Changed	EX_nh4(e)	EX_nh4_e	Ammonia exchange	Exchange/demand reaction	-1000	1000	nh4_e <=>		VMH format "(e)" is changed to BiGG format "_e".
Changed	EX_nmn(e)	EX_nmn_e	NMN exchange	Exchange/demand reaction	-1000	0	nmn_e <--		VMH format "(e)" is changed to BiGG format "_e".
Changed	EX_no2(e)	EX_no2_e	Nitrite exchange	Exchange/demand reaction	-1000	0	no2_e <--		VMH format "(e)" is changed to BiGG format "_e".
Changed	EX_o2(e)	EX_o2_e	exchange reaction for oxugen	Exchange/demand reaction	-20	1000	o2_e <=>		VMH format "(e)" is changed to BiGG format "_e".
Changed	EX_orn(e)	EX_orn_e	Ornithine exchange	Exchange/demand reaction	-0.46	1000	orn_e <=>		VMH format "(e)" is changed to BiGG format "_e".
Changed	EX_pb(e)	EX_pb_e	Lead exchange	Exchange/demand reaction	-1000	0	pb_e <--		VMH format "(e)" is changed to BiGG format "_e".
Changed	EX_phe_L(e)	EX_phe__L_e	exchange reaction for L-phenylalanine	Exchange/demand reaction	-0.46	1000	phe__L_e <=>		VMH format "L(e)" is changed to BiGG format "__L_e".
Changed	EX_pheme(e)	EX_pheme_e	exchange reaction for heme	Exchange/demand reaction	-1000	0	pheme_e <--		VMH format "(e)" is changed to BiGG format "_e".
Changed	EX_pi(e)	EX_pi_e	Phosphate exchange	Exchange/demand reaction	-1000	0	pi_e <--		VMH format "(e)" is changed to BiGG format "_e".
Changed	EX_pnto_R(e)	EX_pnto__R_e	(R)-Pantothenate exchange	Exchange/demand reaction	-1000	0	pnto__R_e <--		VMH format "R(e)" is changed to BiGG format "__R_e".
Changed	EX_pro_L(e)	EX_pro__L_e	L-Proline exchange	Exchange/demand reaction	-0.46	1000	pro__L_e <=>		VMH format "(e)" is changed to BiGG format "_e".
Changed	EX_ptrc(e)	EX_ptrc_e	Exchange of 1,4-butanediammonium	Exchange/demand reaction	-1000	0	ptrc_e <--		VMH format "(e)" is changed to BiGG format "_e".
Changed	EX_ribflv(e)	EX_ribflv_e	exchange reaction for Riboflavin	Exchange/demand reaction	-1000	0	ribflv_e <--		VMH format "(e)" is changed to BiGG format "_e".
Changed	EX_salcn(e)	EX_salcn_e	Salicin exchange	Exchange/demand reaction	-4.6	1000	salcn_e <=>		VMH format "(e)" is changed to BiGG format "_e".
Changed	EX_sbt_D(e)	EX_sbt__D_e	d_Sorbitol exchange	Exchange/demand reaction	-4.6	1000	sbt__D_e <=>		VMH format "D(e)" is changed to BiGG format "__D_e".
Changed	EX_ser_L(e)	EX_ser__L_e	exchange reaction for L-serine	Exchange/demand reaction	-0.46	1000	ser__L_e <=>		VMH format "L(e)" is changed to BiGG format "__L_e".
Changed	EX_sheme(e)	EX_sheme_e	Siroheme exchange	Exchange/demand reaction	-1000	0	sheme_e <--		VMH format "(e)" is changed to BiGG format "_e".
Changed	EX_so4(e)	EX_so4_e	Sulfate exchange	Exchange/demand reaction	-1000	0	so4_e <--		VMH format "(e)" is changed to BiGG format "_e".
Changed	EX_spmd(e)	EX_spmd_e	Exchange of spermidine(3+)	Exchange/demand reaction	-1000	0	spmd_e <--		VMH format "(e)" is changed to BiGG format "_e".
Changed	EX_sucr(e)	EX_sucr_e	Sucrose exchange	Exchange/demand reaction	-4.6	1000	sucr_e <=>		VMH format "(e)" is changed to BiGG format "_e".
Changed	EX_thm(e)	EX_thm_e	exchange reaction for Thiamin	Exchange/demand reaction	-1000	0	thm_e <--		VMH format "(e)" is changed to BiGG format "_e".
Changed	EX_thr_L(e)	EX_thr__L_e	L-Threonine exchange	Exchange/demand reaction	-0.46	1000	thr__L_e <=>		VMH format "L(e)" is changed to BiGG format "__L_e".
Changed	EX_tre(e)	EX_tre_e	Trehalose exchange	Exchange/demand reaction	-4.6	1000	tre_e <=>		VMH format "(e)" is changed to BiGG format "_e".
Changed	EX_trp_L(e)	EX_trp__L_e	L-Tryptophan exchange	Exchange/demand reaction	-0.46	1000	trp__L_e <=>		VMH format "L(e)" is changed to BiGG format "__L_e".
Changed	EX_tyr_L(e)	EX_tyr__L_e	L-Tyrosine exchange	Exchange/demand reaction	-0.46	1000	tyr__L_e <=>		VMH format "L(e)" is changed to BiGG format "__L_e".
Changed	EX_ura(e)	EX_ura_e	Uracil exchange	Exchange/demand reaction	-1000	0	ura_e <--		VMH format "(e)" is changed to BiGG format "_e".
Changed	EX_val_L(e)	EX_val__L_e	L-Valine exchange	Exchange/demand reaction	-0.46	1000	val__L_e <=>		VMH format "L(e)" is changed to BiGG format "__L_e".
Changed	EX_xan(e)	EX_xan_e	Xanthine exchange	Exchange/demand reaction	-1000	0	xan_e <--		VMH format "(e)" is changed to BiGG format "_e".
Changed	EX_zn2(e)	EX_zn2_e	Zinc exchange	Exchange/demand reaction	-1000	0	zn2_e <--		VMH format "(e)" is changed to BiGG format "_e".

## Sheet: Modified_GPR
Supplementary Table 1_3. Modified gene–protein–reaction (GPR) rules in iYH543
Reaction_id	Discription	GPR in AGORA2-derived GEM	GPR in iYH543	Reference	Evidence
ALAASPabc	L-alanyl-L-aspartate transport via ABC system	( SPy_0297 or SPy_0295 or SPy_0296 )	( ( SPy_0294 and SPy_0295 and SPy_0296 and SPy_0297 ) or ( SPy_2000 and SPy_2001 and SPy_2002 and SPy_2003 and SPy_2004 ) )	PMID: 888527, PMID: 9680220, PMID: 26866208	S. pyogenes has oligopeptide permease (Opp)(PMID: 8885277) and dipeptide permease (Dpp)(PMID: 9680220). In complex medium, both Dpp and Opp can be used for scavenging essential amino acids, mutation in one transporter may be compensated (PMID: 9680220). S. pyogenes can grow in CDM without free amino acids if there are peptides in CDM.
ALAGLNabc	L-alanyl-L-glutamine transport via ABC system	( SPy_0297 or SPy_0295 or SPy_0296 )	( ( SPy_0294 and SPy_0295 and SPy_0296 and SPy_0297 ) or ( SPy_2000 and SPy_2001 and SPy_2002 and SPy_2003 and SPy_2004 ) )	PMID: 888527, PMID: 9680220, PMID: 26866209	S. pyogenes has oligopeptide permease (Opp)(PMID: 8885277) and dipeptide permease (Dpp)(PMID: 9680220). In complex medium, both Dpp and Opp can be used for scavenging essential amino acids, mutation in one transporter may be compensated (PMID: 9680220). S. pyogenes can grow in CDM without free amino acids if there are peptides in CDM.
ALAGLUabc	L-alanyl-L-glutamate transport via ABC system	( SPy_0297 or SPy_0295 or SPy_0296 )	( ( SPy_0294 and SPy_0295 and SPy_0296 and SPy_0297 ) or ( SPy_2000 and SPy_2001 and SPy_2002 and SPy_2003 and SPy_2004 ) )	PMID: 888527, PMID: 9680220, PMID: 26866210	S. pyogenes has oligopeptide permease (Opp)(PMID: 8885277) and dipeptide permease (Dpp)(PMID: 9680220). In complex medium, both Dpp and Opp can be used for scavenging essential amino acids, mutation in one transporter may be compensated (PMID: 9680220). S. pyogenes can grow in CDM without free amino acids if there are peptides in CDM.
ALAGLYabc	L-alanylglycine transport via ABC system	( SPy_0297 or SPy_0295 or SPy_0296 )	( ( SPy_0294 and SPy_0295 and SPy_0296 and SPy_0297 ) or ( SPy_2000 and SPy_2001 and SPy_2002 and SPy_2003 and SPy_2004 ) )	PMID: 888527, PMID: 9680220, PMID: 26866211	S. pyogenes has oligopeptide permease (Opp)(PMID: 8885277) and dipeptide permease (Dpp)(PMID: 9680220). In complex medium, both Dpp and Opp can be used for scavenging essential amino acids, mutation in one transporter may be compensated (PMID: 9680220). S. pyogenes can grow in CDM without free amino acids if there are peptides in CDM.
ALAHISabc	L-alanyl-L-histidine transport via ABC system	( SPy_0297 or SPy_0295 or SPy_0296 )	( ( SPy_0294 and SPy_0295 and SPy_0296 and SPy_0297 ) or ( SPy_2000 and SPy_2001 and SPy_2002 and SPy_2003 and SPy_2004 ) )	PMID: 888527, PMID: 9680220, PMID: 26866212	S. pyogenes has oligopeptide permease (Opp)(PMID: 8885277) and dipeptide permease (Dpp)(PMID: 9680220). In complex medium, both Dpp and Opp can be used for scavenging essential amino acids, mutation in one transporter may be compensated (PMID: 9680220). S. pyogenes can grow in CDM without free amino acids if there are peptides in CDM.
ALALEUabc	L-alanyl-L-leucine transport via ABC system	( SPy_0297 or SPy_0295 or SPy_0296 )	( ( SPy_0294 and SPy_0295 and SPy_0296 and SPy_0297 ) or ( SPy_2000 and SPy_2001 and SPy_2002 and SPy_2003 and SPy_2004 ) )	PMID: 888527, PMID: 9680220, PMID: 26866213	S. pyogenes has oligopeptide permease (Opp)(PMID: 8885277) and dipeptide permease (Dpp)(PMID: 9680220). In complex medium, both Dpp and Opp can be used for scavenging essential amino acids, mutation in one transporter may be compensated (PMID: 9680220). S. pyogenes can grow in CDM without free amino acids if there are peptides in CDM.
ALATHRabc	L-alanyl-L-threonine transport via ABC system	( SPy_0297 or SPy_0295 or SPy_0296 )	( ( SPy_0294 and SPy_0295 and SPy_0296 and SPy_0297 ) or ( SPy_2000 and SPy_2001 and SPy_2002 and SPy_2003 and SPy_2004 ) )	PMID: 888527, PMID: 9680220, PMID: 26866214	S. pyogenes has oligopeptide permease (Opp)(PMID: 8885277) and dipeptide permease (Dpp)(PMID: 9680220). In complex medium, both Dpp and Opp can be used for scavenging essential amino acids, mutation in one transporter may be compensated (PMID: 9680220). S. pyogenes can grow in CDM without free amino acids if there are peptides in CDM.
CGLYabc	L-cysteinylglycine transport via ABC system	( SPy_0297 or SPy_0295 or SPy_0296 )	( ( SPy_0294 and SPy_0295 and SPy_0296 and SPy_0297 ) or ( SPy_2000 and SPy_2001 and SPy_2002 and SPy_2003 and SPy_2004 ) )	PMID: 888527, PMID: 9680220, PMID: 26866215	S. pyogenes has oligopeptide permease (Opp)(PMID: 8885277) and dipeptide permease (Dpp)(PMID: 9680220). In complex medium, both Dpp and Opp can be used for scavenging essential amino acids, mutation in one transporter may be compensated (PMID: 9680220). S. pyogenes can grow in CDM without free amino acids if there are peptides in CDM.
GLYASNabc	Glycyl-L-asparagine transport via ABC system	( SPy_0297 or SPy_0295 or SPy_0296 )	( ( SPy_0294 and SPy_0295 and SPy_0296 and SPy_0297 ) or ( SPy_2000 and SPy_2001 and SPy_2002 and SPy_2003 and SPy_2004 ) )	PMID: 888527, PMID: 9680220, PMID: 26866216	S. pyogenes has oligopeptide permease (Opp)(PMID: 8885277) and dipeptide permease (Dpp)(PMID: 9680220). In complex medium, both Dpp and Opp can be used for scavenging essential amino acids, mutation in one transporter may be compensated (PMID: 9680220). S. pyogenes can grow in CDM without free amino acids if there are peptides in CDM.
GLYASPabc	Glycyl-L-aspartate transport via ABC system	( SPy_0297 or SPy_0295 or SPy_0296 )	( ( SPy_0294 and SPy_0295 and SPy_0296 and SPy_0297 ) or ( SPy_2000 and SPy_2001 and SPy_2002 and SPy_2003 and SPy_2004 ) )	PMID: 888527, PMID: 9680220, PMID: 26866217	S. pyogenes has oligopeptide permease (Opp)(PMID: 8885277) and dipeptide permease (Dpp)(PMID: 9680220). In complex medium, both Dpp and Opp can be used for scavenging essential amino acids, mutation in one transporter may be compensated (PMID: 9680220). S. pyogenes can grow in CDM without free amino acids if there are peptides in CDM.
GLYCYSabc	Gly-Cys ABC transporter	( SPy_0297 or SPy_0295 or SPy_0296 )	( ( SPy_0294 and SPy_0295 and SPy_0296 and SPy_0297 ) or ( SPy_2000 and SPy_2001 and SPy_2002 and SPy_2003 and SPy_2004 ) )	PMID: 888527, PMID: 9680220, PMID: 26866218	S. pyogenes has oligopeptide permease (Opp)(PMID: 8885277) and dipeptide permease (Dpp)(PMID: 9680220). In complex medium, both Dpp and Opp can be used for scavenging essential amino acids, mutation in one transporter may be compensated (PMID: 9680220). S. pyogenes can grow in CDM without free amino acids if there are peptides in CDM.
GLYGLNabc	Glycyl-L-glutamine transport via ABC system	( SPy_0297 or SPy_0295 or SPy_0296 )	( ( SPy_0294 and SPy_0295 and SPy_0296 and SPy_0297 ) or ( SPy_2000 and SPy_2001 and SPy_2002 and SPy_2003 and SPy_2004 ) )	PMID: 888527, PMID: 9680220, PMID: 26866219	S. pyogenes has oligopeptide permease (Opp)(PMID: 8885277) and dipeptide permease (Dpp)(PMID: 9680220). In complex medium, both Dpp and Opp can be used for scavenging essential amino acids, mutation in one transporter may be compensated (PMID: 9680220). S. pyogenes can grow in CDM without free amino acids if there are peptides in CDM.
GLYGLUabc	Glycyl-L-glutamate transport via ABC system	( SPy_0297 or SPy_0295 or SPy_0296 )	( ( SPy_0294 and SPy_0295 and SPy_0296 and SPy_0297 ) or ( SPy_2000 and SPy_2001 and SPy_2002 and SPy_2003 and SPy_2004 ) )	PMID: 888527, PMID: 9680220, PMID: 26866220	S. pyogenes has oligopeptide permease (Opp)(PMID: 8885277) and dipeptide permease (Dpp)(PMID: 9680220). In complex medium, both Dpp and Opp can be used for scavenging essential amino acids, mutation in one transporter may be compensated (PMID: 9680220). S. pyogenes can grow in CDM without free amino acids if there are peptides in CDM.
GLYLEUPEPT1tc	Transport of Glycylleucine by the Apical Pept1 Amino Acid Transporters	( SPy_0297 or SPy_0295 or SPy_0296 )	( ( SPy_0294 and SPy_0295 and SPy_0296 and SPy_0297 ) or ( SPy_2000 and SPy_2001 and SPy_2002 and SPy_2003 and SPy_2004 ) )	PMID: 888527, PMID: 9680220, PMID: 26866221	S. pyogenes has oligopeptide permease (Opp)(PMID: 8885277) and dipeptide permease (Dpp)(PMID: 9680220). In complex medium, both Dpp and Opp can be used for scavenging essential amino acids, mutation in one transporter may be compensated (PMID: 9680220). S. pyogenes can grow in CDM without free amino acids if there are peptides in CDM.
GLYMETabc	Glycyl-L-methionine transport via ABC system	( SPy_0297 or SPy_0295 or SPy_0296 )	( ( SPy_0294 and SPy_0295 and SPy_0296 and SPy_0297 ) or ( SPy_2000 and SPy_2001 and SPy_2002 and SPy_2003 and SPy_2004 ) )	PMID: 888527, PMID: 9680220, PMID: 26866222	S. pyogenes has oligopeptide permease (Opp)(PMID: 8885277) and dipeptide permease (Dpp)(PMID: 9680220). In complex medium, both Dpp and Opp can be used for scavenging essential amino acids, mutation in one transporter may be compensated (PMID: 9680220). S. pyogenes can grow in CDM without free amino acids if there are peptides in CDM.
GLYPHEabc	Glycyl-L-phenylalanine transport via ABC system	( SPy_0297 or SPy_0295 or SPy_0296 )	( ( SPy_0294 and SPy_0295 and SPy_0296 and SPy_0297 ) or ( SPy_2000 and SPy_2001 and SPy_2002 and SPy_2003 and SPy_2004 ) )	PMID: 888527, PMID: 9680220, PMID: 26866223	S. pyogenes has oligopeptide permease (Opp)(PMID: 8885277) and dipeptide permease (Dpp)(PMID: 9680220). In complex medium, both Dpp and Opp can be used for scavenging essential amino acids, mutation in one transporter may be compensated (PMID: 9680220). S. pyogenes can grow in CDM without free amino acids if there are peptides in CDM.
GLYPROabc	Glycyl-L-proline transport via ABC system	( SPy_0297 or SPy_0295 or SPy_0296 )	( ( SPy_0294 and SPy_0295 and SPy_0296 and SPy_0297 ) or ( SPy_2000 and SPy_2001 and SPy_2002 and SPy_2003 and SPy_2004 ) )	PMID: 888527, PMID: 9680220, PMID: 26866224	S. pyogenes has oligopeptide permease (Opp)(PMID: 8885277) and dipeptide permease (Dpp)(PMID: 9680220). In complex medium, both Dpp and Opp can be used for scavenging essential amino acids, mutation in one transporter may be compensated (PMID: 9680220). S. pyogenes can grow in CDM without free amino acids if there are peptides in CDM.
GLYTYRabc	Glycyl-L-tyrosine transport via ABC system	( SPy_0297 or SPy_0295 or SPy_0296 )	( ( SPy_0294 and SPy_0295 and SPy_0296 and SPy_0297 ) or ( SPy_2000 and SPy_2001 and SPy_2002 and SPy_2003 and SPy_2004 ) )	PMID: 888527, PMID: 9680220, PMID: 26866225	S. pyogenes has oligopeptide permease (Opp)(PMID: 8885277) and dipeptide permease (Dpp)(PMID: 9680220). In complex medium, both Dpp and Opp can be used for scavenging essential amino acids, mutation in one transporter may be compensated (PMID: 9680220). S. pyogenes can grow in CDM without free amino acids if there are peptides in CDM.
METALAabc	L-methionyl-L-alanine transport via ABC system	( SPy_0297 or SPy_0295 or SPy_0296 )	( ( SPy_0294 and SPy_0295 and SPy_0296 and SPy_0297 ) or ( SPy_2000 and SPy_2001 and SPy_2002 and SPy_2003 and SPy_2004 ) )	PMID: 888527, PMID: 9680220, PMID: 26866226	S. pyogenes has oligopeptide permease (Opp)(PMID: 8885277) and dipeptide permease (Dpp)(PMID: 9680220). In complex medium, both Dpp and Opp can be used for scavenging essential amino acids, mutation in one transporter may be compensated (PMID: 9680220). S. pyogenes can grow in CDM without free amino acids if there are peptides in CDM.
UDCPDP	undecaprenyl-diphosphatase	SPy_0280	( SPy_0280 or SPy_0374 )	EggNOG	Both SPy_0280 and SPy_0374 are assigned EC number 3.6.1.27.
METabc	L-methionine transport via ABC system	( SPy_0321 and Unknown and SPy_0319 )	( SPy_0321 and Unknown and SPy_0319 and SPy_0320)	PMID: 30667380	SPy_0319-0321 (M5005_Spy0271-0273) are shown as the methionine transporter.
METDabc	D-methionine transport via ABC system	( Unknown and SPy_0319 and SPy_0321 )	( SPy_0321 and Unknown and SPy_0319 and SPy_0320)	PMID: 30667379	SPy_0319-0321 (M5005_Spy0271-0273) are shown as the methionine transporter.
METSOX1abc	L-methionine S-oxide transport via ABC system	( Unknown and SPy_0319 and SPy_0321 )	( SPy_0321 and Unknown and SPy_0319 and SPy_0320)	PMID: 30667381	SPy_0319-0321 (M5005_Spy0271-0273) are shown as the methionine transporter.
METSOX2abc	L-methionine R-oxide transport via ABC system	( SPy_0321 and Unknown and SPy_0319 )	( SPy_0321 and Unknown and SPy_0319 and SPy_0320)	PMID: 30667378	SPy_0319-0321 (M5005_Spy0271-0273) are shown as the methionine transporter.
RIBFLVt2r		SPy_0373	( SPy_0373 or ( SPy_1208 and Unknown ) )	BioCyc, EggNOG	SPy_1208 is predicted as ECF transporter S component.
ATPS4	ATP synthase (four protons for one ATP)	( SPy_0760 and SPy_0757 and SPy_0761 and Unknown and Unknown and Unknown and Unknown and SPy_0758 and SPy_0759 )	( SPy_0760 and SPy_0757 and ( SPy_0761 or Unknown ) and Unknown and Unknown and Unknown and Unknown and SPy_0758 and SPy_0759 and SPy_0754 and SPy_0755 and SPy_0756 )	PMID: 26866220, BioCyc	H+-transporting two-sector ATPase (Supersedes EC number: 3.6.3.14) are reflected. https://biocyc.org/GCF_000006785/NEW-IMAGE?type=REACTION&object=ATPSYN-RXN
PGMT		SPy_1224	( SPy_1224 and SPy_1503 )	BioCyc	EC Number: 5.4.2.2 is assigned to SPy_1224, or SPy_1503.
dreplication	DNA replication c0	( SPy_1284 and SPy_1364 and SPy_1152 and SPy_0781 and SPy_1267 and SPy_0909 and SPy_0532 and SPy_1629 and SPy_0751 and SPy_1164 and SPy_0910 and SPy_0400 and Unknown and SPy_1489 and SPy_1407 and SPy_0366 and Unknown and SPy_0003 and SPy_0340 and SPy_0002 and SPy_0367 and SPy_1830 and SPy_0727 )	( SPy_1284 and SPy_1364 and SPy_1152 and SPy_0781 and ( SPy_1267 or Unknown ) and SPy_0909 and ( SPy_0532 or Unknown ) and ( SPy_1629 or Unknown ) and SPy_0751 and ( SPy_1164 or Unknown ) and SPy_0910 and SPy_0400 and Unknown and ( SPy_1489 or Unknown ) and SPy_1407 and ( SPy_0366 or Unknown ) and Unknown and SPy_0003 and SPy_0340 and SPy_0002 and ( SPy_0367 or Unknown ) and ( SPy_1830 or Unknown…	EggNOG, PMID: 25996237	DNA replication related genes are added. If the gene is non-essential, SPy_XXXX was changed to ( SPy_XXXX or Unknown ) to eliminate false negative (FN).
AMPTASECG	Alanyl Aminopeptidase (Cys-Gly)	( SPy_1354 or SPy_1824 )	( SPy_1354 or SPy_1824 or SPy_0713 )	EggNOG	SPy_0713 are predicted as Dipeptidase (EC 3.4.-.-).
AMPTASEGC	Gly-Cys aminopeptidase	( SPy_1354 or SPy_1824 )	( SPy_1354 or SPy_1824 or SPy_0713 )	EggNOG	SPy_0713 are predicted as Dipeptidase (EC 3.4.-.-).
GLYASN1c	Hydrolysis of Glycyl-L-asparagine	( SPy_1354 or SPy_1824 )	( SPy_1354 or SPy_1824 or SPy_0713 )	EggNOG	SPy_0713 are predicted as Dipeptidase (EC 3.4.-.-).
GLYASP1c	Hydrolysis of Glycyl-L-aspartate	( SPy_1354 or SPy_1824 )	( SPy_1354 or SPy_1824 or SPy_0713 )	EggNOG	SPy_0713 are predicted as Dipeptidase (EC 3.4.-.-).
GLYGLN1c	Hydrolysis of Glycyl-L-glutamine	( SPy_1354 or SPy_1824 )	( SPy_1354 or SPy_1824 or SPy_0713 )	EggNOG	SPy_0713 are predicted as Dipeptidase (EC 3.4.-.-).
GLYMET1c	Hydrolysis of Glycyl-L-methionine	( SPy_1354 or SPy_1824 )	( SPy_1354 or SPy_1824 or SPy_0713 )	EggNOG	SPy_0713 are predicted as Dipeptidase (EC 3.4.-.-).
GLYPHEHYc	Hydrolysis of Glycylphenylalanine	( SPy_1354 or SPy_1824 )	( SPy_1354 or SPy_1824 or SPy_0713 )	EggNOG	SPy_0713 are predicted as Dipeptidase (EC 3.4.-.-).
GLYTYR1c	Hydrolysis of Glycyl-L-tyrosine	( SPy_1354 or SPy_1824 )	( SPy_1354 or SPy_1824 or SPy_0713 )	EggNOG	SPy_0713 are predicted as Dipeptidase (EC 3.4.-.-).
ALAGLU1c	Hydrolysis of L-alanyl-L-glutamate	( SPy_1354 or SPy_1824 )	( SPy_1354 or SPy_1824 or SPy_0713 or SPy_0115 or SPy_1651 )	EggNOG	SPy_0713 is predicted as Dipeptidase (EC 3.4.-.-). SPy_1651 is predicted as aminopeptidase C (EC 3.4.22.40) (Met, Leu and Ala are preferred). SPy_0115 is predicted as Glutamyl aminopeptidase (EC 3.4.11.7) or Prolyl aminopeptidase (EC 3.4.11.5).
GLYGLU1c	Hydrolysis of Glycyl-L-glutamate	( SPy_1354 or SPy_1824 )	( SPy_1354 or SPy_1824 or SPy_0713 or SPy_0115)	EggNOG	SPy_0713 are predicted as Dipeptidase (EC 3.4.-.-). SPy_0115 is predicted as Glutamyl aminopeptidase (EC 3.4.11.7) or Prolyl aminopeptidase (EC 3.4.11.5).
GLYPROPRO1c	Hydrolysis of Prolylglycine	( SPy_1354 or SPy_1824 )	( SPy_1354 or SPy_1824 or SPy_0713 or SPy_0513 or SPy_0115)	EggNOG	SPy_0713 is predicted as Dipeptidase (EC 3.4.-.-). SPy_0115 is predicted as Glutamyl aminopeptidase (EC 3.4.11.7) or Prolyl aminopeptidase (EC 3.4.11.5). SPy_0513 is predicted as Xaa-Pro dipeptidase (EC 3.4.13.9).
ALAHIS1c	Hydrolysis of L-alanyl-L-histidine	( SPy_1354 or SPy_1824 )	( SPy_1354 or SPy_1824 or SPy_0713 or SPy_1542 or SPy_1070 or SPy_1651 )	EggNOG	SPy_0713 is predicted as Dipeptidase (EC 3.4.-.-). SPy_1651 is predicted as aminopeptidase C (EC 3.4.22.40) (Met, Leu and Ala are preferred). SPy_1542 or SPy_1070 is predicted as putative Xaa-His dipeptidase.
ALAASP1c	Hydrolysis of L-alanyl-L-aspartate	( SPy_1354 or SPy_1824 )	( SPy_1354 or SPy_1824 or SPy_0713 or SPy_1651 )	EggNOG	SPy_0713 is predicted as Dipeptidase (EC 3.4.-.-). SPy_1651 is predicted as aminopeptidase C (EC 3.4.22.40) (Met, Leu and Ala are preferred).
ALAGLN1c	Hydrolysis of L-alanyl-L-glutamine	( SPy_1354 or SPy_1824 )	( SPy_1354 or SPy_1824 or SPy_0713 or SPy_1651 )	EggNOG	SPy_0713 is predicted as Dipeptidase (EC 3.4.-.-). SPy_1651 is predicted as aminopeptidase C (EC 3.4.22.40) (Met, Leu and Ala are preferred).
ALAGLY1c	Hydrolysis of L-alanylglycine	( SPy_1354 or SPy_1824 )	( SPy_1354 or SPy_1824 or SPy_0713 or SPy_1651 )	EggNOG	SPy_0713 is predicted as Dipeptidase (EC 3.4.-.-). SPy_1651 is predicted as aminopeptidase C (EC 3.4.22.40) (Met, Leu and Ala are preferred).
ALALEU1c	Hydrolysis of L-alanyl-L-leucine	( SPy_1354 or SPy_1824 )	( SPy_1354 or SPy_1824 or SPy_0713 or SPy_1651 )	EggNOG	SPy_0713 is predicted as Dipeptidase (EC 3.4.-.-). SPy_1651 is predicted as aminopeptidase C (EC 3.4.22.40) (Met, Leu and Ala are preferred).
ALATHR1c	Hydrolysis of L-alanyl-L-threonine	( SPy_1354 or SPy_1824 )	( SPy_1354 or SPy_1824 or SPy_0713 or SPy_1651 )	EggNOG	SPy_0713 is predicted as Dipeptidase (EC 3.4.-.-). SPy_1651 is predicted as aminopeptidase C (EC 3.4.22.40) (Met, Leu and Ala are preferred).
GLYLEUHYDROc	Hydrolysis of Glycylleucine	( SPy_1354 or SPy_1824 )	( SPy_1354 or SPy_1824 or SPy_0713 or SPy_1651 )	EggNOG	SPy_0713 is predicted as Dipeptidase (EC 3.4.-.-). SPy_1651 is predicted as aminopeptidase C (EC 3.4.22.40) (Met, Leu and Ala are preferred).
METALA1c	Hydrolysis of L-methionyl-L-alanine	( SPy_1354 or SPy_1824 )	( SPy_1354 or SPy_1824 or SPy_0713 or SPy_1651)	EggNOG	SPy_0713 is predicted as Dipeptidase (EC 3.4.-.-). SPy_1651 is predicted as aminopeptidase C (EC 3.4.22.40) (Met, Leu and Ala are preferred).
ACACT1r		(( SPy_0140 or SPy_0524 or SPy_1637 ) or ( SPy_1637 or SPy_0524 or SPy_0140 ))	( SPy_1637 or SPy_0524 or SPy_0140 or SPy_0880 )	EggNOG	EC Number 2.3.1.9 is assigned to SPy_1637, SPy_0524, SPy_0140, or SPy_0880.
ACACT2r		(( SPy_0524 or SPy_1637 or SPy_0140 ) or ( SPy_0140 or SPy_0524 or SPy_1637 ))	( SPy_1637 or SPy_0524 or SPy_0140 or SPy_0880 )	EggNOG	EC Number 2.3.1.9 is assigned to SPy_1637, SPy_0524, SPy_0140, or SPy_0880.
ACACT3r		( SPy_1637 or SPy_0524 or SPy_0140 )	( SPy_1637 or SPy_0524 or SPy_0140 or SPy_0880 )	EggNOG	EC Number 2.3.1.9 is assigned to SPy_1637, SPy_0524, SPy_0140, or SPy_0880.
ACACT4r		( SPy_1637 or SPy_0524 or SPy_0140 )	( SPy_1637 or SPy_0524 or SPy_0140 or SPy_0880 )	EggNOG	EC Number 2.3.1.9 is assigned to SPy_1637, SPy_0524, SPy_0140, or SPy_0880.
ACACT5r		( SPy_0140 or SPy_0524 or SPy_1637 )	( SPy_1637 or SPy_0524 or SPy_0140 or SPy_0880 )	EggNOG	EC Number 2.3.1.9 is assigned to SPy_1637, SPy_0524, SPy_0140, or SPy_0880.
ACACT6r		( SPy_0140 or SPy_0524 or SPy_1637 )	( SPy_1637 or SPy_0524 or SPy_0140 or SPy_0880 )	EggNOG	EC Number 2.3.1.9 is assigned to SPy_1637, SPy_0524, SPy_0140, or SPy_0880.
ACACT7r		( SPy_0524 or SPy_1637 or SPy_0140 )	( SPy_1637 or SPy_0524 or SPy_0140 or SPy_0880 )	EggNOG	EC Number 2.3.1.9 is assigned to SPy_1637, SPy_0524, SPy_0140, or SPy_0880.
MACCOAT		( SPy_0524 or SPy_1637 or SPy_0140 )	( SPy_1637 or SPy_0524 or SPy_0140 or SPy_0880 )	BioCyc	MACCOAT reaction is associated with EC number 2.3.1.16.
BTNCLi		( SPy_1362 and SPy_1747 and SPy_1745 and Unknown )	( SPy_1745 and Unknown )	BioCyc	Pathway: biotin-carboxyl carrier protein assembly https://biocyc.org/GCF_000006785/NEW-IMAGE?type=PATHWAY&object=PWY0-1264
3HAD10M12			SPy_1746	BioCyc	EC Number 4.2.1.59 is assigned to SPy_1746.
3HAD11M12			SPy_1746	BioCyc	EC Number 4.2.1.59 is assigned to SPy_1746.
3HAD12M14			SPy_1746	BioCyc	EC Number 4.2.1.59 is assigned to SPy_1746.
3HAD13M14			SPy_1746	BioCyc	EC Number 4.2.1.59 is assigned to SPy_1746.
3HAD14M16			SPy_1746	BioCyc	EC Number 4.2.1.59 is assigned to SPy_1746.
3HAD15M16			SPy_1746	BioCyc	EC Number 4.2.1.59 is assigned to SPy_1746.
3HAD4M6			SPy_1746	BioCyc	EC Number 4.2.1.59 is assigned to SPy_1746.
3HAD5M6			SPy_1746	BioCyc	EC Number 4.2.1.59 is assigned to SPy_1746.
3HAD6M8			SPy_1746	BioCyc	EC Number 4.2.1.59 is assigned to SPy_1746.
3HAD7M8			SPy_1746	BioCyc	EC Number 4.2.1.59 is assigned to SPy_1746.
3HAD8M10			SPy_1746	BioCyc	EC Number 4.2.1.59 is assigned to SPy_1746.
3HAD9M10			SPy_1746	BioCyc	EC Number 4.2.1.59 is assigned to SPy_1746.
MCOATA		SPy_1750	( SPy_1750 and SPy_1753 )	BioCyc	SPy_1753 codes acyl carrier protein and is added to GPR for MCOATA reaction (essential) in iYH543.
pbiosynthesis	Protein biosynthesis c0	( SPy_1772 and SPy_1568 and SPy_0077 and SPy_2160 and SPy_1513 and SPy_0076 and SPy_2183 and SPy_2159 and SPy_1941 and SPy_0822 and SPy_1771 and SPy_0062 and SPy_0059 and SPy_0072 and SPy_0239 and SPy_0595 and SPy_0272 and Unknown and SPy_1073 and SPy_1742 and SPy_2157 and SPy_1955 and SPy_0173 and SPy_0769 and SPy_0517 and SPy_1831 and SPy_0013 and SPy_0806 and SPy_2178 and SPy_0071 and SPy_1931…	( SPy_1772 and SPy_1568 and SPy_0077 and ( SPy_2160 or Unknown ) and SPy_1513 and ( SPy_0076 or Unknown ) and ( SPy_2183 or Unknown ) and ( SPy_2159 or Unknown ) and SPy_1941 and ( SPy_0822 or Unknown ) and SPy_1771 and ( SPy_0062 or Unknown ) and ( SPy_0059 or Unknown ) and ( SPy_0072 or Unknown ) and SPy_0239 and SPy_0595 and SPy_0272 and Unknown and ( SPy_1073 or Unknown ) and SPy_1742 and SPy…	EggNOG, PMID: 25996237	Protein biosynthesis related genes are added. If the gene is non-essential, SPy_XXXX was changed to ( SPy_XXXX or Unknown ) to eliminate false negative (FN).
BTNabc		SPy_0207	(( SPy_1787 and SPy_1788) or SPy_0207 )	PMID: 17301237, PMID: 14734175	Biotin transport is mediated by bioY (SPy_0207) or homologs of cobalt transporter encoding cbiOQ (SPy_1787, SPy_1788).
UAAGDS			(SPy_0388 and SPy_1035)	EggNOG	SPy_0388 and SPy_1035 are predicted as UDP-N-acetylmuramoyl-L-alanyl-D-glutamyl-meso-2 (EC number 6.3.2.13).
PGPP120		SPy_1836	(SPy_1836 or SPy_2045)	EggNOG, BioCyc	EC Number 2.3.1.9 is assigned to SPy_2045 in BioCyc, while it also assigned to SPy_1836 in EggNOG.
PGPP140		SPy_1836	(SPy_1836 or SPy_2045)	EggNOG, BioCyc	EC Number 2.3.1.9 is assigned to SPy_2045 in BioCyc, while it also assigned to SPy_1836 in EggNOG.
PGPP141		SPy_1836	(SPy_1836 or SPy_2045)	EggNOG, BioCyc	EC Number 2.3.1.9 is assigned to SPy_2045 in BioCyc, while it also assigned to SPy_1836 in EggNOG.
PGPP160		SPy_1836	(SPy_1836 or SPy_2045)	EggNOG, BioCyc	EC Number 2.3.1.9 is assigned to SPy_2045 in BioCyc, while it also assigned to SPy_1836 in EggNOG.
PGPP161		SPy_1836	(SPy_1836 or SPy_2045)	EggNOG, BioCyc	EC Number 2.3.1.9 is assigned to SPy_2045 in BioCyc, while it also assigned to SPy_1836 in EggNOG.
PGPP180		SPy_1836	(SPy_1836 or SPy_2045)	EggNOG, BioCyc	EC Number 2.3.1.9 is assigned to SPy_2045 in BioCyc, while it also assigned to SPy_1836 in EggNOG.
PGPP181		SPy_1836	(SPy_1836 or SPy_2045)	EggNOG, BioCyc	EC Number 2.3.1.9 is assigned to SPy_2045 in BioCyc, while it also assigned to SPy_1836 in EggNOG.
PGPPAI15		SPy_1836	(SPy_1836 or SPy_2045)	EggNOG, BioCyc	EC Number 2.3.1.9 is assigned to SPy_2045 in BioCyc, while it also assigned to SPy_1836 in EggNOG.
PGPPAI17		SPy_1836	(SPy_1836 or SPy_2045)	EggNOG, BioCyc	EC Number 2.3.1.9 is assigned to SPy_2045 in BioCyc, while it also assigned to SPy_1836 in EggNOG.
PGPPI14		SPy_1836	(SPy_1836 or SPy_2045)	EggNOG, BioCyc	EC Number 2.3.1.9 is assigned to SPy_2045 in BioCyc, while it also assigned to SPy_1836 in EggNOG.
PGPPI15		SPy_1836	(SPy_1836 or SPy_2045)	EggNOG, BioCyc	EC Number 2.3.1.9 is assigned to SPy_2045 in BioCyc, while it also assigned to SPy_1836 in EggNOG.
PGPPI16		SPy_1836	(SPy_1836 or SPy_2045)	EggNOG, BioCyc	EC Number 2.3.1.9 is assigned to SPy_2045 in BioCyc, while it also assigned to SPy_1836 in EggNOG.
PGPPI17		SPy_1836	(SPy_1836 or SPy_2045)	EggNOG, BioCyc	EC Number 2.3.1.9 is assigned to SPy_2045 in BioCyc, while it also assigned to SPy_1836 in EggNOG.
HISt2r	L-histidine reversible transport via proton symport		SPy_0016	PMID: 30667377	SPy_0016 (M5005_Spy0014) are shown as the histidine transporter.
UMPK	UMP Kinase		SPy_0462	BioCyc	https://biocyc.org/gene?orgid=GCF_000006785&id=SPY_RS01970
r0301			SPy_1204	EggNOG, BioCyc	SPy_1204 is predicted as glutamine-hydrolyzing GMP synthase (EC Number 6.3.5.2).
PPCDC		( SPy_1222 and SPy_1221 )	SPy_1222	BioCyc, EggNOG	PPCDC is not associated with EC number 6.3.2.5 (SPy_1221) in both BioCyc and EegNOG.
UGMDDS			SPy_1420	EggNOG, BioCyc	SPy_1420 is predicted as UDP-N-acetylmuramoyl-tripeptide--D-alanyl-D- alanine ligase (EC Number 6.3.2.10).
UGMDDS			SPy_1420	BioCyc	EC Number 6.3.2.10 is assigned to Spy_1420.
ALAALA			SPy_1421	EggNOG, BioCyc	SPy_1421 is predicted as D-alanine--D-alanine ligase (EC number 6.3.2.4).
ILEt2r	L-isoleucine reversible transport via proton symport	SPy_0323		PMID: 30667383	SPy_0323 (M5005_Spy0274) is shown as the valine transporter, and does not contribute to transport of isoleucine.
LEUt2r	L-leucine reversible transport via proton symport	SPy_0323		PMID: 30667382	SPy_0323 (M5005_Spy0274) is shown as the valine transporter, and does not contribute to transport of leucine.
rtranscription	RNA transcription c0	( SPy_0246 and SPy_0531 and SPy_0099 and SPy_0849 and Unknown and SPy_0529 and Unknown and SPy_0866 and SPy_0528 and SPy_1724 and SPy_0098 and SPy_0782 and SPy_0080 )	( ( SPy_0246 or Unknown ) and ( SPy_0531 or Unknown ) and SPy_0099 and SPy_0849 and Unknown and ( SPy_0529 or Unknown ) and Unknown and SPy_0866 and SPy_0528 and SPy_1724 and SPy_0098 and SPy_0782 and SPy_0080 and SPy_0075 and SPy_0273 and SPy_0463 and SPy_0611 and SPy_0643 and SPy_1141 and SPy_1721 and SPy_2093 )	EggNOG, PMID: 25996237	RNA transcription related genes are added. If the gene is non-essential, SPy_XXXX was changed to ( SPy_XXXX or Unknown ) to eliminate false negative (FN).

## Sheet: Modification_of_Biomass
	Supplementary Table 1_4. Biomass information: the comparison between iYH543 and AGORA2-derived GEM
	Original biomass of AGORA2-derived GEM of S. pyogenes strain SF370					Reference: JSON map		Biomass of iYH543					Reference	JSON map
	Ereased from original model	Reason						Addition to iYH543 biomass	Reason
		Although S. pyogenes can grow without it in CDM (PMID: 26970054, PMID: 30667377), it is included as a constituent in original biomass.						dtdprmn_c	L-Rhamnose (6-deoxy-l-mannose) plays an important role in the cell-wall structure of many bacterial species to be essential for the growth of Gram-positive bacteria such as S. pyogenes (PMID: 26975195, PMID: 10802738, PMID: 11706991). The genes encoding L-Rhamnose biosynthesis pathway are essential (PMID: 25996237), while these genes in the original model are not essential for the growth.
		S. pyogenes can't biosynthesize it from CDM components.
		The downstream pathways are not essential, while the upstream pathways are essential. Only a boundary metabolite is listed as the biomass constituent.
	or							apoC_Lys_btn_c	apoC_Lys_btn_c is produced from apoC_Lys_c in BBCCPLi reaction.Spy_1747 coding apoC_Lys_c is an essential gene (PMID: 25996237). The sink_apoC_Lys_c reaction is added in iYH543.				Fig_S3B
	glyc45tcaala__D_c	Although glyc45tcaala__D_c generated by dlt operon are certainly a constituents of S. pyogenes and contribute to its pathogenicity (PMID: 16166534, PMID: 19401780), it is not essential for survival (PMID: 25996237).				Fig_S8:DataS8_cell_wall.json		thm_c	TMDPK (SPy_0265) produces thmpp_c from thm_c. Although TMDPK is essential in original model, SPy_0265 is not an essential gene (FN) (PMID: 25996237). The uptake of thiamine in S. pyogenes was reported (PMID: 26970054). Another repoerted CDM for S. pyogenes M1 strain also contains thiamine (PMID: 30667377). Therefore, I changed thmpp_c to thm_c as a component of biomass for iYH543.
	cbi_c	EX_cbi_e and CBIabc are curated in iYH543, because suppementation of cbi_c in CDM is reported (PMID: 26970054, PMID: 30667377). cbi_c is essential to generate adocbl_c.						cdpdhdecg_c cdpdodec11eg_c	Glucosyl diacylglycerol (Glc-DAG) are the common glycolipid among Streptococcus pneumoniae, S. pyogenes and S. agalactiae (PMID: 21892173) (PMID: 33983874). In S pneumoniae which has relatively similar genome to S. pyogenes among streptococci, main fatty acids in Glc-DAG consists of hexadecanoate (palmitate) (C16:0) and Octadecanoate (oleate) (C18:1) (PMID: 21892173). Palmitate (C16:0) and oleate…				Fig_S4	DataS6_fatty_acid_bioshynthesis.json
	Biomass information of AGORA2-derived GEM							Biomass information of iYH543
													Reference	JSON map
	Reactants/Products	Classification	Coefficient in original biomass	Constituents in original biomass	Constituents for iYH543		Evidence for new coefficient	Reactants/Products	Classification	Coefficient in iYH543	Constituents in iYH543
	Reactants	Cell wall	0.0018061	PGP_c			=((0.0018061*18)/19)	Reactants	Cell wall	0.0032248	PGP_c
	Reactants	Cell wall	0.0018061	ai17tca1_c	ai17tca1_c		=((0.0018061*18)/19)*4	Reactants	Cell wall	0.0128992	ai17tca1_c		Fig_S5	DataS5_ai17tca1_cdpdaihpdecg.json
	Reactants	Cell wall	0.0018061	ai17tcaacgam_c			0.00684417						Fig_S5	DataS5_ai17tca1_cdpdaihpdecg.json
	Reactants	Cell wall	0.0018061	ai17tcaala__D_c									Fig_S5	DataS5_ai17tca1_cdpdaihpdecg.json
	Reactants	Cell wall	0.0018061	ai17tcaglc_c									Fig_S5	DataS5_ai17tca1_cdpdaihpdecg.json
	Reactants	Cell wall	0.0018061	i17tca1_c	i17tca1_c		=((0.0018061*18)/19)*4	Reactants	Cell wall	0.0128992	i17tca1_c		Fig_S4	DataS4_i17tca1_cdpdihpdecg.json
	Reactants	Cell wall	0.0018061	i17tcaacgam_c			0.00684417						Fig_S4	DataS4_i17tca1_cdpdihpdecg.json
	Reactants	Cell wall	0.0018061	i17tcaala__D_c									Fig_S4	DataS4_i17tca1_cdpdihpdecg.json
	Reactants	Cell wall	0.0018061	i17tcaglc_c									Fig_S4	DataS4_i17tca1_cdpdihpdecg.json
	Reactants	Cell wall	0.0018061	sttca1_c	sttca1[c]		=((0.0018061*18)/19)*2	Reactants	Cell wall	0.0064496	sttca1_c		Fig_6B
	Reactants	Cell wall	0.0018061	sttcaala__D_c			0.00342208						Fig_7B
	Reactants	Cell wall	0.0018061	sttcaacgam_c			=((0.0018061*18)/19)	Reactants	Cell wall	0.0032248	sttcaacgam_c		Fig_8B
	Reactants	Cell wall	0.0018061	sttcaglc_c			=((0.0018061*18)/19)	Reactants	Cell wall	0.0032248	sttcaglc_c		Fig_9B
	Reactants	Cell wall	0.0018061	glyc45tca_c	glyc45tca_c		=((0.0018061*18)/19)*(3/2)	Reactants	Cell wall	0.0048372	glyc45tca_c		Fig_S6	DataS8_cell_wall.json
	Reactants	Cell wall	0.0018061	glyc45tcaala__D_c			0.00256656						Fig_S6	DataS8_cell_wall.json
	Reactants	Cell wall	0.0018061	glyc45tcaglc_c	glyc45tcaglc_c			Reactants	Cell wall	0.0048372	glyc45tcaglc_c		Fig_S6	DataS8_cell_wall.json
	Reactants	Cell wall	0.0018061	tcam_c			=((0.0018061*18)/19)	Reactants	Cell wall	0.0032248	tcam_c
	Reactants	Cell wall	0.0018061	udcpdp_c			=((0.0018061*18)/19)	Reactants	Cell wall	0.0032248	udcpdp_c
							=((0.0018061*18)/19)	Reactants	Cell wall	0.0032248	dtdprmn_c		Fig_S7	DataS7_core_metabolism.json
	Reactants	Coenzymes and inorganic ions	0.0079397	10fthf_c				Reactants	Coenzymes and inorganic ions	0.0185553	10fthf_c
	Reactants	Coenzymes and inorganic ions	0.0079397	2dmmq8_c
	Reactants	Coenzymes and inorganic ions	0.0079397	5mthf_c				Reactants	Coenzymes and inorganic ions	0.0217657	5mthf_c
	Reactants	Coenzymes and inorganic ions	0.0079397	ACP_c				Reactants	Coenzymes and inorganic ions	0.0217657	ACP_c
								Reactants	Coenzymes and inorganic ions	0.0217657	apoC_Lys_btn_c		Fig_S3B
	Reactants	Coenzymes and inorganic ions	0.0079397	adocbl_c				Reactants	Coenzymes and inorganic ions	0.0217657	adocbl_c
	Reactants	Coenzymes and inorganic ions	0.0079397	amet_c				Reactants	Coenzymes and inorganic ions	0.0217657	amet_c
	Reactants	Coenzymes and inorganic ions	0.0079397	ca2_c	From 32 constituents		=(0.0079397*32)/22	Reactants	Coenzymes and inorganic ions	0.0217657	ca2_c
	Reactants	Coenzymes and inorganic ions	0.0079397	cl_c	to 22 constituents		0.0115487	Reactants	Coenzymes and inorganic ions	0.0217657	cl_c
	Reactants	Coenzymes and inorganic ions	0.0079397	coa_c				Reactants	Coenzymes and inorganic ions	0.0217657	coa_c
	Reactants	Coenzymes and inorganic ions	0.0079397	cobalt2_c
	Reactants	Coenzymes and inorganic ions	0.0079397	cu2_c
	Reactants	Coenzymes and inorganic ions	0.0079397	fad_c				Reactants	Coenzymes and inorganic ions	0.0217657	fad_c
	Reactants	Coenzymes and inorganic ions	0.0079397	fe2_c				Reactants	Coenzymes and inorganic ions	0.0217657	fe2_c
	Reactants	Coenzymes and inorganic ions	0.0079397	fe3_c				Reactants	Coenzymes and inorganic ions	0.0217657	fe3_c
	Reactants	Coenzymes and inorganic ions	0.0079397	gthrd_c				Reactants	Coenzymes and inorganic ions	0.0217657	gthrd_c
	Reactants	Coenzymes and inorganic ions	0.0079397	k_c				Reactants	Coenzymes and inorganic ions	0.0217657	k_c
	Reactants	Coenzymes and inorganic ions	0.0079397	mg2_c				Reactants	Coenzymes and inorganic ions	0.0217657	mg2_c
	Reactants	Coenzymes and inorganic ions	0.0079397	mn2_c
	Reactants	Coenzymes and inorganic ions	0.0079397	mqn8_c
	Reactants	Coenzymes and inorganic ions	0.0079397	nad_c				Reactants	Coenzymes and inorganic ions	0.0217657	nad_c
	Reactants	Coenzymes and inorganic ions	0.0079397	nadp_c				Reactants	Coenzymes and inorganic ions	0.0217657	nadp_c
	Reactants	Coenzymes and inorganic ions	0.0079397	pheme_c
	Reactants	Coenzymes and inorganic ions	0.0079397	ptrc_c
	Reactants	Coenzymes and inorganic ions	0.0079397	pydx5p_c				Reactants	Coenzymes and inorganic ions	0.0217657	pydx5p_c
	Reactants	Coenzymes and inorganic ions	0.0079397	q8_c
	Reactants	Coenzymes and inorganic ions	0.0079397	ribflv_c				Reactants	Coenzymes and inorganic ions	0.0217657	ribflv_c
	Reactants	Coenzymes and inorganic ions	0.0079397	sheme_c
	Reactants	Coenzymes and inorganic ions	0.0079397	so4_c				Reactants	Coenzymes and inorganic ions	0.0217657	so4_c
	Reactants	Coenzymes and inorganic ions	0.0079397	spmd_c
	Reactants	Coenzymes and inorganic ions	0.0079397	thf_c				Reactants	Coenzymes and inorganic ions	0.0217657	thf_c
	Reactants	Coenzymes and inorganic ions	0.0079397	thmpp_c				Reactants	Coenzymes and inorganic ions	0.0217657	thm_c
	Reactants	Coenzymes and inorganic ions	0.0079397	zn2_c
	Reactants	Lipid	0.0085871	clpn180_c	cdpdodecg_c (18:0/18:0)		=((0.0085871*9)/15)*3	Reactants	Lipid	0.0291314	cdpdodecg_c		Fig_6B
	Reactants	Lipid	0.0085871	pe180_c			0.0154568						Fig_6B
	Reactants	Lipid	0.0085871	pg180_c									Fig_6B
					cdpdhdecg_c (16:0/16:0)	clpn160_c	=((0.0085871*9)/15)*3	Reactants	Lipid	0.0291314	cdpdhdecg_c		Fig_S6	DataS6_fatty_acid_bioshynthesis.json
						pg160_c	0.0154568						Fig_S6	DataS6_fatty_acid_bioshynthesis.json
						pgp160_c							Fig_S6	DataS6_fatty_acid_bioshynthesis.json
					cdpdodec11eg_c (18:1/18:1)		=((0.0085871*9)/15)*3	Reactants	Lipid	0.0291314	cdpdodec11eg_c		Fig_S6	DataS6_fatty_acid_bioshynthesis.json
							0.0154568						Fig_S6	DataS6_fatty_acid_bioshynthesis.json
													Fig_S6	DataS6_fatty_acid_bioshynthesis.json
	Reactants	Lipid	0.0085871	clpnai17_c	cdpdaihpdecg_c		=((0.0085871*9)/15)*3	Reactants	Lipid	0.0291314	cdpdaihpdecg_c		Fig_S3
	Reactants	Lipid	0.0085871	peai17_c			0.0154568						Fig_S3
	Reactants	Lipid	0.0085871	pgai17_c									Fig_S3
	Reactants	Lipid	0.0085871	clpni17_c	cdpdihpdecg_c		=((0.0085871*9)/15)*3	Reactants	Lipid	0.0291314	cdpdihpdecg_c		Fig_S2
	Reactants	Lipid	0.0085871	pei17_c			0.0154568						Fig_S2
	Reactants	Lipid	0.0085871	pgi17_c									Fig_S2
	Reactants	Nucleotide	0.010348	dctp_c				Reactants	Nucleotide	0.0195029	dctp_c
	Reactants	Nucleotide	0.010348	dgtp_c				Reactants	Nucleotide	0.0195029	dgtp_c
	Reactants	Nucleotide	0.016529	datp_c				Reactants	Nucleotide	0.0311522	datp_c
	Reactants	Nucleotide	0.016529	dttp_c				Reactants	Nucleotide	0.0311522	dttp_c
	Reactants	Nucleotide	0.026124	ctp_c				Reactants	Nucleotide	0.0492359	ctp_c
	Reactants	Nucleotide	0.028225	utp_c				Reactants	Nucleotide	0.0531956	utp_c
	Reactants	Nucleotide	0.042403	gtp_c				Reactants	Nucleotide	0.0799169	gtp_c
	Reactants	Amino acid	0.054496	trp__L_c				Reactants	Amino acid	0.102709	trp__L_c
	Reactants	Amino acid	0.056954	cys__L_c				Reactants	Amino acid	0.107341	cys__L_c
	Reactants	Amino acid	0.081948	his__L_c				Reactants	Amino acid	0.154447	his__L_c
	Reactants	Amino acid	0.11104	tyr__L_c				Reactants	Amino acid	0.209277	tyr__L_c
	Reactants	Amino acid	0.1135	met__L_c				Reactants	Amino acid	0.213913	met__L_c
	Reactants	Amino acid	0.14833	asn__L_c				Reactants	Amino acid	0.279557	asn__L_c
	Reactants	Amino acid	0.14833	asp__L_c				Reactants	Amino acid	0.279557	asp__L_c
	Reactants	Amino acid	0.16103	pro__L_c				Reactants	Amino acid	0.303493	pro__L_c
	Reactants	Amino acid	0.17619	phe__L_c				Reactants	Amino acid	0.332065	phe__L_c
	Reactants	Amino acid	0.18684	thr__L_c				Reactants	Amino acid	0.352137	thr__L_c
	Reactants	Amino acid	0.1934	arg__L_c				Reactants	Amino acid	0.364501	arg__L_c
	Reactants	Amino acid	0.21675	ser__L_c				Reactants	Amino acid	0.408508	ser__L_c
	Reactants	Amino acid	0.261	gln__L_c				Reactants	Amino acid	0.491906	gln__L_c
	Reactants	Amino acid	0.261	glu__L_c				Reactants	Amino acid	0.491906	glu__L_c
	Reactants	Amino acid	0.26756	ala__L_c				Reactants	Amino acid	0.50427	ala__L_c
	Reactants	Amino acid	0.27043	ile__L_c				Reactants	Amino acid	0.509679	ile__L_c
	Reactants	Amino acid	0.30772	val__L_c				Reactants	Amino acid	0.579959	val__L_c
	Reactants	Amino acid	0.3237	lys__L_c				Reactants	Amino acid	0.610077	lys__L_c
	Reactants	Amino acid	0.34746	leu__L_c				Reactants	Amino acid	0.654857	leu__L_c
	Reactants	Amino acid	0.40933	gly_c				Reactants	Amino acid	0.771464	gly_c
	Reactants		1	dnarep_c				Reactants		1.8847	dnarep_c
	Reactants		1	proteinsynth_c				Reactants		1.8847	proteinsynth_c
	Reactants		1	rnatrans_c				Reactants		1.8847	rnatrans_c
	Reactants	Growth associated energy requirements	41.257	h_c				Reactants	Growth associated energy requirements	77.757	h_c
	Reactants	Growth associated energy requirements/Nucleotide	41.2914	atp_c				Reactants	Growth associated energy requirements/Nucleotide	77.8218	atp_c
	Products	Cell wall	0.0072242	PGPm1_c	The reason for the deletion: The DM_PGPm1_c is already in original model.
	Products	Coenzymes and inorganic ions	0.0079397	apoACP_c	The reason for the deletion: The DM_apoACP_c is added in iYH543.
	Products	Coenzymes and inorganic ions	0.0079397	cbi_c	The reason for the deletion: EX_cbi_e and CBIabc are added iYH543.
	Products	Coenzymes and inorganic ions	0.0079397	dmbzid_c	The reason for the deletion: The DM_dmbzid_c is added iYH543.
	Products	Nucleotide associated ppi	0.1849	ppi_c				Products	Nucleotide associated ppi	0.348481	ppi_c
	Products		1	biomass_c				Products		1	biomass_c
	Products	Growth associated energy requirements	41.2491	pi_c				Products	Growth associated energy requirements	77.7421	pi_c
	Products	Growth associated energy requirements	41.257	adp_c				Products	Growth associated energy requirements	77.8381	adp_c
	Products	Growth associated energy requirements	45.354	h2o_c				Products	Growth associated energy requirements	85.4786	h2o_c
