# Supplementary material for: A genome-scale metabolic model of a globally disseminated hyperinvasive M1 strain of Streptococcus pyogenes
Source: mSystems. 2024 Aug 19;9(9):e00736-24. doi: 10.1128/msystems.00736-24 (PMC11406949; doi:10.1128/msystems.00736-24)
Supplement: Table S2 — All reactions, metabolites, and GPR rules in iYH543. [file msystems.00736-24-s0003.xlsx]

## Sheet: Reactions_iYH543
Supplementary Table 2_1: The details of reactions in iYH543
Reaction_id	Reaction_description	Subsystem	Reversible	Lower bound	Upper bound	Objective	Formula	Gene_reaction_association	Reaction in the original model	Essentiality in iYH543	Origin
12DGR180ti	1,2 diacylglycerol transport (extracellular to cytoplasm, n-C18:0)	Transport, extracellular	0	0	1000	0	12dgr180_e --> 12dgr180_c		Yes	Non-essential_iYH543	AGORA2(PMID: 36658342)
2HMCOXT	4-oxalocrotonate tautomerase	Benzoate degradation	1	-1000	1000	0	2hmc_c <=> oxalc_c	SPy_1139	Yes	Non-essential_iYH543	AGORA2(PMID: 36658342)
2MBCOATA	2-methylbutanoyl-CoA[acyl-carrier-protein] transferase	Glycerophospholipid metabolism	1	-1000	1000	0	2mbcoa_c + ACP_c <=> 2mbutACP_c + coa_c	SPy_1750	Yes	Essential_iYH543	AGORA2(PMID: 36658342)
3HAD10M12	10-methyl-3-hydroxy-dodecanoyl-ACP hydro-lyase	Fatty acid synthesis	0	0	1000	0	10m3hddcaACP_c --> 10mtddec2eACP_c + h2o_c	SPy_1746	Yes	Essential_iYH543	AGORA2(PMID: 36658342)
3HAD11M12	11-methyl-3-hydroxy-dodecanoyl-ACP hydro-lyase	Fatty acid synthesis	0	0	1000	0	11m3hddcaACP_c --> 11mtddec2eACP_c + h2o_c	SPy_1746	Yes	Essential_iYH543	AGORA2(PMID: 36658342)
3HAD12M14	12-methyl-3-hydroxy-tetra-decanoyl-ACP hydro-lyase	Fatty acid synthesis	0	0	1000	0	12m3hmyrsACP_c --> 12mtmrs2eACP_c + h2o_c	SPy_1746	Yes	Essential_iYH543	AGORA2(PMID: 36658342)
3HAD13M14	13-methyl-3-hydroxy-tetra-decanoyl-ACP hydro-lyase	Fatty acid synthesis	0	0	1000	0	13m3hmyrsACP_c --> 13mtmrs2eACP_c + h2o_c	SPy_1746	Yes	Essential_iYH543	AGORA2(PMID: 36658342)
3HAD14M16	14-methyl-3-hydroxy-hexa-decanoyl-ACP hydro-lyase	Fatty acid synthesis	0	0	1000	0	14m3hpalmACP_c --> 14mtpalm2eACP_c + h2o_c	SPy_1746	Yes	Essential_iYH543	AGORA2(PMID: 36658342)
3HAD15M16	15-methyl-3-hydroxy-hexa-decanoyl-ACP hydro-lyase	Fatty acid synthesis	0	0	1000	0	15m3hpalmACP_c --> 15mtpalm2eACP_c + h2o_c	SPy_1746	Yes	Essential_iYH543	AGORA2(PMID: 36658342)
3HAD4M6	4-methyl-3-hydroxy-hexanoyl-ACP hydro-lyase	Fatty acid synthesis	0	0	1000	0	4m3hhexACP_c --> 4mthex2eACP_c + h2o_c	SPy_1746	Yes	Essential_iYH543	AGORA2(PMID: 36658342)
3HAD5M6	5-methyl-3-hydroxy-hexanoyl-ACP hydro-lyase	Fatty acid synthesis	0	0	1000	0	5m3hhexACP_c --> 5mthex2eACP_c + h2o_c	SPy_1746	Yes	Essential_iYH543	AGORA2(PMID: 36658342)
3HAD6M8	6-methyl-3-hydroxy-octanoyl-ACP hydro-lyase	Fatty acid synthesis	0	0	1000	0	6m3hocACP_c --> 6mtoct2eACP_c + h2o_c	SPy_1746	Yes	Essential_iYH543	AGORA2(PMID: 36658342)
3HAD7M8	7-methyl-3-hydroxy-octanoyl-ACP hydro-lyase	Fatty acid synthesis	0	0	1000	0	7m3hocACP_c --> 7mtoct2eACP_c + h2o_c	SPy_1746	Yes	Essential_iYH543	AGORA2(PMID: 36658342)
3HAD8M10	8-methyl-3-hydroxy-decanoyl-ACP hydro-lyase	Fatty acid synthesis	0	0	1000	0	8m3hdcaACP_c --> 8mtdec2eACP_c + h2o_c	SPy_1746	Yes	Essential_iYH543	AGORA2(PMID: 36658342)
3HAD9M10	9-methyl-3-hydroxy-decanoyl-ACP hydro-lyase	Fatty acid synthesis	0	0	1000	0	9m3hdcaACP_c --> 9mtdec2eACP_c + h2o_c	SPy_1746	Yes	Essential_iYH543	AGORA2(PMID: 36658342)
3OAR100	3-oxoacyl-[acyl-carrier-protein] reductase (n-C10:0)	Fatty acid synthesis	1	-1000	1000	0	3odecACP_c + h_c + nadph_c <=> 3hdecACP_c + nadp_c	SPy_1749	Yes	Essential_iYH543	AGORA2(PMID: 36658342)
3OAR10M11	10-methyl-3-oxo-undecanoyl-ACPNADP+ oxidoreductase	Fatty acid synthesis	1	-1000	1000	0	10m3oundecACP_c + h_c + nadph_c <=> 10m3hundecACP_c + nadp_c	SPy_1749	Yes	Non-essential_iYH543	AGORA2(PMID: 36658342)
3OAR10M12	10-methyl-3-oxo-dodecanoyl-ACPNADP+ oxidoreductase	Fatty acid synthesis	1	-1000	1000	0	10m3oddcaACP_c + h_c + nadph_c <=> 10m3hddcaACP_c + nadp_c	SPy_1749	Yes	Essential_iYH543	AGORA2(PMID: 36658342)
3OAR11M12	11-methyl-3-oxo-dodecanoyl-ACPNADP+ oxidoreductase	Fatty acid synthesis	1	-1000	1000	0	11m3oddcaACP_c + h_c + nadph_c <=> 11m3hddcaACP_c + nadp_c	SPy_1749	Yes	Essential_iYH543	AGORA2(PMID: 36658342)
3OAR120	3-oxoacyl-[acyl-carrier-protein] reductase (n-C12:0)	Fatty acid synthesis	1	-1000	1000	0	3oddecACP_c + h_c + nadph_c <=> 3hddecACP_c + nadp_c	SPy_1749	Yes	Essential_iYH543	AGORA2(PMID: 36658342)
3OAR12M13	12-methyl-3-oxo-tridecanoyl-ACPNADP+ oxidoreductase	Fatty acid synthesis	1	-1000	1000	0	12m3otridecACP_c + h_c + nadph_c <=> 12m3htridecACP_c + nadp_c	SPy_1749	Yes	Non-essential_iYH543	AGORA2(PMID: 36658342)
3OAR12M14	12-methyl-3-oxo-tetra-decanoyl-ACPNADP+ oxidoreductase	Fatty acid synthesis	1	-1000	1000	0	12m3omyrsACP_c + h_c + nadph_c <=> 12m3hmyrsACP_c + nadp_c	SPy_1749	Yes	Essential_iYH543	AGORA2(PMID: 36658342)
3OAR13M14	13-methyl-3-oxo-tetra-decanoyl-ACPNADP+ oxidoreductase	Fatty acid synthesis	1	-1000	1000	0	13m3omyrsACP_c + h_c + nadph_c <=> 13m3hmyrsACP_c + nadp_c	SPy_1749	Yes	Essential_iYH543	AGORA2(PMID: 36658342)
3OAR140	3-oxoacyl-[acyl-carrier-protein] reductase (n-C14:0)	Fatty acid synthesis	1	-1000	1000	0	3omrsACP_c + h_c + nadph_c <=> 3hmrsACP_c + nadp_c	SPy_1749	Yes	Essential_iYH543	AGORA2(PMID: 36658342)
3OAR14M15	14-methyl-3-oxo-pentadecanoyl-ACPNADP+ oxidoreductase	Fatty acid synthesis	1	-1000	1000	0	14m3opentdecACP_c + h_c + nadph_c <=> 14m3hpentdecACP_c + nadp_c	SPy_1749	Yes	Non-essential_iYH543	AGORA2(PMID: 36658342)
3OAR14M16	14-methyl-3-oxo-hexa-decanoyl-ACPNADP+ oxidoreductase	Fatty acid synthesis	1	-1000	1000	0	14m3opalmACP_c + h_c + nadph_c <=> 14m3hpalmACP_c + nadp_c	SPy_1749	Yes	Essential_iYH543	AGORA2(PMID: 36658342)
3OAR15M16	15-methyl-3-oxo-hexa-decanoyl-ACPNADP+ oxidoreductase	Fatty acid synthesis	1	-1000	1000	0	15m3opalmACP_c + h_c + nadph_c <=> 15m3hpalmACP_c + nadp_c	SPy_1749	Yes	Essential_iYH543	AGORA2(PMID: 36658342)
3OAR160	3-oxoacyl-[acyl-carrier-protein] reductase (n-C16:0)	Fatty acid synthesis	1	-1000	1000	0	3opalmACP_c + h_c + nadph_c <=> 3hpalmACP_c + nadp_c	SPy_1749	Yes	Essential_iYH543	AGORA2(PMID: 36658342)
3OAR180	3-oxoacyl-[acyl-carrier-protein] reductase (n-C18:0)	Fatty acid synthesis	1	-1000	1000	0	3ooctdACP_c + h_c + nadph_c <=> 3hoctaACP_c + nadp_c	SPy_1749	Yes	Non-essential_iYH543	AGORA2(PMID: 36658342)
3OAR40	3-oxoacyl-[acyl-carrier-protein] reductase (n-C4:0)	Fatty acid synthesis	1	-1000	1000	0	actACP_c + h_c + nadph_c <=> 3haACP_c + nadp_c	SPy_1749	Yes	Essential_iYH543	AGORA2(PMID: 36658342)
3OAR4M5	4-methyl-3-oxo-pentanoyl-ACPNADP+ oxidoreductase	Fatty acid synthesis	1	-1000	1000	0	4m3opentACP_c + h_c + nadph_c <=> 4m3hpentACP_c + nadp_c	SPy_1749	Yes	Non-essential_iYH543	AGORA2(PMID: 36658342)
3OAR4M6	4-methyl-3-oxo-hexanoyl-ACPNADP+ oxidoreductase	Fatty acid synthesis	1	-1000	1000	0	4m3ohexACP_c + h_c + nadph_c <=> 4m3hhexACP_c + nadp_c	SPy_1749	Yes	Essential_iYH543	AGORA2(PMID: 36658342)
3OAR5M6	5-methyl-3-oxo-hexanoyl-ACPNADP+ oxidoreductase	Fatty acid synthesis	1	-1000	1000	0	5m3ohexACP_c + h_c + nadph_c <=> 5m3hhexACP_c + nadp_c	SPy_1749	Yes	Essential_iYH543	AGORA2(PMID: 36658342)
3OAR60	3-oxoacyl-[acyl-carrier-protein] reductase (n-C6:0)	Fatty acid synthesis	1	-1000	1000	0	3ohexACP_c + h_c + nadph_c <=> 3hhexACP_c + nadp_c	SPy_1749	Yes	Essential_iYH543	AGORA2(PMID: 36658342)
3OAR6M7	6-methyl-3-oxo-heptanoyl-ACPNADP+ oxidoreductase	Fatty acid synthesis	1	-1000	1000	0	6m3oheptACP_c + h_c + nadph_c <=> 6m3hheptACP_c + nadp_c	SPy_1749	Yes	Non-essential_iYH543	AGORA2(PMID: 36658342)
3OAR6M8	6-methyl-3-oxo-octanoyl-ACPNADP+ oxidoreductase	Fatty acid synthesis	1	-1000	1000	0	6m3oocACP_c + h_c + nadph_c <=> 6m3hocACP_c + nadp_c	SPy_1749	Yes	Essential_iYH543	AGORA2(PMID: 36658342)
3OAR7M8	7-methyl-3-oxo-octanoyl-ACPNADP+ oxidoreductase	Fatty acid synthesis	1	-1000	1000	0	7m3oocACP_c + h_c + nadph_c <=> 7m3hocACP_c + nadp_c	SPy_1749	Yes	Essential_iYH543	AGORA2(PMID: 36658342)
3OAR80	3-oxoacyl-[acyl-carrier-protein] reductase (n-C8:0)	Fatty acid synthesis	1	-1000	1000	0	3ooctACP_c + h_c + nadph_c <=> 3hoctACP_c + nadp_c	SPy_1749	Yes	Essential_iYH543	AGORA2(PMID: 36658342)
3OAR8M10	8-methyl-3-oxo-decanoyl-ACPNADP+ oxidoreductase	Fatty acid synthesis	1	-1000	1000	0	8m3odcaACP_c + h_c + nadph_c <=> 8m3hdcaACP_c + nadp_c	SPy_1749	Yes	Essential_iYH543	AGORA2(PMID: 36658342)
3OAR8M9	8-methyl-3-oxo-nonanoyl-ACPNADP+ oxidoreductase	Fatty acid synthesis	1	-1000	1000	0	8m3ononACP_c + h_c + nadph_c <=> 8m3hnonACP_c + nadp_c	SPy_1749	Yes	Non-essential_iYH543	AGORA2(PMID: 36658342)
3OAR9M10	9-methyl-3-oxo-decanoyl-ACPNADP+ oxidoreductase	Fatty acid synthesis	1	-1000	1000	0	9m3odcaACP_c + h_c + nadph_c <=> 9m3hdcaACP_c + nadp_c	SPy_1749	Yes	Essential_iYH543	AGORA2(PMID: 36658342)
3OAS100	3-oxoacyl-[acyl-carrier-protein] synthase (n-C10:0)	Fatty acid synthesis	0	0	1000	0	h_c + malACP_c + ocACP_c --> 3odecACP_c + ACP_c + co2_c	( SPy_1748 and SPy_1754 )	Yes	Essential_iYH543	AGORA2(PMID: 36658342)
3OAS10M11	10-methyl-undecanoyl-ACPmalonyl-[acyl-carrier-protein] C-acyltransferase (decarboxylating)	Fatty acid synthesis	0	0	1000	0	10mundecACP_c + h_c + malACP_c --> 12m3otridecACP_c + ACP_c + co2_c	( SPy_1754 and SPy_1748 )	Yes	Non-essential_iYH543	AGORA2(PMID: 36658342)
3OAS10M12	10-methyl-dodecanoyl-ACPmalonyl-[acyl-carrier-protein] C-acyltransferase (decarboxylating)	Fatty acid synthesis	0	0	1000	0	10mddcaACP_c + h_c + malACP_c --> 12m3omyrsACP_c + ACP_c + co2_c	( SPy_1748 and SPy_1754 )	Yes	Essential_iYH543	AGORA2(PMID: 36658342)
3OAS11M12	11-methyl-dodecanoyl-ACPmalonyl-[acyl-carrier-protein] C-acyltransferase (decarboxylating)	Fatty acid synthesis	0	0	1000	0	11mddcaACP_c + h_c + malACP_c --> 13m3omyrsACP_c + ACP_c + co2_c	( SPy_1754 and SPy_1748 )	Yes	Essential_iYH543	AGORA2(PMID: 36658342)
3OAS120	3-oxoacyl-[acyl-carrier-protein] synthase (n-C12:0)	Fatty acid synthesis	0	0	1000	0	dcaACP_c + h_c + malACP_c --> 3oddecACP_c + ACP_c + co2_c	( SPy_1748 and SPy_1754 )	Yes	Essential_iYH543	AGORA2(PMID: 36658342)
3OAS12M13	12-methyl-tridecanoyl-ACPmalonyl-[acyl-carrier-protein] C-acyltransferase (decarboxylating)	Fatty acid synthesis	0	0	1000	0	12mtridecACP_c + h_c + malACP_c --> 14m3opentdecACP_c + ACP_c + co2_c	( SPy_1754 and SPy_1748 )	Yes	Non-essential_iYH543	AGORA2(PMID: 36658342)
3OAS12M14	12-methyl-tetra-decanoyl-ACPmalonyl-[acyl-carrier-protein] C-acyltransferase (decarboxylating)	Fatty acid synthesis	0	0	1000	0	12mmyrsACP_c + h_c + malACP_c --> 14m3opalmACP_c + ACP_c + co2_c	( SPy_1754 and SPy_1748 )	Yes	Essential_iYH543	AGORA2(PMID: 36658342)
3OAS13M14	13-methyl-tetra-decanoyl-ACPmalonyl-[acyl-carrier-protein] C-acyltransferase (decarboxylating)	Fatty acid synthesis	0	0	1000	0	13mmyrsACP_c + h_c + malACP_c --> 15m3opalmACP_c + ACP_c + co2_c	( SPy_1748 and SPy_1754 )	Yes	Essential_iYH543	AGORA2(PMID: 36658342)
3OAS140	3-oxoacyl-[acyl-carrier-protein] synthase (n-C14:0)	Fatty acid synthesis	0	0	1000	0	ddcaACP_c + h_c + malACP_c --> 3omrsACP_c + ACP_c + co2_c	( SPy_1748 and SPy_1754 )	Yes	Essential_iYH543	AGORA2(PMID: 36658342)
3OAS160	3-oxoacyl-[acyl-carrier-protein] synthase (n-C16:0)	Fatty acid synthesis	0	0	1000	0	h_c + malACP_c + myrsACP_c --> 3opalmACP_c + ACP_c + co2_c	( SPy_1748 and SPy_1754 )	Yes	Essential_iYH543	AGORA2(PMID: 36658342)
3OAS180	3-oxoacyl-[acyl-carrier-protein] synthase (n-C18:0)	Fatty acid synthesis	0	0	1000	0	h_c + malACP_c + palmACP_c --> 3ooctdACP_c + ACP_c + co2_c	( SPy_1748 and SPy_1754 )	Yes	Non-essential_iYH543	AGORA2(PMID: 36658342)
3OAS2M3	2-methylpropionyl-ACPmalonyl-[acyl-carrier-protein] C-acyltransferase (decarboxylating)	Fatty acid synthesis	0	0	1000	0	2mpropACP_c + h_c + malACP_c --> 4m3opentACP_c + ACP_c + co2_c	( SPy_1748 and SPy_1754 )	Yes	Non-essential_iYH543	AGORA2(PMID: 36658342)
3OAS3M4	3-methylbutanoyl-ACPmalonyl-[acyl-carrier-protein] C-acyltransferase (decarboxylating)	Fatty acid synthesis	0	0	1000	0	3mbutACP_c + h_c + malACP_c --> 5m3ohexACP_c + ACP_c + co2_c	( SPy_1754 and SPy_1748 )	Yes	Essential_iYH543	AGORA2(PMID: 36658342)
3OAS4M3O6	4-methyl-3-oxo-hexanoyl-ACPmalonyl-[acyl-carrier-protein] C-acyltransferase (decarboxylating)	Fatty acid synthesis	0	0	1000	0	2mbutACP_c + h_c + malACP_c --> 4m3ohexACP_c + ACP_c + co2_c	( SPy_1754 and SPy_1748 )	Yes	Essential_iYH543	AGORA2(PMID: 36658342)
3OAS4M5	4-methyl-pentanoyl-ACPmalonyl-[acyl-carrier-protein] C-acyltransferase (decarboxylating)	Fatty acid synthesis	0	0	1000	0	4mpentACP_c + h_c + malACP_c --> 6m3oheptACP_c + ACP_c + co2_c	( SPy_1754 and SPy_1748 )	Yes	Non-essential_iYH543	AGORA2(PMID: 36658342)
3OAS4M6	4-methyl-hexanoyl-ACPmalonyl-[acyl-carrier-protein] C-acyltransferase (decarboxylating)	Fatty acid synthesis	0	0	1000	0	4mhexACP_c + h_c + malACP_c --> 6m3oocACP_c + ACP_c + co2_c	( SPy_1748 and SPy_1754 )	Yes	Essential_iYH543	AGORA2(PMID: 36658342)
3OAS5M6	5-methyl-hexanoyl-ACPmalonyl-[acyl-carrier-protein] C-acyltransferase (decarboxylating)	Fatty acid synthesis	0	0	1000	0	5mhexACP_c + h_c + malACP_c --> 7m3oocACP_c + ACP_c + co2_c	( SPy_1754 and SPy_1748 )	Yes	Essential_iYH543	AGORA2(PMID: 36658342)
3OAS60	3-oxoacyl-[acyl-carrier-protein] synthase (n-C6:0)	Fatty acid synthesis	0	0	1000	0	butACP_c + h_c + malACP_c --> 3ohexACP_c + ACP_c + co2_c	( SPy_1748 and SPy_1754 )	Yes	Essential_iYH543	AGORA2(PMID: 36658342)
3OAS6M7	6-methyl-heptanoyl-ACPmalonyl-[acyl-carrier-protein] C-acyltransferase (decarboxylating)	Fatty acid synthesis	0	0	1000	0	6mheptACP_c + h_c + malACP_c --> 8m3ononACP_c + ACP_c + co2_c	( SPy_1754 and SPy_1748 )	Yes	Non-essential_iYH543	AGORA2(PMID: 36658342)
3OAS6M8	6-methyl-octanoyl-ACPmalonyl-[acyl-carrier-protein] C-acyltransferase (decarboxylating)	Fatty acid synthesis	0	0	1000	0	6mocACP_c + h_c + malACP_c --> 8m3odcaACP_c + ACP_c + co2_c	( SPy_1748 and SPy_1754 )	Yes	Essential_iYH543	AGORA2(PMID: 36658342)
3OAS7M8	7-methyl-octanoyl-ACPmalonyl-[acyl-carrier-protein] C-acyltransferase (decarboxylating)	Fatty acid synthesis	0	0	1000	0	7mocACP_c + h_c + malACP_c --> 9m3odcaACP_c + ACP_c + co2_c	( SPy_1748 and SPy_1754 )	Yes	Essential_iYH543	AGORA2(PMID: 36658342)
3OAS80	3-oxoacyl-[acyl-carrier-protein] synthase (n-C8:0)	Fatty acid synthesis	0	0	1000	0	h_c + hexACP_c + malACP_c --> 3ooctACP_c + ACP_c + co2_c	( SPy_1748 and SPy_1754 )	Yes	Essential_iYH543	AGORA2(PMID: 36658342)
3OAS8M10	8-methyl-decanoyl-ACPmalonyl-[acyl-carrier-protein] C-acyltransferase (decarboxylating)	Fatty acid synthesis	0	0	1000	0	8mdcaACP_c + h_c + malACP_c --> 10m3oddcaACP_c + ACP_c + co2_c	( SPy_1748 and SPy_1754 )	Yes	Essential_iYH543	AGORA2(PMID: 36658342)
3OAS8M9	8-methyl-nonanoyl-ACPmalonyl-[acyl-carrier-protein] C-acyltransferase (decarboxylating)	Fatty acid synthesis	0	0	1000	0	8mnonACP_c + h_c + malACP_c --> 10m3oundecACP_c + ACP_c + co2_c	( SPy_1748 and SPy_1754 )	Yes	Non-essential_iYH543	AGORA2(PMID: 36658342)
3OAS9M10	9-methyl-decanoyl-ACPmalonyl-[acyl-carrier-protein] C-acyltransferase (decarboxylating)	Fatty acid synthesis	0	0	1000	0	9mdcaACP_c + h_c + malACP_c --> 11m3oddcaACP_c + ACP_c + co2_c	( SPy_1748 and SPy_1754 )	Yes	Essential_iYH543	AGORA2(PMID: 36658342)
5AIZCDC	5aizc decarboxylase	Purine catabolism	0	0	1000	0	5aizc_c + h_c --> air_c + co2_c	(( SPy_0033 and SPy_0034 ) or SPy_0034 or SPy_0033 )	Yes	Non-essential_iYH543	AGORA2(PMID: 36658342)
5DOAN	5-deoxyadenosine nuclosidase	Arginine and proline metabolism	0	0	1000	0	dad_5_c + h2o_c --> 5drib_c + ade_c		Yes	Non-essential_iYH543	AGORA2(PMID: 36658342)
6PGALSZ	6-phospho-beta-galactosidase	Galactose metabolism	1	-1000	1000	0	h2o_c + lac6p_c <=> dgal6p_c + glc__D_c		Yes	Non-essential_iYH543	AGORA2(PMID: 36658342)
6PGALSZ2i	6-phospho-beta-galactosidase	Galactose metabolism	1	-1000	1000	0	h2o_c + lac6p_c <=> dgal6p_c + glc_b_D_c	SPy_1916	Yes	Non-essential_iYH543	AGORA2(PMID: 36658342)
6PHBG	6-phospho-beta-glucosidase	Glycolysis/gluconeogenesis	0	0	1000	0	h2o_c + salc6p_c --> 2hymeph_c + g6p_c	SPy_0574	Yes	Non-essential_iYH543	AGORA2(PMID: 36658342)
6PHBG2	Salicin 6 phosphate glucohydrolase	Glycolysis/gluconeogenesis	0	0	1000	0	h2o_c + salc6p_c --> 2hymeph_c + g6p_B_c	SPy_0574	Yes	Non-essential_iYH543	AGORA2(PMID: 36658342)
AACOAT	Acetoacetyl Coenzyme A:Acetate Coa-Transferase	Propanoate metabolism	0	0	1000	0	acac_c + atp_c + coa_c --> aacoa_c + amp_c + ppi_c	( Unknown and SPy_0526 )	Yes	Non-essential_iYH543	AGORA2(PMID: 36658342)
AB6PGH	Arbutin 6-phosphate glucohydrolase	Glycolysis/gluconeogenesis	0	0	1000	0	arbt6p_c + h2o_c --> g6p_c + hqn_c	SPy_0574	Yes	Non-essential_iYH543	AGORA2(PMID: 36658342)
AB6PGH2	Arbutin 6-phosphate glucohydrolase	Glycolysis/gluconeogenesis	0	0	1000	0	arbt6p_c + h2o_c --> g6p_B_c + hqn_c	SPy_0574	Yes	Non-essential_iYH543	AGORA2(PMID: 36658342)
ABTOXy	L-arabinitol:NADP oxidoreductase	Pentose and glucuronate interconversions	1	-1000	1000	0	abt_c + nadp_c <=> arab__L_c + h_c + nadph_c	SPy_1693	Yes	Non-essential_iYH543	AGORA2(PMID: 36658342)
ACACT1r	Acetyl Coenzyme A C-Acetyltransferase	Tryptophan metabolism	1	-1000	1000	0	2.0 accoa_c <=> aacoa_c + coa_c	( SPy_1637 or SPy_0524 or SPy_0140 or SPy_0880 )	Yes	Non-essential_iYH543	AGORA2(PMID: 36658342)
ACACT2r	acetyl-CoA C-acyltransferase (butanoyl-CoA) (r)	Fatty acid oxidation	1	-1000	1000	0	accoa_c + btcoa_c <=> 3ohcoa_c + coa_c	( SPy_1637 or SPy_0524 or SPy_0140 or SPy_0880 )	Yes	Non-essential_iYH543	AGORA2(PMID: 36658342)
ACACT3r	acetyl-CoA C-acyltransferase (hexanoyl-CoA) (r)	Fatty acid oxidation	1	-1000	1000	0	accoa_c + hxcoa_c <=> 3oocoa_c + coa_c	( SPy_1637 or SPy_0524 or SPy_0140 or SPy_0880 )	Yes	Non-essential_iYH543	AGORA2(PMID: 36658342)
ACACT4r	acetyl-CoA C-acyltransferase (octanoyl-CoA) (r)	Fatty acid oxidation	1	-1000	1000	0	accoa_c + occoa_c <=> 3odcoa_c + coa_c	( SPy_1637 or SPy_0524 or SPy_0140 or SPy_0880 )	Yes	Non-essential_iYH543	AGORA2(PMID: 36658342)
ACACT5r	acetyl-CoA C-acyltransferase (decanoyl-CoA) (r)	Fatty acid oxidation	1	-1000	1000	0	accoa_c + dcacoa_c <=> 3oddcoa_c + coa_c	( SPy_1637 or SPy_0524 or SPy_0140 or SPy_0880 )	Yes	Non-essential_iYH543	AGORA2(PMID: 36658342)
ACACT6r	acetyl-CoA C-acyltransferase (dodecanoyl-CoA) (r)	Fatty acid oxidation	1	-1000	1000	0	accoa_c + ddcacoa_c <=> 3otdcoa_c + coa_c	( SPy_1637 or SPy_0524 or SPy_0140 or SPy_0880 )	Yes	Non-essential_iYH543	AGORA2(PMID: 36658342)
ACACT7r	acetyl-CoA C-acyltransferase (tetradecanoyl-CoA) (r)	Fatty acid oxidation	1	-1000	1000	0	accoa_c + tdcoa_c <=> 3ohdcoa_c + coa_c	( SPy_1637 or SPy_0524 or SPy_0140 or SPy_0880 )	Yes	Non-essential_iYH543	AGORA2(PMID: 36658342)
ACACt2	Acetoacetate Transport via Proton Symport	Transport, extracellular	1	-1000	1000	0	acac_e + h_e <=> acac_c + h_c	SPy_0137	Yes	Non-essential_iYH543	AGORA2(PMID: 36658342)
ACALD	acetaldehyde dehydrogenase (acetylating)	Pyruvate metabolism	1	-1000	1000	0	acald_c + coa_c + nad_c <=> accoa_c + h_c + nadh_c		Yes	Non-essential_iYH543	AGORA2(PMID: 36658342)
ACALDt	Acetaldehyde Reversible Transport	Transport, extracellular	1	-1000	1000	0	acald_e <=> acald_c		Yes	Non-essential_iYH543	AGORA2(PMID: 36658342)
ACBIPGT	Adenosyl cobinamide phosphate guanyltransferase	Vitamin B12 metabolism	0	0	1000	0	adocbip_c + gtp_c + h_c --> agdpcbi_c + ppi_c		Yes	Essential_iYH543	AGORA2(PMID: 36658342)
ACCOACL	Acetyl-CoA:carbon-dioxide ligase (ADP-forming)	Pyruvate metabolism	0	0	1000	0	accoa_c + btn_co2_c --> apoC_Lys_btn_c + malcoa_c	( SPy_1744 and SPy_1743 )	Yes	Essential_iYH543	AGORA2(PMID: 36658342)
ACGAMK	N-Acetylglucosamine Kinase	Aminosugar metabolism	0	0	1000	0	acgam_c + atp_c --> acgam6p_c + adp_c + h_c		Yes	Non-essential_iYH543	AGORA2(PMID: 36658342)
ACGAMT	UDP-N-acetylglucosamine:undecaprenylphosphate N-acetylglucosamine -1-phosphate transferase	Cell wall biosynthesis	0	0	1000	0	uacgam_c + udcpp_c --> ump_c + unaga_c	SPy_0282	Yes	Essential_iYH543	AGORA2(PMID: 36658342)
ACGAMt2	N-acetylglucosamine transport via proton symport irreversible	Transport, extracellular	0	0	1000	0	acgam_e + h_e --> acgam_c + h_c		Yes	Non-essential_iYH543	AGORA2(PMID: 36658342)
ACGApts	N-Acetyl-D-glucosamine transport via PEP:Pyr PTS	Transport, extracellular	0	0	1000	0	acgam_e + pep_c --> acgam6p_c + pyr_c	( Unknown and SPy_1372 and Unknown and Unknown )	Yes	Non-essential_iYH543	AGORA2(PMID: 36658342)
ACKr	acetate kinase	Pyruvate metabolism	1	-1000	1000	0	ac_c + atp_c <=> actp_c + adp_c	SPy_0109	Yes	Non-essential_iYH543	AGORA2(PMID: 36658342)
ACNAMabc	N-acetylneuraminic acid uptake via ABC transporter	Transport, extracellular	0	0	1000	0	acnam_e + atp_c + h2o_c --> acnam_c + adp_c + h_c + pi_c		Yes	Non-essential_iYH543	AGORA2(PMID: 36658342)
ACNML	N-Acetylneuraminate lyase	Aminosugar metabolism	0	0	1000	0	acnam_c --> acmana_c + pyr_c	SPy_0257	Yes	Non-essential_iYH543	AGORA2(PMID: 36658342)
ACOAAGPAT140	myristoyl-1-acylglycerol-3-phosphate O-acyltransferase	Glycerophospholipid metabolism	0	0	1000	0	1tdecg3p_c + tdcoa_c --> coa_c + pa140_c	SPy_1410	Yes	Non-essential_iYH543	AGORA2(PMID: 36658342)
ACOAAGPAT160	palmitoyl-1-acylglycerol-3-phosphate O-acyltransferase	Glycerophospholipid metabolism	0	0	1000	0	1hdecg3p_c + pmtcoa_c --> coa_c + pa160_c	SPy_1410	Yes	Non-essential_iYH543	AGORA2(PMID: 36658342)
ACOAAGPAT180	stearoyl-1-acylglycerol-3-phosphate O-acyltransferase	Glycerophospholipid metabolism	0	0	1000	0	1odecg3p_c + stcoa_c --> coa_c + pa180_c	SPy_1410	Yes	Non-essential_iYH543	AGORA2(PMID: 36658342)
ACOAAGPATAI15	anteisopentadecanoyl-1-acylglycerol-3-phosphate O-acyltransferase	Glycerophospholipid metabolism	0	0	1000	0	1aipdecg3p_c + aipdcoa_c --> coa_c + h_c + paai15_c	SPy_1410	Yes	Non-essential_iYH543	AGORA2(PMID: 36658342)
ACOAAGPATAI17	anteisoheptadecanoyl-1-acylglycerol-3-phosphate O-acyltransferase	Glycerophospholipid metabolism	0	0	1000	0	1aihpdecg3p_c + aihpdcoa_c --> coa_c + paai17_c	SPy_1410	Yes	Essential_iYH543	AGORA2(PMID: 36658342)
ACOAAGPATI14	isotetradecanoyl-1-acylglycerol-3-phosphate O-acyltransferase	Glycerophospholipid metabolism	0	0	1000	0	1itdecg3p_c + itdcoa_c --> coa_c + h_c + pai14_c	SPy_1410	Yes	Non-essential_iYH543	AGORA2(PMID: 36658342)
ACOAAGPATI15	isopentadecanoyl-1-acylglycerol-3-phosphate O-acyltransferase	Glycerophospholipid metabolism	0	0	1000	0	1ipdecg3p_c + ipdcoa_c --> coa_c + h_c + pai15_c	SPy_1410	Yes	Non-essential_iYH543	AGORA2(PMID: 36658342)
ACOAAGPATI16	isohexadecanoyl-1-acylglycerol-3-phosphate O-acyltransferase	Glycerophospholipid metabolism	0	0	1000	0	1ihdecg3p_c + ihdcoa_c --> coa_c + h_c + pai16_c	SPy_1410	Yes	Non-essential_iYH543	AGORA2(PMID: 36658342)
ACOAAGPATI17	isoheptadecanoyl-1-acylglycerol-3-phosphate O-acyltransferase	Glycerophospholipid metabolism	0	0	1000	0	1ihpdecg3p_c + ihpdcoa_c --> coa_c + pai17_c	SPy_1410	Yes	Essential_iYH543	AGORA2(PMID: 36658342)
ACOATA	Acetyl Coenzyme A Acp Transacylase	Fatty acid oxidation	1	-1000	1000	0	ACP_c + accoa_c <=> acACP_c + coa_c	( SPy_1754 and SPy_1748 )	Yes	Essential_iYH543	AGORA2(PMID: 36658342)
ACPS1	acyl-carrier protein synthase	CoA synthesis	0	0	1000	0	apoACP_c + coa_c --> ACP_c + h_c + pap_c	SPy_1804	Yes	Essential_iYH543	AGORA2(PMID: 36658342)
ACS	Acetyl Coenzyme A Synthetase	Glycolysis/gluconeogenesis	0	0	1000	0	ac_c + atp_c + coa_c --> accoa_c + amp_c + ppi_c		Yes	Non-essential_iYH543	AGORA2(PMID: 36658342)
ACTNDH	acetoin dehydrogenase complex	Butanoate metabolism	1	-1000	1000	0	actn__R_c + coa_c + nad_c <=> acald_c + accoa_c + h_c + nadh_c	( SPy_1026 and SPy_1028 and SPy_1029 and SPy_1031 )	Yes	Non-essential_iYH543	AGORA2(PMID: 36658342)
ACtr	acetate transporter	Transport, extracellular	1	-1000	1000	0	ac_e <=> ac_c		Yes	Non-essential_iYH543	AGORA2(PMID: 36658342)
ADCL	4-aminobenzoate synthase	Folate metabolism	0	0	1000	0	4adcho_c --> 4abz_c + h_c + pyr_c	SPy_1990	Yes	Non-essential_iYH543	AGORA2(PMID: 36658342)
ADCS	4-amino-4-deoxychorismate synthase	Folate metabolism	0	0	1000	0	chor_c + gln__L_c --> 4adcho_c + glu__L_c	( SPy_1991 or SPy_1990 )	Yes	Non-essential_iYH543	AGORA2(PMID: 36658342)
ADK1	Adenylate Kinase	Nucleotide interconversion	1	-1000	1000	0	amp_c + atp_c <=> 2.0 adp_c	SPy_0074	Yes	Non-essential_iYH543	AGORA2(PMID: 36658342)
ADK2	adenylate kinase (Inorganic triphosphate)	Nucleotide interconversion	1	-1000	1000	0	amp_c + pppi_c <=> adp_c + ppi_c	SPy_0074	Yes	Essential_iYH543	AGORA2(PMID: 36658342)
ADNCYC	Adenylate Cyclase	Nucleotide interconversion	0	0	1000	0	atp_c --> camp_c + ppi_c	( SPy_1124 or SPy_1124 )	Yes	Non-essential_iYH543	AGORA2(PMID: 36658342)
ADOCBIK	Adenosyl cobinamide kinase	Vitamin B12 metabolism	0	0	1000	0	adocbi_c + atp_c --> adocbip_c + adp_c + h_c		Yes	Essential_iYH543	AGORA2(PMID: 36658342)
ADOCBLS	Adenosylcobalamin 5-phosphate synthase	Vitamin B12 metabolism	0	0	1000	0	agdpcbi_c + rdmbzi_c --> adocbl_c + gmp_c + h_c		Yes	Essential_iYH543	AGORA2(PMID: 36658342)
ADPRDP	ADPribose Diphosphatase	Nucleotide interconversion	0	0	1000	0	adprib_c + h2o_c --> amp_c + 2.0 h_c + r5p_c	SPy_0444	Yes	Non-essential_iYH543	AGORA2(PMID: 36658342)
ADPT	Adenine Phosphoribosyltransferase	Nucleotide salvage pathway	0	0	1000	0	ade_c + prpp_c --> amp_c + ppi_c	SPy_0927	Yes	Non-essential_iYH543	AGORA2(PMID: 36658342)
ADSL1r	adenylsuccinate lyase	Purine synthesis	1	-1000	1000	0	dcamp_c <=> amp_c + fum_c	SPy_0036	Yes	Non-essential_iYH543	AGORA2(PMID: 36658342)
ADSL2r	adenylosuccinate lyase	Purine synthesis	1	-1000	1000	0	25aics_c <=> aicar_c + fum_c	SPy_0036	Yes	Non-essential_iYH543	AGORA2(PMID: 36658342)
ADSS	Adenylosuccinate Synthase	Nucleotide interconversion	0	0	1000	0	asp__L_c + gtp_c + imp_c --> dcamp_c + gdp_c + 2.0 h_c + pi_c	SPy_0160	Yes	Non-essential_iYH543	AGORA2(PMID: 36658342)
AGDC	N-Acetylglucosamine-6-Phosphate Deacetylase	Aminosugar metabolism	0	0	1000	0	acgam6p_c + h2o_c --> ac_c + gam6p_c	SPy_1694	Yes	Non-essential_iYH543	AGORA2(PMID: 36658342)
AGPAT120	1-tetradecanoyl-sn-glycerol 3-phosphate O-acyltransferase (n-C12:0)	Glycerophospholipid metabolism	0	0	1000	0	1ddecg3p_c + ddcaACP_c --> ACP_c + pa120_c	SPy_1410	Yes	Non-essential_iYH543	AGORA2(PMID: 36658342)
AGPAT140	1-tetradecanoyl-sn-glycerol 3-phosphate O-acyltransferase (n-C14:0)	Glycerophospholipid metabolism	0	0	1000	0	1tdecg3p_c + myrsACP_c --> ACP_c + pa140_c	SPy_1410	Yes	Non-essential_iYH543	AGORA2(PMID: 36658342)
AGPAT141	1-tetradec-7-enoyl-sn-glycerol 3-phosphate O-acyltransferase (n-C14:1)	Glycerophospholipid metabolism	0	0	1000	0	1tdec7eg3p_c + tdeACP_c --> ACP_c + pa141_c	SPy_1410	Yes	Non-essential_iYH543	AGORA2(PMID: 36658342)
AGPAT160	1-hexadecanoyl-sn-glycerol 3-phosphate O-acyltransferase (n-C16:0)	Glycerophospholipid metabolism	0	0	1000	0	1hdecg3p_c + palmACP_c --> ACP_c + pa160_c	SPy_1410	Yes	Non-essential_iYH543	AGORA2(PMID: 36658342)
AGPAT161	1-hexadec-7-enoyl-sn-glycerol 3-phosphate O-acyltransferase (n-C16:1)	Glycerophospholipid metabolism	0	0	1000	0	1hdec9eg3p_c + hdeACP_c --> ACP_c + pa161_c	SPy_1410	Yes	Non-essential_iYH543	AGORA2(PMID: 36658342)
AGPAT180	1-octadecanoyl-sn-glycerol 3-phosphate O-acyltransferase (n-C18:0)	Glycerophospholipid metabolism	0	0	1000	0	1odecg3p_c + ocdcaACP_c --> ACP_c + pa180_c	SPy_1410	Yes	Non-essential_iYH543	AGORA2(PMID: 36658342)
AGPAT181	1-octadec-7-enoyl-sn-glycerol 3-phosphate O-acyltransferase (n-C18:1)	Glycerophospholipid metabolism	0	0	1000	0	1odec11eg3p_c + octeACP_c --> ACP_c + pa181_c	SPy_1410	Yes	Essential_iYH543	AGORA2(PMID: 36658342)
AHCYSNS_r	S-adenosylhomocysteine nucleosidase reversible	Methionine and cysteine metabolism	1	-1000	1000	0	ahcys_c + h2o_c <=> ade_c + rhcys_c	( SPy_0447 and SPy_0447 )	Yes	Non-essential_iYH543	AGORA2(PMID: 36658342)
AIHDUDPMG	anteisoheptadecanoyl-UDP-glucosyltransferase (monoglucosyl)	Glycerophospholipid metabolism	1	-1000	1000	0	12daihdglyc_c + udpg_c <=> h_c + m12dahglyc_c + udp_c		Yes	Essential_iYH543	AGORA2(PMID: 36658342)
AIHDUPDG	anteisoheptadecanoyl-UDP-glucosyltransferase (diglucosyl)	Glycerophospholipid metabolism	1	-1000	1000	0	m12dahglyc_c + udpg_c <=> diglcpgai17_c + h_c + udp_c		Yes	Essential_iYH543	AGORA2(PMID: 36658342)
AIHPDCOATA	14-methyl-hexa-decanoyl-ACP[acyl-carrier-protein] transferase	Glycerophospholipid metabolism	1	-1000	1000	0	14mpalmACP_c + coa_c <=> ACP_c + aihpdcoa_c	SPy_1750	Yes	Essential_iYH543	AGORA2(PMID: 36658342)
AIPDCOATA	12-methyl-tetra-decanoyl-ACP[acyl-carrier-protein] transferase	Glycerophospholipid metabolism	1	-1000	1000	0	12mmyrsACP_c + coa_c <=> ACP_c + aipdcoa_c	SPy_1750	Yes	Non-essential_iYH543	AGORA2(PMID: 36658342)
AIRC4	Phosphoribosylaminoimidazole carboxylase	Purine synthesis	0	0	1000	0	air_c + atp_c + hco3_c --> 5aizc_c + adp_c + h_c + pi_c	( SPy_0033 and SPy_0034 )	Yes	Non-essential_iYH543	AGORA2(PMID: 36658342)
AKGS	2-Oxogluterate synthase	Pyruvate metabolism	0	0	1000	0	co2_c + nadh_c + succoa_c --> akg_c + coa_c + nad_c		Yes	Non-essential_iYH543	AGORA2(PMID: 36658342)
ALAALA	D-alanine--D-alanine ligase (EC 6.3.2.4)	Alanine and aspartate metabolism	0	0	1000	0	2.0 ala__D_c + atp_c --> adp_c + alaala_c + h_c + pi_c	SPy_1421	Yes	Essential_iYH543	AGORA2(PMID: 36658342)
ALAASP1c	Hydrolysis of L-alanyl-L-aspartate	Peptide metabolism	1	-1000	1000	0	alaasp_c + h2o_c <=> ala__L_c + asp__L_c	( SPy_1354 or SPy_1824 or SPy_0713 or SPy_1651 )	Yes	Non-essential_iYH543	AGORA2(PMID: 36658342)
ALAASPabc	L-alanyl-L-aspartate transport via ABC system	Transport, extracellular	0	0	1000	0	alaasp_e + atp_c + h2o_c --> adp_c + alaasp_c + h_c + pi_c	( ( SPy_0294 and SPy_0295 and SPy_0296 and SPy_0297 ) or ( SPy_2000 and SPy_2001 and SPy_2002 and SPy_2003 and SPy_2004 ) )	Yes	Non-essential_iYH543	AGORA2(PMID: 36658342)
ALAGLN1c	Hydrolysis of L-alanyl-L-glutamine	Peptide metabolism	1	-1000	1000	0	alagln_c + h2o_c <=> ala__L_c + gln__L_c	( SPy_1354 or SPy_1824 or SPy_0713 or SPy_1651 )	Yes	Non-essential_iYH543	AGORA2(PMID: 36658342)
ALAGLNabc	L-alanyl-L-glutamine transport via ABC system	Transport, extracellular	0	0	1000	0	alagln_e + atp_c + h2o_c --> adp_c + alagln_c + h_c + pi_c	( ( SPy_0294 and SPy_0295 and SPy_0296 and SPy_0297 ) or ( SPy_2000 and SPy_2001 and SPy_2002 and SPy_2003 and SPy_2004 ) )	Yes	Non-essential_iYH543	AGORA2(PMID: 36658342)
ALAGLU1c	Hydrolysis of L-alanyl-L-glutamate	Peptide metabolism	1	-1000	1000	0	alaglu_c + h2o_c <=> ala__L_c + glu__L_c	( SPy_1354 or SPy_1824 or SPy_0713 or SPy_0115 or SPy_1651 )	Yes	Non-essential_iYH543	AGORA2(PMID: 36658342)
ALAGLUabc	L-alanyl-L-glutamate transport via ABC system	Transport, extracellular	0	0	1000	0	alaglu_e + atp_c + h2o_c --> adp_c + alaglu_c + h_c + pi_c	( ( SPy_0294 and SPy_0295 and SPy_0296 and SPy_0297 ) or ( SPy_2000 and SPy_2001 and SPy_2002 and SPy_2003 and SPy_2004 ) )	Yes	Non-essential_iYH543	AGORA2(PMID: 36658342)
ALAGLY1c	Hydrolysis of L-alanylglycine	Peptide metabolism	1	-1000	1000	0	alagly_c + h2o_c <=> ala__L_c + gly_c	( SPy_1354 or SPy_1824 or SPy_0713 or SPy_1651 )	Yes	Non-essential_iYH543	AGORA2(PMID: 36658342)
ALAGLYabc	L-alanylglycine transport via ABC system	Transport, extracellular	0	0	1000	0	alagly_e + atp_c + h2o_c --> adp_c + alagly_c + h_c + pi_c	( ( SPy_0294 and SPy_0295 and SPy_0296 and SPy_0297 ) or ( SPy_2000 and SPy_2001 and SPy_2002 and SPy_2003 and SPy_2004 ) )	Yes	Non-essential_iYH543	AGORA2(PMID: 36658342)
ALAHIS1c	Hydrolysis of L-alanyl-L-histidine	Peptide metabolism	1	-1000	1000	0	alahis_c + h2o_c <=> ala__L_c + his__L_c	( SPy_1354 or SPy_1824 or SPy_0713 or SPy_1542 or SPy_1070 or SPy_1651 )	Yes	Non-essential_iYH543	AGORA2(PMID: 36658342)
ALAHISabc	L-alanyl-L-histidine transport via ABC system	Transport, extracellular	0	0	1000	0	alahis_e + atp_c + h2o_c --> adp_c + alahis_c + h_c + pi_c	( ( SPy_0294 and SPy_0295 and SPy_0296 and SPy_0297 ) or ( SPy_2000 and SPy_2001 and SPy_2002 and SPy_2003 and SPy_2004 ) )	Yes	Non-essential_iYH543	AGORA2(PMID: 36658342)
ALALEU1c	Hydrolysis of L-alanyl-L-leucine	Peptide metabolism	1	-1000	1000	0	alaleu_c + h2o_c <=> ala__L_c + leu__L_c	( SPy_1354 or SPy_1824 or SPy_0713 or SPy_1651 )	Yes	Non-essential_iYH543	AGORA2(PMID: 36658342)
ALALEUabc	L-alanyl-L-leucine transport via ABC system	Transport, extracellular	0	0	1000	0	alaleu_e + atp_c + h2o_c --> adp_c + alaleu_c + h_c + pi_c	( ( SPy_0294 and SPy_0295 and SPy_0296 and SPy_0297 ) or ( SPy_2000 and SPy_2001 and SPy_2002 and SPy_2003 and SPy_2004 ) )	Yes	Non-essential_iYH543	AGORA2(PMID: 36658342)
ALAPGPL	D-alanine-polyphosphoribitol ligase	Cell wall biosynthesis	0	0	1000	0	45.0 ala__D_c + 45.0 atp_c + prl45tca_c --> 45.0 amp_c + 45.0 h2o_c + 45.0 ppi_c + prl45tcaala_c	( SPy_1309 and SPy_1311 and SPy_1312 and SPy_1310 )	Yes	Non-essential_iYH543	AGORA2(PMID: 36658342)
ALAR	Alanine Racemase	Alanine and aspartate metabolism	1	-1000	1000	0	ala__L_c <=> ala__D_c	SPy_1802	Yes	Essential_iYH543	AGORA2(PMID: 36658342)
ALATHR1c	Hydrolysis of L-alanyl-L-threonine	Peptide metabolism	1	-1000	1000	0	alathr_c + h2o_c <=> ala__L_c + thr__L_c	( SPy_1354 or SPy_1824 or SPy_0713 or SPy_1651 )	Yes	Non-essential_iYH543	AGORA2(PMID: 36658342)
ALATHRabc	L-alanyl-L-threonine transport via ABC system	Transport, extracellular	0	0	1000	0	alathr_e + atp_c + h2o_c --> adp_c + alathr_c + h_c + pi_c	( ( SPy_0294 and SPy_0295 and SPy_0296 and SPy_0297 ) or ( SPy_2000 and SPy_2001 and SPy_2002 and SPy_2003 and SPy_2004 ) )	Yes	Non-essential_iYH543	AGORA2(PMID: 36658342)
ALAt2r	L-Alanine Reversible Transport via Proton Symport	Transport, extracellular	1	-1000	1000	0	ala__L_e + h_e <=> ala__L_c + h_c		Yes	Non-essential_iYH543	AGORA2(PMID: 36658342)
ALCD19	alcohol dehydrogenase (glycerol)	Pyruvate metabolism	1	-1000	1000	0	glyald_c + h_c + nadh_c <=> glyc_c + nad_c	SPy_0044	Yes	Non-essential_iYH543	AGORA2(PMID: 36658342)
ALCD2x	alcohol dehydrogenase (ethanol)	Glycolysis/gluconeogenesis	1	-1000	1000	0	etoh_c + nad_c <=> acald_c + h_c + nadh_c	SPy_0044	Yes	Non-essential_iYH543	AGORA2(PMID: 36658342)
AMALT1	Amylomaltase (maltotriose)	Starch and sucrose metabolism	0	0	1000	0	malt_c + malttr_c --> glc__D_c + maltttr_c	SPy_1292	Yes	Non-essential_iYH543	AGORA2(PMID: 36658342)
AMALT2	Amylomaltase (maltotetraose)	Starch and sucrose metabolism	0	0	1000	0	malt_c + maltttr_c --> glc__D_c + maltpt_c	SPy_1292	Yes	Non-essential_iYH543	AGORA2(PMID: 36658342)
AMALT3	Amylomaltase (maltopentaose)	Starch and sucrose metabolism	0	0	1000	0	malt_c + maltpt_c --> glc__D_c + malthx_c	SPy_1292	Yes	Non-essential_iYH543	AGORA2(PMID: 36658342)
AMALT4	Amylomaltase (maltohexaose)	Starch and sucrose metabolism	0	0	1000	0	malt_c + malthx_c --> glc__D_c + malthp_c	SPy_1292	Yes	Non-essential_iYH543	AGORA2(PMID: 36658342)
AMANAPEr	N-acetylmannosamine 6-phosphate epimerase	Aminosugar metabolism	1	-1000	1000	0	acmanap_c <=> acgam6p_c	SPy_0251	Yes	Non-essential_iYH543	AGORA2(PMID: 36658342)
AMANK	N-Acetyl-D-Mannosamine Kinase	Aminosugar metabolism	0	0	1000	0	acmana_c + atp_c --> acmanap_c + adp_c + h_c	( SPy_0258 or SPy_1596 )	Yes	Non-essential_iYH543	AGORA2(PMID: 36658342)
AMMQLT8	S-adenosylmethione:2-demthylmenaquinole methyltransferase (menaquinone 8)	Ubiquinone and other terpenoid-quinone biosynthesis	0	0	1000	0	2dmmql8_c + amet_c --> ahcys_c + h_c + mql8_c		Yes	Non-essential_iYH543	AGORA2(PMID: 36658342)
AMMQT7rev	S-adenosylmethione:2-demthylmenaquinone methyltransferase (menaquinone 7), reversed	Ubiquinone and other terpenoid-quinone biosynthesis	0	0	1000	0	ahcys_c + h_c + mqn7_c --> 2dmmq7_c + amet_c		Yes	Non-essential_iYH543	AGORA2(PMID: 36658342)
AMPTASECG	Alanyl Aminopeptidase (Cys-Gly)	Glutathione metabolism	0	0	1000	0	cgly_c + h2o_c --> cys__L_c + gly_c	( SPy_1354 or SPy_1824 or SPy_0713 )	Yes	Non-essential_iYH543	AGORA2(PMID: 36658342)
AMPTASEGC	Gly-Cys aminopeptidase	Peptide metabolism	0	0	1000	0	glycys_c + h2o_c --> cys__L_c + gly_c	( SPy_1354 or SPy_1824 or SPy_0713 )	Yes	Non-essential_iYH543	AGORA2(PMID: 36658342)
ARBTpts	arbutin transport via PEP:Pyr PTS	Transport, extracellular	0	0	1000	0	arbt_e + pep_c --> arbt6p_c + pyr_c	( SPy_0572 and SPy_0572 and Unknown and SPy_0572 and SPy_1372 )	Yes	Non-essential_iYH543	AGORA2(PMID: 36658342)
ARBabc	L-arabinose transport via ABC system	Transport, extracellular	0	0	1000	0	arab__L_e + atp_c + h2o_c --> adp_c + arab__L_c + h_c + pi_c	(( SPy_1595 and SPy_1593 and SPy_1592 ) or SPy_1976 )	Yes	Non-essential_iYH543	AGORA2(PMID: 36658342)
ARGDA	Arginine deiminase	Arginine and proline metabolism	0	0	1000	0	arg__L_c + h2o_c --> citr__L_c + nh4_c	SPy_1547	Yes	Non-essential_iYH543	AGORA2(PMID: 36658342)
ARGt2	L arginine transport in via proton symport	Transport, extracellular	0	0	1000	0	arg__L_e + h_e --> arg__L_c + h_c		Yes	Essential_iYH543	AGORA2(PMID: 36658342)
ARSENBabc	arsenobetaine transport in via ABC system	Transport, extracellular	0	0	1000	0	arsenb_e + atp_c + h2o_c --> adp_c + arsenb_c + h_c + pi_c	( SPy_0184 and SPy_0183 and SPy_0184 )	Yes	Non-essential_iYH543	AGORA2(PMID: 36658342)
ASCBPL	L-ascorbate 6-phosphate lactonase	Ascorbate and aldarate metabolism	0	0	1000	0	ascb6p_c + h2o_c --> 3dhgulnp_c + h_c	SPy_0182	Yes	Non-essential_iYH543	AGORA2(PMID: 36658342)
ASNS2	asparagine synthetase	Alanine and aspartate metabolism	0	0	1000	0	asp__L_c + atp_c + nh4_c --> amp_c + asn__L_c + h_c + ppi_c	SPy_1539	Yes	Non-essential_iYH543	AGORA2(PMID: 36658342)
ASP1DC	Aspartate 1-Decarboxylase	Beta-alanine metabolism	0	0	1000	0	asp__L_c + h_c --> ala_B_c + co2_c		Yes	Non-essential_iYH543	AGORA2(PMID: 36658342)
ASPCT	aspartate carbamoyltransferase	Pyrimidine synthesis	0	0	1000	0	asp__L_c + cbp_c --> cbasp_c + h_c + pi_c	SPy_0832	Yes	Non-essential_iYH543	AGORA2(PMID: 36658342)
ASPTA	Aspartate Transaminase	Alanine and aspartate metabolism	1	-1000	1000	0	akg_c + asp__L_c <=> glu__L_c + oaa_c	SPy_0650	Yes	Non-essential_iYH543	AGORA2(PMID: 36658342)
ATPS4	ATP synthase (four protons for one ATP)	Respiration	0	0	1000	0	adp_c + 4.0 h_e + pi_c --> atp_c + h2o_c + 3.0 h_c	( SPy_0760 and SPy_0757 and ( SPy_0761 or Unknown ) and Unknown and Unknown and Unknown and Unknown and SPy_0758 and SPy_0759 and SPy_0754 and SPy_0755 and SPy_0756 )	Yes	Non-essential_iYH543	AGORA2(PMID: 36658342)
BCOAACT	butyrate---acetoacetate CoA-transferase	Butanoate metabolism	1	-1000	1000	0	acac_c + btcoa_c <=> aacoa_c + but_c	(( SPy_1638 or SPy_0141 ) or ( SPy_0142 or SPy_1639 ))	Yes	Non-essential_iYH543	AGORA2(PMID: 36658342)
BDH	(R)-3-Hydroxybutanoate:NAD+ oxidoreductase	Butanoate metabolism	1	-1000	1000	0	bhb_c + nad_c <=> acac_c + h_c + nadh_c	SPy_1640	Yes	Non-essential_iYH543	AGORA2(PMID: 36658342)
BGLA	1,4-beta-D-Glucan glucohydrolase	Starch and sucrose metabolism	0	0	1000	0	cellb_c + h2o_c --> 2.0 glc__D_c	( SPy_1599 or SPy_1328 )	Yes	Non-essential_iYH543	AGORA2(PMID: 36658342)
BGLA1	6-phospho-beta-glucosidase	Glycolysis/gluconeogenesis	0	0	1000	0	6pgg_c + h2o_c --> g6p_c + glc__D_c	SPy_0574	Yes	Non-essential_iYH543	AGORA2(PMID: 36658342)
BHBtp	Transport of (R)-3-hydroxybutanoate [extraorganism-cytosol](passive)	Transport, extracellular	1	-1000	1000	0	bhb_e <=> bhb_c	SPy_1641	Yes	Non-essential_iYH543	AGORA2(PMID: 36658342)
BPNT	3, 5-Bisphosphate Nucleotidase	Nucleotide interconversion	0	0	1000	0	h2o_c + pap_c --> amp_c + pi_c		Yes	Essential_iYH543	AGORA2(PMID: 36658342)
BTNCLi	biotin-carboxyl-carrier-protein:carbon-dioxide ligase (ADP-forming)	Biotin metabolism	0	0	1000	0	apoC_Lys_btn_c + atp_c + hco3_c --> adp_c + btn_co2_c + h_c + pi_c	( SPy_1745 and Unknown )	Yes	Essential_iYH543	AGORA2(PMID: 36658342)
BTNabc	Biotin transport via ABC system	Transport, extracellular	0	0	1000	0	atp_c + btn_e + h2o_c --> adp_c + btn_c + h_c + pi_c	(( SPy_1787 and SPy_1788) or SPy_0207 )	Yes	Essential_iYH543	AGORA2(PMID: 36658342)
BUTt2r	Butyrate Transport via Proton Symport, Reversible	Transport, extracellular	1	-1000	1000	0	but_e + h_e <=> but_c + h_c	SPy_0137	Yes	Non-essential_iYH543	AGORA2(PMID: 36658342)
CBIAT	Cobinamide adenyltransferase	Vitamin B12 metabolism	1	-1000	1000	0	atp_c + cbi_c + h_c <=> adocbi_c + pppi_c		Yes	Essential_iYH543	AGORA2(PMID: 36658342)
CBMKr	Carbamate kinase	Arginine and proline metabolism	1	-1000	1000	0	atp_c + co2_c + nh4_c <=> adp_c + cbp_c + 2.0 h_c	SPy_1541	Yes	Non-essential_iYH543	AGORA2(PMID: 36658342)
CBPS	Carbamoyl-Phosphate Synthase (Glutamine-Hydrolysing)	Pyrimidine synthesis	0	0	1000	0	2.0 atp_c + gln__L_c + h2o_c + hco3_c --> 2.0 adp_c + cbp_c + glu__L_c + 2.0 h_c + pi_c	( SPy_0833 and SPy_0835 )	Yes	Non-essential_iYH543	AGORA2(PMID: 36658342)
CD2abc1	cadmium transport out via ABC system	Transport, extracellular	0	0	1000	0	atp_c + cd2_c + h2o_c --> adp_c + cd2_e + h_c + pi_c	SPy_1434	Yes	Non-essential_iYH543	AGORA2(PMID: 36658342)
CD2t6r	cadmium transport out via antiport, reversible	Transport, extracellular	1	-1000	1000	0	cd2_c + h_e + k_e <=> cd2_e + h_c + k_c	SPy_0845	Yes	Non-essential_iYH543	AGORA2(PMID: 36658342)
CDPGLYCGPT	CDP-glycerol polyglycerophosphate glycerophosphotransferase	Cell wall biosynthesis	1	-1000	1000	0	acbdma14gapuc_c + 45.0 cdpglyc_c <=> 45.0 cmp_c + 45.0 h_c + prl45tca_c		Yes	Essential_iYH543	AGORA2(PMID: 36658342)
CELBpts	cellobiose transport via PEPPyr PTS	Transport, extracellular	0	0	1000	0	cellb_e + pep_c --> 6pgg_c + pyr_c	((( SPy_2052 or SPy_1323 ) and SPy_2050 ) or ( SPy_2051 or SPy_1324 ))	Yes	Non-essential_iYH543	AGORA2(PMID: 36658342)
CGLYabc	L-cysteinylglycine transport via ABC system	Transport, extracellular	0	0	1000	0	atp_c + cgly_e + h2o_c --> adp_c + cgly_c + h_c + pi_c	( ( SPy_0294 and SPy_0295 and SPy_0296 and SPy_0297 ) or ( SPy_2000 and SPy_2001 and SPy_2002 and SPy_2003 and SPy_2004 ) )	Yes	Non-essential_iYH543	AGORA2(PMID: 36658342)
CHORS	chorismate synthase	Phenylalanine metabolism	0	0	1000	0	3psme_c --> chor_c + pi_c	SPy_0810	Yes	Non-essential_iYH543	AGORA2(PMID: 36658342)
CHRPL	Chorismate pyruvate lyase	Ubiquinone and other terpenoid-quinone biosynthesis	0	0	1000	0	chor_c --> 4hbz_c + pyr_c		Yes	Non-essential_iYH543	AGORA2(PMID: 36658342)
CITL	Citrate Lyase	Citric acid cycle	0	0	1000	0	cit_c --> ac_c + oaa_c	( SPy_1188 or SPy_1189 or SPy_1186 )	Yes	Non-essential_iYH543	AGORA2(PMID: 36658342)
CLPNS140	myristoyl-cardiolipin synthase	Glycerophospholipid metabolism	1	-1000	1000	0	2.0 pg140_c <=> clpn140_c + glyc_c	SPy_1212	Yes	Non-essential_iYH543	AGORA2(PMID: 36658342)
CLPNS160	palmitoyl-cardiolipin synthase	Glycerophospholipid metabolism	1	-1000	1000	0	2.0 pg160_c <=> clpn160_c + glyc_c	SPy_1212	Yes	Non-essential_iYH543	AGORA2(PMID: 36658342)
CLPNS180	stearoyl-cardiolipin synthase	Glycerophospholipid metabolism	1	-1000	1000	0	2.0 pg180_c <=> clpn180_c + glyc_c	SPy_1212	Yes	Non-essential_iYH543	AGORA2(PMID: 36658342)
CLPNSAI15	anteisopentadecanoyl-cardiolipin synthase	Glycerophospholipid metabolism	1	-1000	1000	0	2.0 pgai15_c <=> clpnai15_c + glyc_c	SPy_1212	Yes	Non-essential_iYH543	AGORA2(PMID: 36658342)
CLPNSAI17	anteisoheptadecanoyl-cardiolipin synthase	Glycerophospholipid metabolism	1	-1000	1000	0	2.0 pgai17_c <=> clpnai17_c + glyc_c	SPy_1212	Yes	Non-essential_iYH543	AGORA2(PMID: 36658342)
CLPNSI14	isotetradecanoyl-cardiolipin synthase	Glycerophospholipid metabolism	1	-1000	1000	0	2.0 pgi14_c <=> clpni14_c + glyc_c	SPy_1212	Yes	Non-essential_iYH543	AGORA2(PMID: 36658342)
CLPNSI15	isopentadecanoyl-cardiolipin synthase	Glycerophospholipid metabolism	1	-1000	1000	0	2.0 pgi15_c <=> clpni15_c + glyc_c	SPy_1212	Yes	Non-essential_iYH543	AGORA2(PMID: 36658342)
CLPNSI16	isohexadecanoyl-cardiolipin synthase	Glycerophospholipid metabolism	1	-1000	1000	0	2.0 pgi16_c <=> clpni16_c + glyc_c	SPy_1212	Yes	Non-essential_iYH543	AGORA2(PMID: 36658342)
CLPNSI17	isoheptadecanoyl-cardiolipin synthase	Glycerophospholipid metabolism	1	-1000	1000	0	2.0 pgi17_c <=> clpni17_c + glyc_c	SPy_1212	Yes	Non-essential_iYH543	AGORA2(PMID: 36658342)
CO2t	CO2 Transporter via Diffusion	Transport, extracellular	1	-1000	1000	0	co2_e <=> co2_c		Yes	Non-essential_iYH543	AGORA2(PMID: 36658342)
COBALTt5	cobalt transport in/out via permease (no H+)	Transport, extracellular	1	-1000	1000	0	cobalt2_c <=> cobalt2_e	SPy_1827	Yes	Non-essential_iYH543	AGORA2(PMID: 36658342)
CPPPGO	Coproporphyrinogen Oxidase (O2 Required)	Heme synthesis	0	0	1000	0	cpppg3_c + 2.0 h_c + o2_c --> 2.0 co2_c + 2.0 h2o_c + pppg9_c	SPy_1040	Yes	Non-essential_iYH543	AGORA2(PMID: 36658342)
CPPPGO2	Oxygen Independent coproporphyrinogen-III oxidase	Vitamin B12 metabolism	0	0	1000	0	2.0 amet_c + cpppg3_c --> 2.0 co2_c + 2.0 dad_5_c + 2.0 met__L_c + pppg9_c		Yes	Non-essential_iYH543	AGORA2(PMID: 36658342)
CTBTabc	Crotono-betaine ABC transport	Transport, extracellular	0	0	1000	0	atp_c + ctbt_e + h2o_c --> adp_c + ctbt_c + h_c + pi_c	( SPy_0184 and SPy_0183 and SPy_0184 )	Yes	Non-essential_iYH543	AGORA2(PMID: 36658342)
CTPS1	CTP Synthase (NH3)	Nucleotide interconversion	0	0	1000	0	atp_c + nh4_c + utp_c --> adp_c + ctp_c + 2.0 h_c + pi_c	SPy_1894	Yes	Non-essential_iYH543	AGORA2(PMID: 36658342)
CTPS2	CTP Synthase (Glutamine)	Pyrimidine synthesis	0	0	1000	0	atp_c + gln__L_c + h2o_c + utp_c --> adp_c + ctp_c + glu__L_c + 2.0 h_c + pi_c	SPy_1894	Yes	Non-essential_iYH543	AGORA2(PMID: 36658342)
CYSDS	Cysteine Desulfhydrase	Methionine and cysteine metabolism	0	0	1000	0	cys__L_c + h2o_c --> h2s_c + nh4_c + pyr_c	( SPy_0923 or SPy_0172 )	Yes	Non-essential_iYH543	AGORA2(PMID: 36658342)
CYSS	cysteine synthase	Methionine and cysteine metabolism	0	0	1000	0	acser_c + h2s_c --> ac_c + cys__L_c + h_c	SPy_1618	Yes	Non-essential_iYH543	AGORA2(PMID: 36658342)
CYSS3r	cysteine synthase (Thiosulfate)	Methionine and cysteine metabolism	1	-1000	1000	0	acser_c + trdrd_c + tsul_c <=> ac_c + cys__L_c + h_c + so3_c + trdox_c	SPy_1618	Yes	Non-essential_iYH543	AGORA2(PMID: 36658342)
CYSTL	cystathionine b-lyase	Methionine and cysteine metabolism	0	0	1000	0	cyst__L_c + h2o_c --> hcys__L_c + nh4_c + pyr_c	( SPy_0172 or SPy_0923 )	Yes	Non-essential_iYH543	AGORA2(PMID: 36658342)
CYSabc	L-cysteine transport via ABC system	Transport, extracellular	0	0	1000	0	atp_c + cys__L_e + h2o_c --> adp_c + cys__L_c + h_c + pi_c	SPy_0317	Yes	Non-essential_iYH543	AGORA2(PMID: 36658342)
CYTD	Cytidine Deaminase	Pyrimidine catabolism	0	0	1000	0	cytd_c + h2o_c + h_c --> nh4_c + uri_c	SPy_1230	Yes	Non-essential_iYH543	AGORA2(PMID: 36658342)
CYTDK1	ATPcytidine 5-Phosphotransferase	Nucleotide interconversion	0	0	1000	0	atp_c + cytd_c --> adp_c + cmp_c + h_c	SPy_1368	Yes	Non-essential_iYH543	AGORA2(PMID: 36658342)
CYTDK2	cytidine kinase (GTP)	Nucleotide interconversion	0	0	1000	0	cytd_c + gtp_c --> cmp_c + gdp_c + h_c	SPy_1368	Yes	Non-essential_iYH543	AGORA2(PMID: 36658342)
CYTDK3	ITPcytidine 5-phosphotransferase	Nucleotide interconversion	0	0	1000	0	cytd_c + itp_c --> cmp_c + h_c + idp_c	SPy_0803	Yes	Non-essential_iYH543	AGORA2(PMID: 36658342)
CYTDK4	UTPcytidine 5-phosphotransferase	Nucleotide interconversion	0	0	1000	0	cytd_c + utp_c --> cmp_c + h_c + udp_c	SPy_1368	Yes	Non-essential_iYH543	AGORA2(PMID: 36658342)
CYTK1	Cytidylate Kinase (CMP)	Nucleotide interconversion	1	-1000	1000	0	atp_c + cmp_c <=> adp_c + cdp_c	SPy_0803	Yes	Non-essential_iYH543	AGORA2(PMID: 36658342)
CYTK2	Cytidylate Kinase (dCMP)	Nucleotide interconversion	1	-1000	1000	0	atp_c + dcmp_c <=> adp_c + dcdp_c	SPy_0803	Yes	Non-essential_iYH543	AGORA2(PMID: 36658342)
Cuabc	Copper transport via ABC system	Transport, extracellular	0	0	1000	0	atp_c + cu2_e + h2o_c --> adp_c + cu2_c + h_c + pi_c	( SPy_1715 or SPy_1434 )	Yes	Non-essential_iYH543	AGORA2(PMID: 36658342)
Cut1	Copper export via ATPase	Transport, extracellular	0	0	1000	0	atp_c + cu2_c + h2o_c --> adp_c + cu2_e + h_c + pi_c	( SPy_1434 or SPy_1715 )	Yes	Non-essential_iYH543	AGORA2(PMID: 36658342)
DADNK	Deoxyadenosine Kinase	Nucleotide interconversion	0	0	1000	0	atp_c + dad_2_c --> adp_c + damp_c + h_c	( SPy_0121 and SPy_0121 )	Yes	Non-essential_iYH543	AGORA2(PMID: 36658342)
DAGK120	diacylglycerol kinase (n-C12:0)	Glycerophospholipid metabolism	0	0	1000	0	12dgr120_c + atp_c --> adp_c + h_c + pa120_c	SPy_0475	Yes	Non-essential_iYH543	AGORA2(PMID: 36658342)
DAGK140	diacylglycerol kinase (n-C14:0)	Glycerophospholipid metabolism	0	0	1000	0	12dgr140_c + atp_c --> adp_c + h_c + pa140_c	SPy_0475	Yes	Non-essential_iYH543	AGORA2(PMID: 36658342)
DAGK141	diacylglycerol kinase (n-C14:1)	Glycerophospholipid metabolism	0	0	1000	0	12dgr141_c + atp_c --> adp_c + h_c + pa141_c	SPy_0475	Yes	Non-essential_iYH543	AGORA2(PMID: 36658342)
DAGK160	diacylglycerol kinase (n-C16:0)	Glycerophospholipid metabolism	0	0	1000	0	12dgr160_c + atp_c --> adp_c + h_c + pa160_c	SPy_0475	Yes	Non-essential_iYH543	AGORA2(PMID: 36658342)
DAGK161	diacylglycerol kinase (n-C16:1)	Glycerophospholipid metabolism	0	0	1000	0	12dgr161_c + atp_c --> adp_c + h_c + pa161_c	SPy_0475	Yes	Non-essential_iYH543	AGORA2(PMID: 36658342)
DAGK180	diacylglycerol kinase (n-C18:0)	Glycerophospholipid metabolism	0	0	1000	0	12dgr180_c + atp_c --> adp_c + h_c + pa180_c	SPy_0475	Yes	Non-essential_iYH543	AGORA2(PMID: 36658342)
DAGK181	diacylglycerol kinase (n-C18:1)	Glycerophospholipid metabolism	0	0	1000	0	12dgr181_c + atp_c --> adp_c + h_c + pa181_c	SPy_0475	Yes	Non-essential_iYH543	AGORA2(PMID: 36658342)
DAPabc	M-diaminopimelic acid ABC transport	Transport, extracellular	0	0	1000	0	26dap_M_e + atp_c + h2o_c --> 26dap_M_c + adp_c + h_c + pi_c		Yes	Non-essential_iYH543	AGORA2(PMID: 36658342)
DASYN120	CDP-diacylglycerol synthetase (n-C12:0)	Glycerophospholipid metabolism	0	0	1000	0	ctp_c + h_c + pa120_c --> cdpdddecg_c + ppi_c	SPy_1964	Yes	Non-essential_iYH543	AGORA2(PMID: 36658342)
DASYN140	CDP-diacylglycerol synthetase (n-C14:0)	Glycerophospholipid metabolism	0	0	1000	0	ctp_c + h_c + pa140_c --> cdpdtdecg_c + ppi_c	SPy_1964	Yes	Non-essential_iYH543	AGORA2(PMID: 36658342)
DASYN141	CDP-diacylglycerol synthetase (n-C14:1)	Glycerophospholipid metabolism	0	0	1000	0	ctp_c + h_c + pa141_c --> cdpdtdec7eg_c + ppi_c	SPy_1964	Yes	Non-essential_iYH543	AGORA2(PMID: 36658342)
DASYN160	CDP-diacylglycerol synthetase (n-C16:0)	Glycerophospholipid metabolism	0	0	1000	0	ctp_c + h_c + pa160_c --> cdpdhdecg_c + ppi_c	SPy_1964	Yes	Essential_iYH543	AGORA2(PMID: 36658342)
DASYN161	CDP-diacylglycerol synthetase (n-C16:1)	Glycerophospholipid metabolism	0	0	1000	0	ctp_c + h_c + pa161_c --> cdpdhdec9eg_c + ppi_c	SPy_1964	Yes	Non-essential_iYH543	AGORA2(PMID: 36658342)
DASYN180	CDP-diacylglycerol synthetase (n-C18:0)	Glycerophospholipid metabolism	0	0	1000	0	ctp_c + h_c + pa180_c --> cdpdodecg_c + ppi_c	SPy_1964	Yes	Essential_iYH543	AGORA2(PMID: 36658342)
DASYN181	CDP-diacylglycerol synthetase (n-C18:1)	Glycerophospholipid metabolism	0	0	1000	0	ctp_c + h_c + pa181_c --> cdpdodec11eg_c + ppi_c	SPy_1964	Yes	Essential_iYH543	AGORA2(PMID: 36658342)
DASYNAI15	anteisopentadecanoyl-phosphatidate cytidylyltransferase	Glycerophospholipid metabolism	0	0	1000	0	ctp_c + h_c + paai15_c --> cdpdaipdecg_c + ppi_c	SPy_1964	Yes	Non-essential_iYH543	AGORA2(PMID: 36658342)
DASYNAI17	anteisoheptadecanoyl-phosphatidate cytidylyltransferase	Glycerophospholipid metabolism	0	0	1000	0	ctp_c + h_c + paai17_c --> cdpdaihpdecg_c + ppi_c	SPy_1964	Yes	Essential_iYH543	AGORA2(PMID: 36658342)
DASYNI14	isotetradecanoyl-phosphatidate cytidylyltransferase	Glycerophospholipid metabolism	0	0	1000	0	ctp_c + h_c + pai14_c --> cdpditdecg_c + ppi_c	SPy_1964	Yes	Non-essential_iYH543	AGORA2(PMID: 36658342)
DASYNI15	isopentadecanoyl-phosphatidate cytidylyltransferase	Glycerophospholipid metabolism	0	0	1000	0	ctp_c + h_c + pai15_c --> cdpdipdecg_c + ppi_c	SPy_1964	Yes	Non-essential_iYH543	AGORA2(PMID: 36658342)
DASYNI16	isohexadecanoyl-phosphatidate cytidylyltransferase	Glycerophospholipid metabolism	0	0	1000	0	ctp_c + h_c + pai16_c --> cdpdihdecg_c + ppi_c	SPy_1964	Yes	Non-essential_iYH543	AGORA2(PMID: 36658342)
DASYNI17	isoheptadecanoyl-phosphatidate cytidylyltransferase	Glycerophospholipid metabolism	0	0	1000	0	ctp_c + h_c + pai17_c --> cdpdihpdecg_c + ppi_c	SPy_1964	Yes	Essential_iYH543	AGORA2(PMID: 36658342)
DCMPDA	DCMP Deaminase	Pyrimidine catabolism	1	-1000	1000	0	dcmp_c + h2o_c + h_c <=> dump_c + nh4_c	SPy_1823	Yes	Non-essential_iYH543	AGORA2(PMID: 36658342)
DCYTD	Deoxycytidine Deaminase	Pyrimidine catabolism	0	0	1000	0	dcyt_c + h2o_c + h_c --> duri_c + nh4_c	SPy_1230	Yes	Non-essential_iYH543	AGORA2(PMID: 36658342)
DDGLK	2-dehydro-3-deoxygluconokinase	Pentose and glucuronate interconversions	0	0	1000	0	2ddglcn_c + atp_c --> 2ddg6p_c + adp_c + h_c	SPy_0638	Yes	Non-essential_iYH543	AGORA2(PMID: 36658342)
DDPA	3-deoxy-D-arabino-heptulosonate 7-phosphate synthetase	Phenylalanine metabolism	0	0	1000	0	e4p_c + h2o_c + pep_c --> 2dda7p_c + pi_c	( SPy_1576 and Unknown and Unknown )	Yes	Non-essential_iYH543	AGORA2(PMID: 36658342)
DDPGA	2-dehydro-3-deoxy-phosphogluconate aldolase	Arginine and proline metabolism	1	-1000	1000	0	4h2oglt_c <=> glx_c + pyr_c	( SPy_0639 and SPy_0639 )	Yes	Non-essential_iYH543	AGORA2(PMID: 36658342)
DFDCYTDD	Cytidine Deaminase (Gemcitabine)	Drug metabolism	0	0	1000	0	dfdcytd_c + h2o_c + h_c --> dfduri_c + nh4_c	160490.1.1075.peg	Yes	Non-essential_iYH543	AGORA2(PMID: 36658342)
DFDCYTDabc	Gemcitabine (2,2-difluorodeoxycytidine) Purine nucleoside ABC transporter	Transport, extracellular	0	0	1000	0	atp_c + dfdcytd_e + h2o_c --> adp_c + dfdcytd_c + h_c + pi_c	160490.1.1071_25.peg or 160490.1.1072_24.peg or 160490.1.1073_23.peg or 160490.1.1074_22.peg	Yes	Non-essential_iYH543	AGORA2(PMID: 36658342)
DFDURIte	2,2-Difluorodeoxyuridine export	Transport, extracellular	0	0	1000	0	dfduri_c --> dfduri_e	160490.1.1071_25.peg or 160490.1.1072_24.peg or 160490.1.1073_23.peg or 160490.1.1074_22.peg	Yes	Non-essential_iYH543	AGORA2(PMID: 36658342)
DGK1	Deoxyguanylate Kinase (dGMP:ATP)	Nucleotide interconversion	1	-1000	1000	0	atp_c + dgmp_c <=> adp_c + dgdp_c	SPy_1632	Yes	Non-essential_iYH543	AGORA2(PMID: 36658342)
DHFOR2	dihydrofolate reductase	Folate metabolism	1	-1000	1000	0	dhf_c + nadp_c <=> fol_c + nadph_c	SPy_0883	Yes	Non-essential_iYH543	AGORA2(PMID: 36658342)
DHFR	Dihydrofolate Reductase	Folate metabolism	1	-1000	1000	0	dhf_c + h_c + nadph_c <=> nadp_c + thf_c	SPy_0883	Yes	Essential_iYH543	AGORA2(PMID: 36658342)
DHFS	dihydrofolate synthase	Folate metabolism	0	0	1000	0	atp_c + dhpt_c + glu__L_c --> adp_c + dhf_c + h_c + pi_c	(( SPy_0814 or SPy_1096 ) and ( SPy_1096 or SPy_0814 ))	Yes	Non-essential_iYH543	AGORA2(PMID: 36658342)
DHNAOT4	1,4-dihydroxy-2-naphthoate octaprenyltransferase	Ubiquinone and other terpenoid-quinone biosynthesis	0	0	1000	0	dhna_c + h_c + octdp_c --> 2dmmql8_c + co2_c + ppi_c		Yes	Non-essential_iYH543	AGORA2(PMID: 36658342)
DHNAOT7	1,4-dihydroxy-2-naphthoate polyprenyltransferase	Ubiquinone and other terpenoid-quinone biosynthesis	0	0	1000	0	2dmmq7_c + co2_c + nadh_c + ppi_c --> dhna_c + hepdp_c + nad_c		Yes	Non-essential_iYH543	AGORA2(PMID: 36658342)
DHNPA	dihydroneopterin aldolase	Folate metabolism	0	0	1000	0	dhnpt_c --> 2ahhmp_c + gcald_c	SPy_1099	Yes	Non-essential_iYH543	AGORA2(PMID: 36658342)
DHORD2	dihydoorotic acid dehydrogenase (quinone8)	Pyrimidine synthesis	0	0	1000	0	dhor__S_c + q8_c --> orot_c + q8h2_c	( SPy_1432 and Unknown )	Yes	Non-essential_iYH543	AGORA2(PMID: 36658342)
DHORD5	dihydroorotic acid (menaquinone-8)	Pyrimidine synthesis	0	0	1000	0	dhor__S_c + mqn8_c --> mql8_c + orot_c	( SPy_1432 and Unknown )	Yes	Non-essential_iYH543	AGORA2(PMID: 36658342)
DHORTS	Dihydroorotase	Pyrimidine synthesis	1	-1000	1000	0	dhor__S_c + h2o_c <=> cbasp_c + h_c	SPy_0907	Yes	Non-essential_iYH543	AGORA2(PMID: 36658342)
DHPR	6, 7-Dihydropteridine Reductase	Tetrahydrobiopterin metabolism	0	0	1000	0	dhbpt_c + h_c + nadh_c --> nad_c + thbpt_c	( SPy_0512 or SPy_1069 )	Yes	Non-essential_iYH543	AGORA2(PMID: 36658342)
DHPS	dihydropteroate synthase	Folate metabolism	0	0	1000	0	2ahhmp_c + 4abz_c --> dhpt_c + h2o_c	SPy_1098	Yes	Non-essential_iYH543	AGORA2(PMID: 36658342)
DHQS	3-dehydroquinate synthase	Phenylalanine metabolism	0	0	1000	0	2dda7p_c --> 3dhq_c + pi_c	SPy_1577	Yes	Non-essential_iYH543	AGORA2(PMID: 36658342)
DHQTi	3-dehydroquinate dehydratase, irreversible	Phenylalanine metabolism	0	0	1000	0	3dhq_c --> 3dhsk_c + h2o_c	SPy_0809	Yes	Non-essential_iYH543	AGORA2(PMID: 36658342)
DMATT	Dimethylallyltranstransferase	Cholesterol metabolism	0	0	1000	0	dmpp_c + ipdp_c --> grdp_c + ppi_c	( Unknown and Unknown and Unknown and SPy_1498 )	Yes	Essential_iYH543	AGORA2(PMID: 36658342)
DMQMT	3-Dimethylubiquinonol 3-methyltransferase	Ubiquinone and other terpenoid-quinone biosynthesis	0	0	1000	0	2omhmbl_c + amet_c --> ahcys_c + h_c + q8h2_c		Yes	Non-essential_iYH543	AGORA2(PMID: 36658342)
sink_2HYMEPH	Sink needed to allow 2-(Hydroxymethyl)phenol to leave system	Exchange/demand reaction	0	0	1000	0	2hymeph_c -->		Yes	Non-essential_iYH543	AGORA2(PMID: 36658342)
sink_4HBA	Sink needed to allow 4-hydroxy-benzoate to leave system	Exchange/demand reaction	0	0	1000	0	4hba_c -->		Yes	Non-essential_iYH543	AGORA2(PMID: 36658342)
sink_5DRIB	Sink needed to allow 5-deoxyribose to leave system	Exchange/demand reaction	0	0	1000	0	5drib_c -->		Yes	Non-essential_iYH543	AGORA2(PMID: 36658342)
sink_HQN	Sink needed to allow Hydroquinone to leave system	Exchange/demand reaction	0	0	1000	0	hqn_c -->		Yes	Non-essential_iYH543	AGORA2(PMID: 36658342)
sink_atp_c	Sink reaction for ATP	Exchange/demand reaction	0	0	1000	0	atp_c + h2o_c --> adp_c + h_c + pi_c		Yes	Non-essential_iYH543	AGORA2(PMID: 36658342)
DM_dhptd_c	Demand reaction for 4,5-dihydroxy-2,3-pentanedione	Exchange/demand reaction	1	-1000	1000	0	dhptd_c <=>		Yes	Non-essential_iYH543	AGORA2(PMID: 36658342)
sink_hcys__L_c	Sink reaction for homocysteine	Exchange/demand reaction	0	0	1000	0	hcys__L_c -->		Yes	Non-essential_iYH543	AGORA2(PMID: 36658342)
sink_teich_45_BS_c	Sink reaction for teichuronic acid (GlcA + GalNac, 45 repeating unit)	Exchange/demand reaction	0	0	1000	0	teich_45_BS_c -->		Yes	Non-essential_iYH543	AGORA2(PMID: 36658342)
DPCOAK	Dephospho Coenzyme A Kinase	CoA synthesis	0	0	1000	0	atp_c + dpcoa_c --> adp_c + coa_c + h_c	SPy_0498	Yes	Essential_iYH543	AGORA2(PMID: 36658342)
DPMVDc	Diphosphomevalonate Decarboxylase, Cytosol	Squalene and cholesterol synthesis	0	0	1000	0	5dpmev_c + atp_c --> adp_c + co2_c + ipdp_c + pi_c	SPy_0877	Yes	Essential_iYH543	AGORA2(PMID: 36658342)
DPRr	2 dehydropantoate 2 reductase	CoA synthesis	1	-1000	1000	0	2dhp_c + h_c + nadph_c <=> nadp_c + pant__R_c	SPy_0852	Yes	Non-essential_iYH543	AGORA2(PMID: 36658342)
DRPAr	2-Deoxy-D-ribose-5-phosphate acetaldehyde-lyase	Pentose phosphate pathway	1	-1000	1000	0	2dr5p_c <=> acald_c + g3p_c	SPy_1867	Yes	Non-essential_iYH543	AGORA2(PMID: 36658342)
DTMPK	DTMP Kinase	Nucleotide interconversion	0	0	1000	0	atp_c + dtmp_c --> adp_c + dtdp_c	SPy_0399	Yes	Essential_iYH543	AGORA2(PMID: 36658342)
DURIK1	Deoxyuridine Kinase (ATP:Deoxyuridine)	Nucleotide interconversion	0	0	1000	0	atp_c + duri_c --> adp_c + dump_c + h_c	SPy_1140	Yes	Non-essential_iYH543	AGORA2(PMID: 36658342)
DURIPP	Deoxyuridine Phosphorylase	Nucleotide interconversion	1	-1000	1000	0	duri_c + pi_c <=> 2dr1p_c + ura_c	( SPy_0892 or SPy_0894 )	Yes	Non-essential_iYH543	AGORA2(PMID: 36658342)
DUTPDP	DUTP Diphosphatase	Pyrimidine catabolism	0	0	1000	0	dutp_c + h2o_c --> dump_c + h_c + ppi_c	SPy_0235	Yes	Non-essential_iYH543	AGORA2(PMID: 36658342)
D_GLY3PRi	glyceraldehyde-3-phosphate dehydrogenase (NADP+) irreversible	Glycolysis/gluconeogenesis	0	0	1000	0	g3p_c + h2o_c + nadp_c --> 3pg_c + 2.0 h_c + nadph_c	SPy_1371	Yes	Non-essential_iYH543	AGORA2(PMID: 36658342)
D_LACD	D-Lactate dehydrogenase irreversible	Pyruvate metabolism	0	0	1000	0	2.0 ficytC_c + lac__D_c --> 2.0 focytC_c + 2.0 h_c + pyr_c	SPy_1170	Yes	Non-essential_iYH543	AGORA2(PMID: 36658342)
E4PD	Erythrose 4-phosphate dehydrogenase	Vitamin B6 metabolism	1	-1000	1000	0	e4p_c + h2o_c + nad_c <=> 4per_c + 2.0 h_c + nadh_c	SPy_0274	Yes	Non-essential_iYH543	AGORA2(PMID: 36658342)
EAR10M12	10mtddec2eACP[c][e]:nad[c]P+ oxidoreductase (A-specific)	Fatty acid synthesis	0	0	1000	0	10mtddec2eACP_c + h_c + nadph_c --> 10mddcaACP_c + nadp_c		Yes	Essential_iYH543	AGORA2(PMID: 36658342)
EAR11M12	11mtddec2eACP[c][e]:nad[c]P+ oxidoreductase (A-specific)	Fatty acid synthesis	0	0	1000	0	11mtddec2eACP_c + h_c + nadph_c --> 11mddcaACP_c + nadp_c		Yes	Essential_iYH543	AGORA2(PMID: 36658342)
EAR12M14	12mtmrs2eACP[c][e]:nad[c]P+ oxidoreductase (A-specific)	Fatty acid synthesis	0	0	1000	0	12mtmrs2eACP_c + h_c + nadph_c --> 12mmyrsACP_c + nadp_c		Yes	Essential_iYH543	AGORA2(PMID: 36658342)
EAR13M14	13mtmrs2eACP[c][e]:nad[c]P+ oxidoreductase (A-specific)	Fatty acid synthesis	0	0	1000	0	13mtmrs2eACP_c + h_c + nadph_c --> 13mmyrsACP_c + nadp_c		Yes	Essential_iYH543	AGORA2(PMID: 36658342)
EAR14M16	14mtpalm2eACP[c][e]:nad[c]P+ oxidoreductase (A-specific)	Fatty acid synthesis	0	0	1000	0	14mtpalm2eACP_c + h_c + nadph_c --> 14mpalmACP_c + nadp_c		Yes	Essential_iYH543	AGORA2(PMID: 36658342)
EAR15M16	15mtpalm2eACP[c][e]:nad[c]P+ oxidoreductase (A-specific)	Fatty acid synthesis	0	0	1000	0	15mtpalm2eACP_c + h_c + nadph_c --> 15mpalmACP_c + nadp_c		Yes	Essential_iYH543	AGORA2(PMID: 36658342)
EAR4M6	4mthex2eACP[c][e]:nad[c]P+ oxidoreductase (A-specific)	Fatty acid synthesis	0	0	1000	0	4mthex2eACP_c + h_c + nadph_c --> 4mhexACP_c + nadp_c		Yes	Essential_iYH543	AGORA2(PMID: 36658342)
EAR5M6	5mthex2eACP[c][e]:nad[c]P+ oxidoreductase (A-specific)	Fatty acid synthesis	0	0	1000	0	5mthex2eACP_c + h_c + nadph_c --> 5mhexACP_c + nadp_c		Yes	Essential_iYH543	AGORA2(PMID: 36658342)
EAR6M8	6mtoct2eACP[c][e]:nad[c]P+ oxidoreductase (A-specific)	Fatty acid synthesis	0	0	1000	0	6mtoct2eACP_c + h_c + nadph_c --> 6mocACP_c + nadp_c		Yes	Essential_iYH543	AGORA2(PMID: 36658342)
EAR7M8	7mtoct2eACP[c][e]:nad[c]P+ oxidoreductase (A-specific)	Fatty acid synthesis	0	0	1000	0	7mtoct2eACP_c + h_c + nadph_c --> 7mocACP_c + nadp_c		Yes	Essential_iYH543	AGORA2(PMID: 36658342)
EAR8M10	8mtdec2eACP[c][e]:nad[c]P+ oxidoreductase (A-specific)	Fatty acid synthesis	0	0	1000	0	8mtdec2eACP_c + h_c + nadph_c --> 8mdcaACP_c + nadp_c		Yes	Essential_iYH543	AGORA2(PMID: 36658342)
EAR9M10	9mtdec2eACP[c][e]:nad[c]P+ oxidoreductase (A-specific	Fatty acid synthesis	0	0	1000	0	9mtdec2eACP_c + h_c + nadph_c --> 9mdcaACP_c + nadp_c		Yes	Essential_iYH543	AGORA2(PMID: 36658342)
EDA_R	2-dehydro-3-deoxy-D-gluconate-6-phosphate	Pentose phosphate pathway	1	-1000	1000	0	2ddg6p_c <=> g3p_c + pyr_c	( SPy_0639 and SPy_0639 )	Yes	Non-essential_iYH543	AGORA2(PMID: 36658342)
EHGLAT	L-Erythro-4-Hydroxyglutamate:2-Oxoglutarate Aminotransferase	Arginine and proline metabolism	0	0	1000	0	akg_c + e4hglu_c --> 4h2oglt_c + glu__L_c	SPy_0650	Yes	Non-essential_iYH543	AGORA2(PMID: 36658342)
ENO	Enolase	Glycolysis/gluconeogenesis	1	-1000	1000	0	2pg_c <=> h2o_c + pep_c	SPy_0731	Yes	Non-essential_iYH543	AGORA2(PMID: 36658342)
ETOHt2r	ethanol reversible transport via proton symport	Transport, extracellular	1	-1000	1000	0	etoh_e + h_e <=> etoh_c + h_c		Yes	Non-essential_iYH543	AGORA2(PMID: 36658342)
EX_12dgr180_e	1,2-Diacyl-sn-glycerol (dioctadecanoyl, n-C18:0) exchange	Exchange/demand reaction		-1000	0	0	12dgr180_e <--		Yes	Non-essential_iYH543	AGORA2(PMID: 36658342)
EX_26dap_M_e	meso-2,6-Diaminoheptanedioate exchange	Exchange/demand reaction		-1000	0	0	26dap_M_e <--		Yes	Non-essential_iYH543	AGORA2(PMID: 36658342)
EX_ac_e	Acetate exchange	Exchange/demand reaction		-1000	0	0	ac_e <--		Yes	Non-essential_iYH543	AGORA2(PMID: 36658342)
EX_acac_e	Acetoacetate exchange	Exchange/demand reaction		-1000	0	0	acac_e <--		Yes	Non-essential_iYH543	AGORA2(PMID: 36658342)
EX_acald_e	Acetaldehyde exchange	Exchange/demand reaction		-1000	0	0	acald_e <--		Yes	Non-essential_iYH543	AGORA2(PMID: 36658342)
EX_acgam_e	N-Acetyl-D-glucosamine exchange	Exchange/demand reaction	1	-4.6	1000	0	acgam_e <=>		Yes	Non-essential_iYH543	AGORA2(PMID: 36658342)
EX_acnam_e	N-Acetylneuraminate exchange	Exchange/demand reaction	1	-4.6	1000	0	acnam_e <=>		Yes	Non-essential_iYH543	AGORA2(PMID: 36658342)
EX_ala__L_e	exchange reaction for L-alanine	Exchange/demand reaction	1	-0.46	1000	0	ala__L_e <=>		Yes	Non-essential_iYH543	AGORA2(PMID: 36658342)
EX_alaasp_e	L-alanyl-L-aspartate exchange	Exchange/demand reaction	1	-0.46	1000	0	alaasp_e <=>		Yes	Non-essential_iYH543	AGORA2(PMID: 36658342)
EX_alagln_e	L-alanyl-L-glutamine exchange	Exchange/demand reaction	1	-0.46	1000	0	alagln_e <=>		Yes	Non-essential_iYH543	AGORA2(PMID: 36658342)
EX_alaglu_e	L-alanyl-L-glutamate exchange	Exchange/demand reaction	1	-0.46	1000	0	alaglu_e <=>		Yes	Non-essential_iYH543	AGORA2(PMID: 36658342)
EX_alagly_e	L-alanylglycine exchange	Exchange/demand reaction	1	-0.46	1000	0	alagly_e <=>		Yes	Non-essential_iYH543	AGORA2(PMID: 36658342)
EX_alahis_e	L-alanyl-L-histidine exchange	Exchange/demand reaction	1	-0.46	1000	0	alahis_e <=>		Yes	Non-essential_iYH543	AGORA2(PMID: 36658342)
EX_alaleu_e	L-alanyl-L-leucine exchange	Exchange/demand reaction	1	-0.46	1000	0	alaleu_e <=>		Yes	Non-essential_iYH543	AGORA2(PMID: 36658342)
EX_alathr_e	L-alanyl-L-threonine exchange	Exchange/demand reaction	1	-0.46	1000	0	alathr_e <=>		Yes	Non-essential_iYH543	AGORA2(PMID: 36658342)
EX_arab__L_e	L-Arabinose exchange	Exchange/demand reaction	1	-4.6	1000	0	arab__L_e <=>		Yes	Non-essential_iYH543	AGORA2(PMID: 36658342)
EX_arbt_e	Arbutin exchange	Exchange/demand reaction	1	-4.6	1000	0	arbt_e <=>		Yes	Non-essential_iYH543	AGORA2(PMID: 36658342)
EX_arg__L_e	L-Arginine exchange	Exchange/demand reaction	1	-0.46	1000	0	arg__L_e <=>		Yes	Essential_iYH543	AGORA2(PMID: 36658342)
EX_arsenb_e	Arsenobetaine exchange	Exchange/demand reaction		-1000	0	0	arsenb_e <--		Yes	Non-essential_iYH543	AGORA2(PMID: 36658342)
EX_bhb_e	(R)-3-Hydroxybutanoate transport via H+ symport	Exchange/demand reaction		-1000	0	0	bhb_e <--		Yes	Non-essential_iYH543	AGORA2(PMID: 36658342)
EX_biomass_e	EX Biomass c0	Exchange/demand reaction	1	-1000	1000	0	biomass_c <=>		Yes	Essential_iYH543	AGORA2(PMID: 36658342)
EX_btn_e	Biotin exchange	Exchange/demand reaction		-1000	0	0	btn_e <--		Yes	Essential_iYH543	AGORA2(PMID: 36658342)
EX_but_e	Butyrate (n-C4:0) exchange	Exchange/demand reaction		-1000	0	0	but_e <--		Yes	Non-essential_iYH543	AGORA2(PMID: 36658342)
EX_ca2_e	Calcium exchange	Exchange/demand reaction		-1000	0	0	ca2_e <--		Yes	Essential_iYH543	AGORA2(PMID: 36658342)
EX_cd2_e	Cadmium exchange	Exchange/demand reaction		-1000	0	0	cd2_e <--		Yes	Non-essential_iYH543	AGORA2(PMID: 36658342)
EX_cellb_e	Cellobiose exchange	Exchange/demand reaction	1	-4.6	1000	0	cellb_e <=>		Yes	Non-essential_iYH543	AGORA2(PMID: 36658342)
EX_cgly_e	Cys-Gly exchange	Exchange/demand reaction	1	-0.46	1000	0	cgly_e <=>		Yes	Non-essential_iYH543	AGORA2(PMID: 36658342)
EX_cl_e	exchange reaction for Chloride	Exchange/demand reaction		-1000	0	0	cl_e <--		Yes	Essential_iYH543	AGORA2(PMID: 36658342)
EX_co2_e	CO2 exchange	Exchange/demand reaction	0	0	1000	0	co2_e -->		Yes	Non-essential_iYH543	AGORA2(PMID: 36658342)
EX_cobalt2_e	Co2+ exchange	Exchange/demand reaction		-1000	0	0	cobalt2_e <--		Yes	Non-essential_iYH543	AGORA2(PMID: 36658342)
EX_ctbt_e	Crotonobetaine exchange	Exchange/demand reaction		-1000	0	0	ctbt_e <--		Yes	Non-essential_iYH543	AGORA2(PMID: 36658342)
EX_cu2_e	Cu2+ exchange	Exchange/demand reaction		-1000	0	0	cu2_e <--		Yes	Non-essential_iYH543	AGORA2(PMID: 36658342)
EX_cys__L_e	exchange reaction for L-cysteine	Exchange/demand reaction	1	-0.46	1000	0	cys__L_e <=>		Yes	Non-essential_iYH543	AGORA2(PMID: 36658342)
EX_dfdcytd_e	Gemcitabine (2 2-difluorodeoxycytidine) exchange	Exchange/demand reaction		-1000	0	0	dfdcytd_e <--		Yes	Non-essential_iYH543	AGORA2(PMID: 36658342)
EX_dfduri_e	2 2-Difluorodeoxyuridine exchange	Exchange/demand reaction		-1000	0	0	dfduri_e <--		Yes	Non-essential_iYH543	AGORA2(PMID: 36658342)
EX_etoh_e	Ethanol exchange	Exchange/demand reaction		-1000	0	0	etoh_e <--		Yes	Non-essential_iYH543	AGORA2(PMID: 36658342)
EX_fe2_e	Exchange of Iron (Fe2+)	Exchange/demand reaction		-1000	0	0	fe2_e <--		Yes	Non-essential_iYH543	AGORA2(PMID: 36658342)
EX_fe3_e	Fe3+ exchange	Exchange/demand reaction		-1000	0	0	fe3_e <--		Yes	Non-essential_iYH543	AGORA2(PMID: 36658342)
EX_fecrm_e	Ferrichrome exchange	Exchange/demand reaction		-1000	0	0	fecrm_e <--		Yes	Non-essential_iYH543	AGORA2(PMID: 36658342)
EX_fol_e	exchange reaction for Folate	Exchange/demand reaction		-1000	0	0	fol_e <--		Yes	Non-essential_iYH543	AGORA2(PMID: 36658342)
EX_for_e	Formate exchange	Exchange/demand reaction		-1000	0	0	for_e <--		Yes	Non-essential_iYH543	AGORA2(PMID: 36658342)
EX_fru_e	exchange reaction for D-Fructose	Exchange/demand reaction	1	-4.6	1000	0	fru_e <=>		Yes	Non-essential_iYH543	AGORA2(PMID: 36658342)
EX_gal_e	exchange reaction for D-Galactose	Exchange/demand reaction	1	-4.6	1000	0	gal_e <=>		Yes	Non-essential_iYH543	AGORA2(PMID: 36658342)
EX_galt_e	Galactitol exchange	Exchange/demand reaction	1	-4.6	1000	0	galt_e <=>		Yes	Non-essential_iYH543	AGORA2(PMID: 36658342)
EX_gam_e	exchange reaction for D-Glucosamine	Exchange/demand reaction	1	-4.6	1000	0	gam_e <=>		Yes	Non-essential_iYH543	AGORA2(PMID: 36658342)
EX_gbbtn_e	gamma-butyrobetaine exchange	Exchange/demand reaction		-1000	0	0	gbbtn_e <--		Yes	Non-essential_iYH543	AGORA2(PMID: 36658342)
EX_glc__D_e	D-Glucose exchange	Exchange/demand reaction	1	-3	1000	0	glc__D_e <=>		Yes	Non-essential_iYH543	AGORA2(PMID: 36658342)
EX_gln__L_e	exchange reaction for L-glutamine	Exchange/demand reaction	1	-0.46	1000	0	gln__L_e <=>		Yes	Non-essential_iYH543	AGORA2(PMID: 36658342)
EX_glyasn_e	Glycyl-L-asparagine exchange	Exchange/demand reaction	1	-0.46	1000	0	glyasn_e <=>		Yes	Non-essential_iYH543	AGORA2(PMID: 36658342)
EX_glyasp_e	Glycyl-L-aspartate exchange	Exchange/demand reaction	1	-0.46	1000	0	glyasp_e <=>		Yes	Non-essential_iYH543	AGORA2(PMID: 36658342)
EX_glyb_e	Glycine betaine exchange	Exchange/demand reaction	1	-0.46	1000	0	glyb_e <=>		Yes	Non-essential_iYH543	AGORA2(PMID: 36658342)
EX_glyc_e	Glycerol exchange	Exchange/demand reaction	1	-4.6	1000	0	glyc_e <=>		Yes	Non-essential_iYH543	AGORA2(PMID: 36658342)
EX_glyc3p_e	Exchange of Glycerophosphoric Acid	Exchange/demand reaction	1	-4.6	1000	0	glyc3p_e <=>		Yes	Non-essential_iYH543	AGORA2(PMID: 36658342)
EX_glycys_e	Gly-Cys exchange reaction	Exchange/demand reaction	1	-0.46	1000	0	glycys_e <=>		Yes	Non-essential_iYH543	AGORA2(PMID: 36658342)
EX_glygln_e	Glycyl-L-glutamine exchange	Exchange/demand reaction	1	-0.46	1000	0	glygln_e <=>		Yes	Non-essential_iYH543	AGORA2(PMID: 36658342)
EX_glyglu_e	Glycyl-L-glutamate exchange	Exchange/demand reaction	1	-0.46	1000	0	glyglu_e <=>		Yes	Non-essential_iYH543	AGORA2(PMID: 36658342)
EX_glyleu_e	Glycylleucine exchange	Exchange/demand reaction	1	-0.46	1000	0	glyleu_e <=>		Yes	Non-essential_iYH543	AGORA2(PMID: 36658342)
EX_glymet_e	Glycyl-L-methionine exchange	Exchange/demand reaction	1	-0.46	1000	0	glymet_e <=>		Yes	Non-essential_iYH543	AGORA2(PMID: 36658342)
EX_glyphe_e	exchange reaction for glycylphenylalaine	Exchange/demand reaction	1	-0.46	1000	0	glyphe_e <=>		Yes	Non-essential_iYH543	AGORA2(PMID: 36658342)
EX_glypro_e	Glycylproline exchange	Exchange/demand reaction	1	-0.46	1000	0	glypro_e <=>		Yes	Non-essential_iYH543	AGORA2(PMID: 36658342)
EX_glytyr_e	Glycyl-L-tyrosine exchange	Exchange/demand reaction	1	-0.46	1000	0	glytyr_e <=>		Yes	Non-essential_iYH543	AGORA2(PMID: 36658342)
EX_h_e	exchange reaction for proton	Exchange/demand reaction	1	-1000	1000	0	h_e <=>		Yes	Non-essential_iYH543	AGORA2(PMID: 36658342)
EX_h2o_e	H2O exchange	Exchange/demand reaction	1	-1000	1000	0	h2o_e <=>		Yes	Non-essential_iYH543	AGORA2(PMID: 36658342)
EX_hg2_e	Hg2+ exchange	Exchange/demand reaction		-1000	0	0	hg2_e <--		Yes	Non-essential_iYH543	AGORA2(PMID: 36658342)
EX_his__L_e	exchange reaction for L-histidine	Exchange/demand reaction	1	-0.46	1000	0	his__L_e <=>		Yes	Non-essential_iYH543	AGORA2(PMID: 36658342)
EX_ile__L_e	L-Isoleucine exchange	Exchange/demand reaction	1	-0.46	1000	0	ile__L_e <=>		Yes	Non-essential_iYH543	AGORA2(PMID: 36658342)
EX_k_e	K+ exchange	Exchange/demand reaction		-1000	0	0	k_e <--		Yes	Essential_iYH543	AGORA2(PMID: 36658342)
EX_lac__L_e	L-Lactate exchange	Exchange/demand reaction	1	-4.6	1000	0	lac__L_e <=>		Yes	Non-essential_iYH543	AGORA2(PMID: 36658342)
EX_lactl_e	Lactulose exchange	Exchange/demand reaction	1	-4.6	1000	0	lactl_e <=>		Yes	Non-essential_iYH543	AGORA2(PMID: 36658342)
EX_lcts_e	Lactose exchange	Exchange/demand reaction	1	-4.6	1000	0	lcts_e <=>		Yes	Non-essential_iYH543	AGORA2(PMID: 36658342)
EX_leu__L_e	L-Leucine exchange	Exchange/demand reaction	1	-0.46	1000	0	leu__L_e <=>		Yes	Non-essential_iYH543	AGORA2(PMID: 36658342)
EX_lys__L_e	L-Lysine exchange	Exchange/demand reaction	1	-0.46	1000	0	lys__L_e <=>		Yes	Essential_iYH543	AGORA2(PMID: 36658342)
EX_malt_e	Maltose exchange	Exchange/demand reaction	1	-4.6	1000	0	malt_e <=>		Yes	Non-essential_iYH543	AGORA2(PMID: 36658342)
EX_malthx_e	Maltohexaose exchange	Exchange/demand reaction	1	-4.6	1000	0	malthx_e <=>		Yes	Non-essential_iYH543	AGORA2(PMID: 36658342)
EX_malttr_e	Maltotriose exchange	Exchange/demand reaction	1	-4.6	1000	0	malttr_e <=>		Yes	Non-essential_iYH543	AGORA2(PMID: 36658342)
EX_man_e	exchange reaction for D-Mannose	Exchange/demand reaction	1	-4.6	1000	0	man_e <=>		Yes	Non-essential_iYH543	AGORA2(PMID: 36658342)
EX_met__D_e	D-Methionine exchange	Exchange/demand reaction	1	-0.46	1000	0	met__D_e <=>		Yes	Non-essential_iYH543	AGORA2(PMID: 36658342)
EX_met__L_e	L-Methionine exchange	Exchange/demand reaction	1	-0.46	1000	0	met__L_e <=>		Yes	Non-essential_iYH543	AGORA2(PMID: 36658342)
EX_metala_e	L-methionyl-L-alanine exchange	Exchange/demand reaction	1	-0.46	1000	0	metala_e <=>		Yes	Non-essential_iYH543	AGORA2(PMID: 36658342)
EX_metsox_R__L_e	L-methionine-R-sulfoxide exchange	Exchange/demand reaction	1	-0.46	1000	0	metsox_R__L_e <=>		Yes	Non-essential_iYH543	AGORA2(PMID: 36658342)
EX_metsox_S__L_e	L-Methionine S-oxide exchange	Exchange/demand reaction	1	-0.46	1000	0	metsox_S__L_e <=>		Yes	Non-essential_iYH543	AGORA2(PMID: 36658342)
EX_mg2_e	Mg exchange	Exchange/demand reaction		-1000	0	0	mg2_e <--		Yes	Essential_iYH543	AGORA2(PMID: 36658342)
EX_mn2_e	Mn2+ exchange	Exchange/demand reaction		-1000	0	0	mn2_e <--		Yes	Non-essential_iYH543	AGORA2(PMID: 36658342)
EX_mnl_e	D-Mannitol exchange	Exchange/demand reaction	1	-4.6	1000	0	mnl_e <=>		Yes	Non-essential_iYH543	AGORA2(PMID: 36658342)
EX_mqn7_e	Menaquinone 7 exchange	Exchange/demand reaction		-1000	0	0	mqn7_e <--		Yes	Non-essential_iYH543	AGORA2(PMID: 36658342)
EX_na1_e	exchange reaction for Sodium	Exchange/demand reaction		-1000	0	0	na1_e <--		Yes	Non-essential_iYH543	AGORA2(PMID: 36658342)
EX_nh4_e	Ammonia exchange	Exchange/demand reaction	1	-1000	1000	0	nh4_e <=>		Yes	Non-essential_iYH543	AGORA2(PMID: 36658342)
EX_nmn_e	NMN exchange	Exchange/demand reaction		-1000	0	0	nmn_e <--		Yes	Non-essential_iYH543	AGORA2(PMID: 36658342)
EX_no2_e	Nitrite exchange	Exchange/demand reaction		-1000	0	0	no2_e <--		Yes	Non-essential_iYH543	AGORA2(PMID: 36658342)
EX_o2_e	exchange reaction for oxugen	Exchange/demand reaction	1	-20	1000	0	o2_e <=>		Yes	Non-essential_iYH543	AGORA2(PMID: 36658342)
EX_orn_e	Ornithine exchange	Exchange/demand reaction	1	-0.46	1000	0	orn_e <=>		Yes	Non-essential_iYH543	AGORA2(PMID: 36658342)
EX_pb_e	Lead exchange	Exchange/demand reaction		-1000	0	0	pb_e <--		Yes	Non-essential_iYH543	AGORA2(PMID: 36658342)
EX_phe__L_e	exchange reaction for L-phenylalanine	Exchange/demand reaction	1	-0.46	1000	0	phe__L_e <=>		Yes	Non-essential_iYH543	AGORA2(PMID: 36658342)
EX_pheme_e	exchange reaction for heme	Exchange/demand reaction		-1000	0	0	pheme_e <--		Yes	Non-essential_iYH543	AGORA2(PMID: 36658342)
EX_pi_e	Phosphate exchange	Exchange/demand reaction		-1000	0	0	pi_e <--		Yes	Non-essential_iYH543	AGORA2(PMID: 36658342)
EX_pnto__R_e	(R)-Pantothenate exchange	Exchange/demand reaction		-1000	0	0	pnto__R_e <--		Yes	Non-essential_iYH543	AGORA2(PMID: 36658342)
EX_pro__L_e	L-Proline exchange	Exchange/demand reaction	1	-0.46	1000	0	pro__L_e <=>		Yes	Non-essential_iYH543	AGORA2(PMID: 36658342)
EX_ptrc_e	Exchange of 1,4-butanediammonium	Exchange/demand reaction		-1000	0	0	ptrc_e <--		Yes	Non-essential_iYH543	AGORA2(PMID: 36658342)
EX_ribflv_e	exchange reaction for Riboflavin	Exchange/demand reaction		-1000	0	0	ribflv_e <--		Yes	Essential_iYH543	AGORA2(PMID: 36658342)
EX_salcn_e	Salicin exchange	Exchange/demand reaction	1	-4.6	1000	0	salcn_e <=>		Yes	Non-essential_iYH543	AGORA2(PMID: 36658342)
EX_sbt__D_e	d_Sorbitol exchange	Exchange/demand reaction	1	-4.6	1000	0	sbt__D_e <=>		Yes	Non-essential_iYH543	AGORA2(PMID: 36658342)
EX_ser__L_e	exchange reaction for L-serine	Exchange/demand reaction	1	-0.46	1000	0	ser__L_e <=>		Yes	Non-essential_iYH543	AGORA2(PMID: 36658342)
EX_sheme_e	Siroheme exchange	Exchange/demand reaction		-1000	0	0	sheme_e <--		Yes	Non-essential_iYH543	AGORA2(PMID: 36658342)
EX_so4_e	Sulfate exchange	Exchange/demand reaction		-1000	0	0	so4_e <--		Yes	Essential_iYH543	AGORA2(PMID: 36658342)
EX_spmd_e	Exchange of spermidine(3+)	Exchange/demand reaction		-1000	0	0	spmd_e <--		Yes	Non-essential_iYH543	AGORA2(PMID: 36658342)
EX_sucr_e	Sucrose exchange	Exchange/demand reaction	1	-4.6	1000	0	sucr_e <=>		Yes	Non-essential_iYH543	AGORA2(PMID: 36658342)
EX_thm_e	exchange reaction for Thiamin	Exchange/demand reaction		-1000	0	0	thm_e <--		Yes	Essential_iYH543	AGORA2(PMID: 36658342)
EX_thr__L_e	L-Threonine exchange	Exchange/demand reaction	1	-0.46	1000	0	thr__L_e <=>		Yes	Non-essential_iYH543	AGORA2(PMID: 36658342)
EX_tre_e	Trehalose exchange	Exchange/demand reaction	1	-4.6	1000	0	tre_e <=>		Yes	Non-essential_iYH543	AGORA2(PMID: 36658342)
EX_trp__L_e	L-Tryptophan exchange	Exchange/demand reaction	1	-0.46	1000	0	trp__L_e <=>		Yes	Essential_iYH543	AGORA2(PMID: 36658342)
EX_tyr__L_e	L-Tyrosine exchange	Exchange/demand reaction	1	-0.46	1000	0	tyr__L_e <=>		Yes	Non-essential_iYH543	AGORA2(PMID: 36658342)
EX_ura_e	Uracil exchange	Exchange/demand reaction		-1000	0	0	ura_e <--		Yes	Non-essential_iYH543	AGORA2(PMID: 36658342)
EX_val__L_e	L-Valine exchange	Exchange/demand reaction	1	-0.46	1000	0	val__L_e <=>		Yes	Non-essential_iYH543	AGORA2(PMID: 36658342)
EX_xan_e	Xanthine exchange	Exchange/demand reaction		-1000	0	0	xan_e <--		Yes	Non-essential_iYH543	AGORA2(PMID: 36658342)
EX_zn2_e	Zinc exchange	Exchange/demand reaction		-1000	0	0	zn2_e <--		Yes	Non-essential_iYH543	AGORA2(PMID: 36658342)
FACOAL140i	Fatty-Acid- Coenzyme A Ligase (Tetradecanoate)	Fatty acid synthesis	0	0	1000	0	atp_c + coa_c + ttdca_c --> amp_c + ppi_c + tdcoa_c	SPy_0526	Yes	Non-essential_iYH543	AGORA2(PMID: 36658342)
FACOAL160i	C160 Fatty Acid Activation	Fatty acid synthesis	0	0	1000	0	atp_c + coa_c + hdca_c --> amp_c + pmtcoa_c + ppi_c	SPy_0526	Yes	Non-essential_iYH543	AGORA2(PMID: 36658342)
FACOAL161	Fatty-Acid- Coenzyme A Ligase (Hexadecenoate)	Fatty acid synthesis	1	-1000	1000	0	atp_c + coa_c + hdcea_c <=> amp_c + hdcoa_c + ppi_c	SPy_0526	Yes	Non-essential_iYH543	AGORA2(PMID: 36658342)
FACOAL180i	C180 Fatty Acid Activation	Fatty acid synthesis	0	0	1000	0	atp_c + coa_c + ocdca_c --> amp_c + ppi_c + stcoa_c	SPy_0526	Yes	Non-essential_iYH543	AGORA2(PMID: 36658342)
FACOAL181i	C181 Fatty Acid Activation	Fatty acid synthesis	0	0	1000	0	atp_c + coa_c + ocdcea_c --> amp_c + odecoa_c + ppi_c	SPy_0526	Yes	Non-essential_iYH543	AGORA2(PMID: 36658342)
FACOALAI15	fatty-acid--CoA ligase (ANTEISO15)	Fatty acid synthesis	1	-1000	1000	0	atp_c + coa_c + fa4_c <=> aipdcoa_c + amp_c + ppi_c	SPy_0526	Yes	Non-essential_iYH543	AGORA2(PMID: 36658342)
FACOALAI17	fatty-acid--CoA ligase (ANTEISO17)	Fatty acid synthesis	1	-1000	1000	0	atp_c + coa_c + fa12_c <=> aihpdcoa_c + amp_c + ppi_c	SPy_0526	Yes	Non-essential_iYH543	AGORA2(PMID: 36658342)
FACOALI14	fatty-acid--CoA ligase (ISO14)	Fatty acid synthesis	1	-1000	1000	0	atp_c + coa_c + fa1_c <=> amp_c + itdcoa_c + ppi_c	SPy_0526	Yes	Non-essential_iYH543	AGORA2(PMID: 36658342)
FACOALI15	fatty-acid--CoA ligase (ISO15)	Fatty acid synthesis	1	-1000	1000	0	atp_c + coa_c + fa3_c <=> amp_c + ipdcoa_c + ppi_c	SPy_0526	Yes	Non-essential_iYH543	AGORA2(PMID: 36658342)
FACOALI16	fatty-acid--CoA ligase (ISO16)	Fatty acid synthesis	1	-1000	1000	0	atp_c + coa_c + fa6_c <=> amp_c + ihdcoa_c + ppi_c	SPy_0526	Yes	Non-essential_iYH543	AGORA2(PMID: 36658342)
FACOALI17	fatty-acid--CoA ligase (ISO17)	Fatty acid synthesis	1	-1000	1000	0	atp_c + coa_c + fa11_c <=> amp_c + ihpdcoa_c + ppi_c	SPy_0526	Yes	Non-essential_iYH543	AGORA2(PMID: 36658342)
FBA	Fructose-Bisphosphate Aldolase	Glycolysis/gluconeogenesis	1	-1000	1000	0	fdp_c <=> dhap_c + g3p_c	SPy_1889	Yes	Non-essential_iYH543	AGORA2(PMID: 36658342)
FBA2	D-Fructose 1-Phosphate D-Glyceraldehyde-3-Phosphate-Lyase	Fructose and mannose metabolism	1	-1000	1000	0	f1p_c <=> dhap_c + glyald_c	SPy_1889	Yes	Non-essential_iYH543	AGORA2(PMID: 36658342)
FBA3	Sedoheptulose 1,7-bisphosphate D-glyceraldehyde-3-phosphate-lyase	Pentose phosphate pathway	1	-1000	1000	0	s17bp_c <=> dhap_c + e4p_c	SPy_1889	Yes	Non-essential_iYH543	AGORA2(PMID: 36658342)
FE2abc	iron (II) transport via ABC system	Transport, extracellular	0	0	1000	0	atp_c + fe2_e + h2o_c --> adp_c + fe2_c + h_c + pi_c		Yes	Non-essential_iYH543	AGORA2(PMID: 36658342)
FE3abc	iron (III) transport via ABC system	Transport, extracellular	0	0	1000	0	atp_c + fe3_e + h2o_c --> adp_c + fe3_c + h_c + pi_c		Yes	Non-essential_iYH543	AGORA2(PMID: 36658342)
FECRMabc	Ferrichrome transport via ABC module	Transport, extracellular	0	0	1000	0	atp_c + fecrm_e + h2o_c --> adp_c + fecrm_c + h_c + pi_c	( SPy_0383 and Unknown and Unknown and Unknown )	Yes	Non-essential_iYH543	AGORA2(PMID: 36658342)
FERO	Ferroxidase	Vitamin B2 metabolism	0	0	1000	0	4.0 fe2_c + 4.0 h_c + o2_c --> 4.0 fe3_c + 2.0 h2o_c	SPy_1531	Yes	Non-essential_iYH543	AGORA2(PMID: 36658342)
FFSD	beta-fructofuranosidase	Starch and sucrose metabolism	0	0	1000	0	h2o_c + suc6p_c --> fru_c + g6p_c		Yes	Non-essential_iYH543	AGORA2(PMID: 36658342)
FGLU	formimidoylglutamase	Histidine metabolism	0	0	1000	0	forglu_c + h2o_c + h_c --> frmd_c + glu__L_c	SPy_2090	Yes	Non-essential_iYH543	AGORA2(PMID: 36658342)
FMNAT	FMN Adenylyltransferase	Vitamin B2 metabolism	0	0	1000	0	atp_c + fmn_c + h_c --> fad_c + ppi_c	( SPy_1250 and SPy_1250 )	Yes	Essential_iYH543	AGORA2(PMID: 36658342)
FOLD3	dihydropteroate synthase	Folate metabolism	0	0	1000	0	2ahhmd_c + 4abz_c --> dhpt_c + ppi_c	SPy_1098	Yes	Non-essential_iYH543	AGORA2(PMID: 36658342)
FOLt	FOLt	Transport, extracellular	1	-1000	1000	0	fol_e + h_e <=> fol_c + h_c		Yes	Non-essential_iYH543	AGORA2(PMID: 36658342)
FORt	formate transport via diffusion	Transport, extracellular	1	-1000	1000	0	for_e <=> for_c		Yes	Non-essential_iYH543	AGORA2(PMID: 36658342)
FPGS7	Folylpolyglutamate Synthetase (10Fthf)	Folate metabolism	0	0	1000	0	10fthf_c + atp_c + 4.0 glu__L_c --> 10fthf5glu_c + adp_c + 3.0 h2o_c + h_c + pi_c	(( SPy_0814 or SPy_1096 ) and ( SPy_1096 or SPy_0814 ))	Yes	Non-essential_iYH543	AGORA2(PMID: 36658342)
FPGS_tm	TetrahydrofolateL-glutamate gamma-ligase (ADP-forming)	Folate metabolism	0	0	1000	0	atp_c + glu__L_c + thf_c --> adp_c + h_c + pi_c + thfglu_c	(( SPy_1096 or SPy_0814 ) and ( SPy_0814 or SPy_1096 ))	Yes	Non-essential_iYH543	AGORA2(PMID: 36658342)
FRD2	fumarate reductase	Citric acid cycle	0	0	1000	0	fum_c + mql8_c --> mqn8_c + succ_c		Yes	Non-essential_iYH543	AGORA2(PMID: 36658342)
FRD3	fumarate reductase	Citric acid cycle	0	0	1000	0	2dmmql8_c + fum_c --> 2dmmq8_c + succ_c		Yes	Non-essential_iYH543	AGORA2(PMID: 36658342)
FRD7	fumarate reductase	Citric acid cycle	0	0	1000	0	fum_c + q8h2_c --> q8_c + succ_c		Yes	Non-essential_iYH543	AGORA2(PMID: 36658342)
FRUK	fructose-1-phosphate kinase	Glycolysis/gluconeogenesis	0	0	1000	0	atp_c + f1p_c --> adp_c + fdp_c + h_c	( SPy_1921 and SPy_0854 )	Yes	Non-essential_iYH543	AGORA2(PMID: 36658342)
FRUpts	D-fructose transport via PEP:Pyr PTS	Transport, extracellular	0	0	1000	0	fru_e + pep_c --> f1p_c + pyr_c	( SPy_0855 and SPy_1372 and SPy_0855 and SPy_0855 and Unknown )	Yes	Non-essential_iYH543	AGORA2(PMID: 36658342)
FT	Farnesyltranstransferase (Trans, Trans, Cis-Geranylgeranyl Diphosphate-Generating)	Cholesterol metabolism	0	0	1000	0	frdp_c + ipdp_c --> ppi_c + ttc_ggdp_c	SPy_1965	Yes	Non-essential_iYH543	AGORA2(PMID: 36658342)
FTCD	formimidoyltransferase cyclodeaminase	Folate metabolism	0	0	1000	0	5forthf_c + 2.0 h_c --> methf_c + nh4_c		Yes	Non-essential_iYH543	AGORA2(PMID: 36658342)
FTHFL	Formate-Tetrahydrofolate Ligase	Folate metabolism	0	0	1000	0	atp_c + for_c + thf_c --> 10fthf_c + adp_c + pi_c	( SPy_2085 or SPy_1213 )	Yes	Non-essential_iYH543	AGORA2(PMID: 36658342)
G1PACT	glucosamine-1-phosphate N-acetyltransferase	Cell wall biosynthesis	0	0	1000	0	accoa_c + gam1p_c --> acgam1p_c + coa_c + h_c	( SPy_0443 and SPy_0443 )	Yes	Essential_iYH543	AGORA2(PMID: 36658342)
G1PTT	Glucose-1-Phosphate Thymidylyltransferase	Nucleotide sugar metabolism	0	0	1000	0	dttp_c + g1p_c + h_c --> dtdpglu_c + ppi_c	SPy_0933	Yes	Essential_iYH543	AGORA2(PMID: 36658342)
G3PAT120	glycerol-3-phosphate acyltransferase (C12:0)	Glycerophospholipid metabolism	0	0	1000	0	ddcaACP_c + glyc3p_c --> 1ddecg3p_c + ACP_c	( SPy_0908 and SPy_0022 )	Yes	Non-essential_iYH543	AGORA2(PMID: 36658342)
G3PAT140	glycerol-3-phosphate acyltransferase (C14:0)	Glycerophospholipid metabolism	0	0	1000	0	glyc3p_c + myrsACP_c --> 1tdecg3p_c + ACP_c	( SPy_0022 and SPy_0908 )	Yes	Non-essential_iYH543	AGORA2(PMID: 36658342)
G3PAT141	glycerol-3-phosphate acyltransferase (C14:1)	Glycerophospholipid metabolism	0	0	1000	0	glyc3p_c + tdeACP_c --> 1tdec7eg3p_c + ACP_c	( SPy_0022 and SPy_0908 )	Yes	Non-essential_iYH543	AGORA2(PMID: 36658342)
G3PAT160	glycerol-3-phosphate acyltransferase (C16:0)	Glycerophospholipid metabolism	0	0	1000	0	glyc3p_c + palmACP_c --> 1hdecg3p_c + ACP_c	( SPy_0022 and SPy_0908 )	Yes	Essential_iYH543	AGORA2(PMID: 36658342)
G3PAT161	glycerol-3-phosphate acyltransferase (C16:1)	Glycerophospholipid metabolism	0	0	1000	0	glyc3p_c + hdeACP_c --> 1hdec9eg3p_c + ACP_c	( SPy_0908 and SPy_0022 )	Yes	Non-essential_iYH543	AGORA2(PMID: 36658342)
G3PAT180	glycerol-3-phosphate acyltransferase (C18:0)	Glycerophospholipid metabolism	0	0	1000	0	glyc3p_c + ocdcaACP_c --> 1odecg3p_c + ACP_c	( SPy_0908 and SPy_0022 )	Yes	Non-essential_iYH543	AGORA2(PMID: 36658342)
G3PAT181	glycerol-3-phosphate acyltransferase (C18:1)	Glycerophospholipid metabolism	0	0	1000	0	glyc3p_c + octeACP_c --> 1odec11eg3p_c + ACP_c	( SPy_0022 and SPy_0908 )	Yes	Essential_iYH543	AGORA2(PMID: 36658342)
G3PATAI15	anteisopentadecanoyl-glycerol-3-phosphate O-acyltransferase	Glycerophospholipid metabolism	0	0	1000	0	aipdcoa_c + glyc3p_c + h_c --> 1aipdecg3p_c + coa_c	( SPy_0022 and SPy_0908 )	Yes	Non-essential_iYH543	AGORA2(PMID: 36658342)
G3PATAI17	anteisoheptadecanoyl-glycerol-3-phosphate O-acyltransferase	Glycerophospholipid metabolism	0	0	1000	0	aihpdcoa_c + glyc3p_c --> 1aihpdecg3p_c + coa_c	( SPy_0022 and SPy_0908 )	Yes	Essential_iYH543	AGORA2(PMID: 36658342)
G3PATI14	isotetradecanoyl-glycerol-3-phosphate O-acyltransferase	Glycerophospholipid metabolism	0	0	1000	0	glyc3p_c + h_c + itdcoa_c --> 1itdecg3p_c + coa_c	( SPy_0022 and SPy_0908 )	Yes	Non-essential_iYH543	AGORA2(PMID: 36658342)
G3PATI15	isopentadecanoyl-glycerol-3-phosphate O-acyltransferase	Glycerophospholipid metabolism	0	0	1000	0	glyc3p_c + h_c + ipdcoa_c --> 1ipdecg3p_c + coa_c	( SPy_0022 and SPy_0908 )	Yes	Non-essential_iYH543	AGORA2(PMID: 36658342)
G3PATI16	isohexadecanoyl-glycerol-3-phosphate O-acyltransferase	Glycerophospholipid metabolism	0	0	1000	0	glyc3p_c + h_c + ihdcoa_c --> 1ihdecg3p_c + coa_c	( SPy_0908 and SPy_0022 )	Yes	Non-essential_iYH543	AGORA2(PMID: 36658342)
G3PATI17	isoheptadecanoyl-glycerol-3-phosphate O-acyltransferase	Glycerophospholipid metabolism	0	0	1000	0	glyc3p_c + ihpdcoa_c --> 1ihpdecg3p_c + coa_c	( SPy_0908 and SPy_0022 )	Yes	Essential_iYH543	AGORA2(PMID: 36658342)
G3PCT	glycerol-3-phosphate cytidylyltransferase	Glycerophospholipid metabolism	0	0	1000	0	ctp_c + glyc3p_c + h_c --> cdpglyc_c + ppi_c		Yes	Essential_iYH543	AGORA2(PMID: 36658342)
G3PD1	Glycerol-3-Phosphate Dehydrogenase (NAD)	Glycerophospholipid metabolism	1	-1000	1000	0	glyc3p_c + nad_c <=> dhap_c + h_c + nadh_c	SPy_0226	Yes	Non-essential_iYH543	AGORA2(PMID: 36658342)
G3PD2	glycerol-3-phosphate dehydrogenase (NADP)	Glycerophospholipid metabolism	1	-1000	1000	0	glyc3p_c + nadp_c <=> dhap_c + h_c + nadph_c	SPy_0226	Yes	Non-essential_iYH543	AGORA2(PMID: 36658342)
G3PO	glycerol 3 phosphate oxidase	Glycerophospholipid metabolism	0	0	1000	0	glyc3p_c + o2_c --> dhap_c + h2o2_c	SPy_1683	Yes	Non-essential_iYH543	AGORA2(PMID: 36658342)
G5SADs	L-Glutamate 5-Semialdehyde Dehydratase (Spontaneous)	Urea cycle	0	0	1000	0	glu5sa_c --> 1pyr5c_c + h2o_c + h_c		Yes	Non-essential_iYH543	AGORA2(PMID: 36658342)
G5SDr	Glutamate-5-semialdehyde dehydrogenase, reversible	Arginine and proline metabolism	1	-1000	1000	0	glu5p_c + h_c + nadph_c <=> glu5sa_c + nadp_c + pi_c	SPy_1670	Yes	Non-essential_iYH543	AGORA2(PMID: 36658342)
G6PDA	Glucosamine-6-Phosphate Deaminase	Aminosugar metabolism	0	0	1000	0	gam6p_c + h2o_c --> f6p_c + nh4_c	SPy_1399	Yes	Non-essential_iYH543	AGORA2(PMID: 36658342)
G6PI	alpha-D-Glucose 6-phosphate ketol-isomerase	Glycolysis/gluconeogenesis	1	-1000	1000	0	g6p_c <=> g6p_B_c	SPy_0215	Yes	Non-essential_iYH543	AGORA2(PMID: 36658342)
G6PI3	beta-D-Glucose 6-phosphate ketol-isomerase	Glycolysis/gluconeogenesis	1	-1000	1000	0	g6p_B_c <=> f6p_c	SPy_0215	Yes	Non-essential_iYH543	AGORA2(PMID: 36658342)
GAL6PI	galactose-6-phosphate isomerase	Galactose metabolism	1	-1000	1000	0	dgal6p_c <=> tag6p__D_c	(( SPy_1923 or SPy_1708 ) or ( SPy_1707 or SPy_1922 ))	Yes	Non-essential_iYH543	AGORA2(PMID: 36658342)
GALASE_LACTLe	B-Galactosidase (Lactulose), Extracellular	Drug metabolism	0	0	1000	0	h2o_e + lactl_e --> fru_e + gal_e	160490.1.1384_8.peg	Yes	Non-essential_iYH543	AGORA2(PMID: 36658342)
GALK	Galactokinase	Galactose metabolism	0	0	1000	0	atp_c + gal_c --> adp_c + gal1p_c + h_c		Yes	Non-essential_iYH543	AGORA2(PMID: 36658342)
GALTpts	Galactitol transport via PEP:Pyr PTS	Transport, extracellular	0	0	1000	0	galt_e + pep_c --> galt1p_c + pyr_c	( Unknown and Unknown and SPy_1372 and Unknown and Unknown )	Yes	Non-essential_iYH543	AGORA2(PMID: 36658342)
GALU	UTP-Glucose-1-Phosphate Uridylyltransferase	Galactose metabolism	1	-1000	1000	0	g1p_c + h_c + utp_c <=> ppi_c + udpg_c	( SPy_0224 or SPy_2202 )	Yes	Essential_iYH543	AGORA2(PMID: 36658342)
GALabc	D-galactose transport via ABC system	Transport, extracellular	0	0	1000	0	atp_c + gal_e + h2o_c --> adp_c + gal_c + h_c + pi_c		Yes	Non-essential_iYH543	AGORA2(PMID: 36658342)
GAMpts	D-glucosamine transport via PEP:Pyr PTS	Transport, extracellular	0	0	1000	0	gam_e + pep_c --> gam6p_c + pyr_c	( SPy_1372 and Unknown )	Yes	Non-essential_iYH543	AGORA2(PMID: 36658342)
GAPD	Glyceraldehyde-3-Phosphate Dehydrogenase	Glycolysis/gluconeogenesis	1	-1000	1000	0	g3p_c + nad_c + pi_c <=> 13dpg_c + h_c + nadh_c	SPy_0274	Yes	Non-essential_iYH543	AGORA2(PMID: 36658342)
GARFTi	phosphoribosylglycinamide formyltransferase, irreversible	Purine synthesis	0	0	1000	0	10fthf_c + gar_c --> fgam_c + h_c + thf_c	SPy_0028	Yes	Non-essential_iYH543	AGORA2(PMID: 36658342)
GBBTNabc	gbbtn[c] ABC transport	Transport, extracellular	0	0	1000	0	atp_c + gbbtn_e + h2o_c --> adp_c + gbbtn_c + h_c + pi_c	( SPy_0183 and SPy_0184 and SPy_0184 )	Yes	Non-essential_iYH543	AGORA2(PMID: 36658342)
GF6PTA	Glutamine-Fructose-6-Phosphate Transaminase	Aminosugar metabolism	0	0	1000	0	f6p_c + gln__L_c --> gam6p_c + glu__L_c	SPy_1280	Yes	Non-essential_iYH543	AGORA2(PMID: 36658342)
GGTA	Gamma-glutamyltransferase	Glutathione metabolism	0	0	1000	0	cgly_c + glu__L_c --> gthrd_c + h2o_c		Yes	Non-essential_iYH543	AGORA2(PMID: 36658342)
GHMT2r	Glycine Hydroxymethyltransferase, Reversible	Glycine, serine, alanine, and threonine metabolism	1	-1000	1000	0	ser__L_c + thf_c <=> gly_c + h2o_c + mlthf_c	SPy_1145	Yes	Non-essential_iYH543	AGORA2(PMID: 36658342)
GK1	Guanylate Kinase (GMP:ATP)	Nucleotide interconversion	1	-1000	1000	0	atp_c + gmp_c <=> adp_c + gdp_c	SPy_1632	Yes	Non-essential_iYH543	AGORA2(PMID: 36658342)
GK2	guanylate kinase (GMPdATP)	Nucleotide interconversion	1	-1000	1000	0	datp_c + gmp_c <=> dadp_c + gdp_c	SPy_1632	Yes	Non-essential_iYH543	AGORA2(PMID: 36658342)
GLCP	glycogen phosphorylase	Starch and sucrose metabolism	0	0	1000	0	glycogen_c + pi_c --> g1p_c	SPy_1291	Yes	Non-essential_iYH543	AGORA2(PMID: 36658342)
GLCabc	D-glucose transport via ABC system	Transport, extracellular	0	0	1000	0	atp_c + glc__D_e + h2o_c --> adp_c + glc__D_c + h_c + pi_c	(( SPy_1593 and SPy_1592 and SPy_1595 ) or SPy_1976 )	Yes	Non-essential_iYH543	AGORA2(PMID: 36658342)
GLCpts	D-glucose transport via PEP:Pyr PTS	Transport, extracellular	0	0	1000	0	glc__D_e + pep_c --> g6p_c + pyr_c	(( Unknown and Unknown and SPy_1372 and Unknown and Unknown ) or ( SPy_1986 and SPy_1986 ))	Yes	Non-essential_iYH543	AGORA2(PMID: 36658342)
GLNS	Glutamine Synthetase	Glutamate metabolism	0	0	1000	0	atp_c + glu__L_c + nh4_c --> adp_c + gln__L_c + h_c + pi_c	SPy_1877	Yes	Non-essential_iYH543	AGORA2(PMID: 36658342)
GLNSP1	glutamine synthetase (uaaAgld)	Cell wall biosynthesis	0	0	1000	0	atp_c + nh4_c + uaaAgla_c --> adp_c + h_c + pi_c + uaaAgtla_c	SPy_1877	Yes	Non-essential_iYH543	AGORA2(PMID: 36658342)
GLNSP2	glutamine synthetase (uaaGgla)	Cell wall biosynthesis	0	0	1000	0	atp_c + nh4_c + uaaGgla_c --> adp_c + h_c + pi_c + uaaGgtla_c	SPy_1877	Yes	Non-essential_iYH543	AGORA2(PMID: 36658342)
GLNSP3	glutamine synthetase (uaagmda)	Cell wall biosynthesis	0	0	1000	0	atp_c + nh4_c + uaagmda_c --> adp_c + h_c + pi_c + uaagtmda_c	SPy_1877	Yes	Non-essential_iYH543	AGORA2(PMID: 36658342)
GLNabc	L-glutamine transport via ABC system	Transport, extracellular	0	0	1000	0	atp_c + gln__L_e + h2o_c --> adp_c + gln__L_c + h_c + pi_c	(( SPy_1316 or SPy_1506 ) and SPy_1315 and SPy_1315 )	Yes	Non-essential_iYH543	AGORA2(PMID: 36658342)
GLU5K	glutamate 5-kinase	Arginine and proline metabolism	0	0	1000	0	atp_c + glu__L_c --> adp_c + glu5p_c	SPy_1672	Yes	Non-essential_iYH543	AGORA2(PMID: 36658342)
GLUFORT	Glutamate formiminotransferase (EC 2.1.2.5) @ Glutamate formyltransferase	Folate metabolism	1	-1000	1000	0	5forthf_c + glu__L_c <=> forglu_c + h_c + thf_c	SPy_2083	Yes	Non-essential_iYH543	AGORA2(PMID: 36658342)
GLUPRT	Glutamine Phosphoribosyldiphosphate Amidotransferase	Purine synthesis	0	0	1000	0	gln__L_c + h2o_c + prpp_c --> glu__L_c + ppi_c + pram_c	SPy_0026	Yes	Non-essential_iYH543	AGORA2(PMID: 36658342)
GLUR	glutamate racemase	Glutamate metabolism	1	-1000	1000	0	glu__D_c <=> glu__L_c	SPy_0361	Yes	Essential_iYH543	AGORA2(PMID: 36658342)
GLUTRS	Glutamyl-tRNA synthetase	tRNA Charging	0	0	1000	0	atp_c + glu__L_c + trnaglu_c --> amp_c + glutrna_c + ppi_c	SPy_0239	Yes	Non-essential_iYH543	AGORA2(PMID: 36658342)
GLYASN1c	Hydrolysis of Glycyl-L-asparagine	Peptide metabolism	1	-1000	1000	0	glyasn_c + h2o_c <=> asn__L_c + gly_c	( SPy_1354 or SPy_1824 or SPy_0713 )	Yes	Non-essential_iYH543	AGORA2(PMID: 36658342)
GLYASNabc	Glycyl-L-asparagine transport via ABC system	Transport, extracellular	0	0	1000	0	atp_c + glyasn_e + h2o_c --> adp_c + glyasn_c + h_c + pi_c	( ( SPy_0294 and SPy_0295 and SPy_0296 and SPy_0297 ) or ( SPy_2000 and SPy_2001 and SPy_2002 and SPy_2003 and SPy_2004 ) )	Yes	Non-essential_iYH543	AGORA2(PMID: 36658342)
GLYASP1c	Hydrolysis of Glycyl-L-aspartate	Peptide metabolism	1	-1000	1000	0	glyasp_c + h2o_c <=> asp__L_c + gly_c	( SPy_1354 or SPy_1824 or SPy_0713 )	Yes	Non-essential_iYH543	AGORA2(PMID: 36658342)
GLYASPabc	Glycyl-L-aspartate transport via ABC system	Transport, extracellular	0	0	1000	0	atp_c + glyasp_e + h2o_c --> adp_c + glyasp_c + h_c + pi_c	( ( SPy_0294 and SPy_0295 and SPy_0296 and SPy_0297 ) or ( SPy_2000 and SPy_2001 and SPy_2002 and SPy_2003 and SPy_2004 ) )	Yes	Non-essential_iYH543	AGORA2(PMID: 36658342)
GLYBabc	Glycine betaine transport via ABC system	Transport, extracellular	0	0	1000	0	atp_c + glyb_e + h2o_c --> adp_c + glyb_c + h_c + pi_c	(( SPy_0183 and SPy_0184 and SPy_0184 ) or SPy_1133 or SPy_1134 or SPy_0183 )	Yes	Non-essential_iYH543	AGORA2(PMID: 36658342)
GLYC3Pt	glycerol-3-phosphate transport in via proton symport	Transport, extracellular	1	-1000	1000	0	glyc3p_e + h_e <=> glyc3p_c + h_c	SPy_0442	Yes	Non-essential_iYH543	AGORA2(PMID: 36658342)
GLYCDx	Glycerol dehydrogenase	Glycerophospholipid metabolism	0	0	1000	0	glyc_c + nad_c --> dha_c + h_c + nadh_c	SPy_2047	Yes	Non-essential_iYH543	AGORA2(PMID: 36658342)
GLYCYSabc	Gly-Cys ABC transporter	Transport, extracellular	0	0	1000	0	atp_c + glycys_e + h2o_c --> adp_c + glycys_c + h_c + pi_c	( ( SPy_0294 and SPy_0295 and SPy_0296 and SPy_0297 ) or ( SPy_2000 and SPy_2001 and SPy_2002 and SPy_2003 and SPy_2004 ) )	Yes	Non-essential_iYH543	AGORA2(PMID: 36658342)
GLYCt	Glycerol Transport via Channel	Transport, extracellular	1	-1000	1000	0	glyc_c <=> glyc_e	SPy_1682	Yes	Non-essential_iYH543	AGORA2(PMID: 36658342)
GLYGLN1c	Hydrolysis of Glycyl-L-glutamine	Peptide metabolism	1	-1000	1000	0	glygln_c + h2o_c <=> gln__L_c + gly_c	( SPy_1354 or SPy_1824 or SPy_0713 )	Yes	Non-essential_iYH543	AGORA2(PMID: 36658342)
GLYGLNabc	Glycyl-L-glutamine transport via ABC system	Transport, extracellular	0	0	1000	0	atp_c + glygln_e + h2o_c --> adp_c + glygln_c + h_c + pi_c	( ( SPy_0294 and SPy_0295 and SPy_0296 and SPy_0297 ) or ( SPy_2000 and SPy_2001 and SPy_2002 and SPy_2003 and SPy_2004 ) )	Yes	Non-essential_iYH543	AGORA2(PMID: 36658342)
GLYGLU1c	Hydrolysis of Glycyl-L-glutamate	Peptide metabolism	1	-1000	1000	0	glyglu_c + h2o_c <=> glu__L_c + gly_c	( SPy_1354 or SPy_1824 or SPy_0713 or SPy_0115)	Yes	Non-essential_iYH543	AGORA2(PMID: 36658342)
GLYGLUabc	Glycyl-L-glutamate transport via ABC system	Transport, extracellular	0	0	1000	0	atp_c + glyglu_e + h2o_c --> adp_c + glyglu_c + h_c + pi_c	( ( SPy_0294 and SPy_0295 and SPy_0296 and SPy_0297 ) or ( SPy_2000 and SPy_2001 and SPy_2002 and SPy_2003 and SPy_2004 ) )	Yes	Non-essential_iYH543	AGORA2(PMID: 36658342)
GLYK	Glycerol Kinase	Glycerophospholipid metabolism	0	0	1000	0	atp_c + glyc_c --> adp_c + glyc3p_c + h_c	SPy_1684	Yes	Non-essential_iYH543	AGORA2(PMID: 36658342)
GLYLEUHYDROc	Hydrolysis of Glycylleucine	Peptide metabolism	1	-1000	1000	0	glyleu_c + h2o_c <=> gly_c + leu__L_c	( SPy_1354 or SPy_1824 or SPy_0713 or SPy_1651 )	Yes	Non-essential_iYH543	AGORA2(PMID: 36658342)
GLYLEUPEPT1tc	Transport of Glycylleucine by the Apical Pept1 Amino Acid Transporters	Transport, extracellular	0	0	1000	0	glyleu_e + h_e --> glyleu_c + h_c	( ( SPy_0294 and SPy_0295 and SPy_0296 and SPy_0297 ) or ( SPy_2000 and SPy_2001 and SPy_2002 and SPy_2003 and SPy_2004 ) )	Yes	Non-essential_iYH543	AGORA2(PMID: 36658342)
GLYMET1c	Hydrolysis of Glycyl-L-methionine	Peptide metabolism	1	-1000	1000	0	glymet_c + h2o_c <=> gly_c + met__L_c	( SPy_1354 or SPy_1824 or SPy_0713 )	Yes	Non-essential_iYH543	AGORA2(PMID: 36658342)
GLYMETabc	Glycyl-L-methionine transport via ABC system	Transport, extracellular	0	0	1000	0	atp_c + glymet_e + h2o_c --> adp_c + glymet_c + h_c + pi_c	( ( SPy_0294 and SPy_0295 and SPy_0296 and SPy_0297 ) or ( SPy_2000 and SPy_2001 and SPy_2002 and SPy_2003 and SPy_2004 ) )	Yes	Non-essential_iYH543	AGORA2(PMID: 36658342)
GLYOX	Hydroxyacylglutathione Hydrolase	Pyruvate metabolism	0	0	1000	0	h2o_c + lgt__S_c --> gthrd_c + h_c + lac__D_c	SPy_0646	Yes	Non-essential_iYH543	AGORA2(PMID: 36658342)
GLYPHEHYc	Hydrolysis of Glycylphenylalanine	Peptide metabolism	1	-1000	1000	0	glyphe_c + h2o_c <=> gly_c + phe__L_c	( SPy_1354 or SPy_1824 or SPy_0713 )	Yes	Non-essential_iYH543	AGORA2(PMID: 36658342)
GLYPHEabc	Glycyl-L-phenylalanine transport via ABC system	Transport, extracellular	0	0	1000	0	atp_c + glyphe_e + h2o_c --> adp_c + glyphe_c + h_c + pi_c	( ( SPy_0294 and SPy_0295 and SPy_0296 and SPy_0297 ) or ( SPy_2000 and SPy_2001 and SPy_2002 and SPy_2003 and SPy_2004 ) )	Yes	Non-essential_iYH543	AGORA2(PMID: 36658342)
GLYPROPRO1c	Hydrolysis of Prolylglycine	Peptide metabolism	1	-1000	1000	0	glypro_c + h2o_c <=> gly_c + pro__L_c	( SPy_1354 or SPy_1824 or SPy_0713 or SPy_0513 or SPy_0115)	Yes	Non-essential_iYH543	AGORA2(PMID: 36658342)
GLYPROabc	Glycyl-L-proline transport via ABC system	Transport, extracellular	0	0	1000	0	atp_c + glypro_e + h2o_c --> adp_c + glypro_c + h_c + pi_c	( ( SPy_0294 and SPy_0295 and SPy_0296 and SPy_0297 ) or ( SPy_2000 and SPy_2001 and SPy_2002 and SPy_2003 and SPy_2004 ) )	Yes	Non-essential_iYH543	AGORA2(PMID: 36658342)
GLYTYR1c	Hydrolysis of Glycyl-L-tyrosine	Peptide metabolism	1	-1000	1000	0	glytyr_c + h2o_c <=> gly_c + tyr__L_c	( SPy_1354 or SPy_1824 or SPy_0713 )	Yes	Non-essential_iYH543	AGORA2(PMID: 36658342)
GLYTYRabc	Glycyl-L-tyrosine transport via ABC system	Transport, extracellular	0	0	1000	0	atp_c + glytyr_e + h2o_c --> adp_c + glytyr_c + h_c + pi_c	( ( SPy_0294 and SPy_0295 and SPy_0296 and SPy_0297 ) or ( SPy_2000 and SPy_2001 and SPy_2002 and SPy_2003 and SPy_2004 ) )	Yes	Non-essential_iYH543	AGORA2(PMID: 36658342)
GMPR	GMP Reductase	Nucleotide interconversion	0	0	1000	0	gmp_c + 2.0 h_c + nadph_c --> imp_c + nadp_c + nh4_c	SPy_1135	Yes	Non-essential_iYH543	AGORA2(PMID: 36658342)
GPDDA1	Glycerophosphodiester Phosphodiesterase (Glycerophosphocholine)	Glycerophospholipid metabolism	0	0	1000	0	g3pc_c + h2o_c --> chol_c + glyc3p_c + h_c	SPy_0839	Yes	Non-essential_iYH543	AGORA2(PMID: 36658342)
GPDDA2	Glycerophosphodiester phosphodiesterase (Glycerophosphoethanolamine)	Glycerophospholipid metabolism	0	0	1000	0	g3pe_c + h2o_c --> etha_c + glyc3p_c + h_c	SPy_0839	Yes	Non-essential_iYH543	AGORA2(PMID: 36658342)
GPDDA4	Glycerophosphodiester phosphodiesterase (Glycerophosphoglycerol)	Glycerophospholipid metabolism	0	0	1000	0	g3pg_c + h2o_c --> glyc3p_c + glyc_c + h_c	SPy_0839	Yes	Non-essential_iYH543	AGORA2(PMID: 36658342)
GRTT	Geranyltranstransferase	Cholesterol metabolism	0	0	1000	0	grdp_c + ipdp_c --> frdp_c + ppi_c	( Unknown and Unknown and Unknown and SPy_1498 )	Yes	Essential_iYH543	AGORA2(PMID: 36658342)
GTHRD	glutathione disulfide reductase	Glutathione metabolism	1	-1000	1000	0	2.0 gthrd_c + nadp_c <=> gthox_c + h_c + nadph_c	SPy_0813	Yes	Non-essential_iYH543	AGORA2(PMID: 36658342)
GTPCI	GTP Cyclohydrolase I	Tetrahydrobiopterin metabolism	0	0	1000	0	gtp_c + h2o_c --> ahdt_c + for_c + h_c	SPy_1097	Yes	Non-essential_iYH543	AGORA2(PMID: 36658342)
GTPDPK	GTP diphosphokinase	Vitamin B2 metabolism	0	0	1000	0	atp_c + gtp_c --> amp_c + gdptp_c + h_c	( SPy_1981 or ( SPy_1125 or SPy_0873 ))	Yes	Non-essential_iYH543	AGORA2(PMID: 36658342)
GluForTx	Glutamate Formimidoyltransferase	Histidine metabolism	0	0	1000	0	forglu_c + h_c + thf_c --> 5forthf_c + glu__L_c		Yes	Non-essential_iYH543	AGORA2(PMID: 36658342)
H2CO3D	Carboxylic Acid Dissociation	Miscellaneous	1	-1000	1000	0	co2_c + h2o_c <=> h_c + hco3_c	SPy_0237	Yes	Non-essential_iYH543	AGORA2(PMID: 36658342)
H2Ot	H2O Transport via Diffusion	Transport, extracellular	1	-1000	1000	0	h2o_e <=> h2o_c		Yes	Non-essential_iYH543	AGORA2(PMID: 36658342)
HBZOPT	Hydroxybenzoate octaprenyltransferase	Ubiquinone and other terpenoid-quinone biosynthesis	0	0	1000	0	4hbz_c + octdp_c --> 3ophb_c + ppi_c		Yes	Non-essential_iYH543	AGORA2(PMID: 36658342)
HDG3PACT	Hexadecanoyl(palmitoyl)-glycerol-3-phosphate O-acyltransferase	Cell wall biosynthesis	1	-1000	1000	0	glyc3p_c + ihdcoa_c <=> 1hdecg3p_c + coa_c	( SPy_0022 and SPy_0908 )	Yes	Non-essential_iYH543	AGORA2(PMID: 36658342)
HEMEti	Heme transport via ABC system	Transport, extracellular	0	0	1000	0	atp_c + h2o_c + pheme_e --> adp_c + h_c + pheme_c + pi_c		Yes	Non-essential_iYH543	AGORA2(PMID: 36658342)
HETT	all-trans-Heptaprenyltransferase	Terpenoid backbone biosynthesis	0	0	1000	0	hepdp_c + ipdp_c --> octdp_c + ppi_c		Yes	Non-essential_iYH543	AGORA2(PMID: 36658342)
HEX1	Hexokinase (D-Glucose:ATP)	Glycolysis/gluconeogenesis	0	0	1000	0	atp_c + glc__D_c --> adp_c + g6p_c + h_c	SPy_1529	Yes	Non-essential_iYH543	AGORA2(PMID: 36658342)
HEX7	Hexokinase (D-Fructose:ATP)	Fructose and mannose metabolism	0	0	1000	0	atp_c + fru_c --> adp_c + f6p_c + h_c	SPy_1811	Yes	Non-essential_iYH543	AGORA2(PMID: 36658342)
HEXTT	trans-hexaprenyltranstransferase	Terpenoid backbone biosynthesis	0	0	1000	0	hexdp_c + ipdp_c --> hepdp_c + ppi_c		Yes	Non-essential_iYH543	AGORA2(PMID: 36658342)
HEXb	ATPD-glucose 6-phosphotransferase	Glycolysis/gluconeogenesis	0	0	1000	0	atp_c + glc_b_D_c --> adp_c + g6p_B_c + h_c	SPy_1529	Yes	Non-essential_iYH543	AGORA2(PMID: 36658342)
HG2abc	Mercury (Hg+2) ABC transporter	Transport, extracellular	0	0	1000	0	atp_c + h2o_c + hg2_c --> adp_c + h_c + hg2_e + pi_c	SPy_1434	Yes	Non-essential_iYH543	AGORA2(PMID: 36658342)
HISD	Histidase	Histidine metabolism	0	0	1000	0	his__L_c --> nh4_c + urcan_c	SPy_2089	Yes	Non-essential_iYH543	AGORA2(PMID: 36658342)
HISt2r	L-histidine reversible transport via proton symport	Transport, extracellular	1	-1000	1000	0	h_e + his__L_e <=> h_c + his__L_c	SPy_0016	Yes	Non-essential_iYH543	AGORA2(PMID: 36658342)
HMGCOAS	Hydroxymethylglutaryl CoA synthase	Squalene and cholesterol synthesis	1	-1000	1000	0	coa_c + h_c + hmgcoa_c <=> aacoa_c + accoa_c + h2o_c	SPy_0881	Yes	Essential_iYH543	AGORA2(PMID: 36658342)
HPPK	2-amino-4-hydroxy-6-hydroxymethyldihydropteridine diphosphokinase	Folate metabolism	0	0	1000	0	2ahhmp_c + atp_c --> 2ahhmd_c + amp_c + h_c	SPy_1100	Yes	Non-essential_iYH543	AGORA2(PMID: 36658342)
IAHDGK	anteisoheptadecanoyl-Diacylglycerol kinase	Glycerophospholipid metabolism	0	0	1000	0	12daihdglyc_c + atp_c --> adp_c + h_c + paai17_c	SPy_0475	Yes	Non-essential_iYH543	AGORA2(PMID: 36658342)
IAPDGK	anteisopentadecanoyl-Diacylglycerol kinase	Glycerophospholipid metabolism	0	0	1000	0	12daipdglyc_c + atp_c --> adp_c + h_c + paai15_c	SPy_0475	Yes	Non-essential_iYH543	AGORA2(PMID: 36658342)
IBCOATA	2-methylpropionyl-CoA[acyl-carrier-protein] transferase	Glycerophospholipid metabolism	1	-1000	1000	0	ACP_c + ibcoa_c <=> 2mpropACP_c + coa_c	SPy_1750	Yes	Non-essential_iYH543	AGORA2(PMID: 36658342)
IHDCOATA	14-methyl-pentadecanoyl-ACP[acyl-carrier-protein] transferase	Glycerophospholipid metabolism	1	-1000	1000	0	14mpentdecACP_c + coa_c <=> ACP_c + ihdcoa_c	SPy_1750	Yes	Non-essential_iYH543	AGORA2(PMID: 36658342)
IHDGK	isoheptadecanoyl-Diacylglycerol kinase	Glycerophospholipid metabolism	0	0	1000	0	12dihdglyc_c + atp_c --> adp_c + h_c + pai17_c	SPy_0475	Yes	Non-essential_iYH543	AGORA2(PMID: 36658342)
IHDUDPG	isoheptadecanoyl-UDP-glucosyltransferase (diglucosyl)	Cell wall biosynthesis	1	-1000	1000	0	m12dihglyc_c + udpg_c <=> diglcpgi17_c + h_c + udp_c		Yes	Essential_iYH543	AGORA2(PMID: 36658342)
IHDUDPMG	isoheptadecanoyl-UDP-glucosyltransferase (monoglucosyl)	Cell wall biosynthesis	1	-1000	1000	0	12dihdglyc_c + udpg_c <=> h_c + m12dihglyc_c + udp_c		Yes	Essential_iYH543	AGORA2(PMID: 36658342)
IHPDCOATA	15-methyl-hexa-decanoyl-ACP[acyl-carrier-protein] transferase	Glycerophospholipid metabolism	1	-1000	1000	0	15mpalmACP_c + coa_c <=> ACP_c + ihpdcoa_c	SPy_1750	Yes	Essential_iYH543	AGORA2(PMID: 36658342)
IHXDGK	isohexadecanoyl-Diacylglycerol kinase	Glycerophospholipid metabolism	0	0	1000	0	12dixdglyc_c + atp_c --> adp_c + h_c + pai16_c	SPy_0475	Yes	Non-essential_iYH543	AGORA2(PMID: 36658342)
ILETA	Isoleucine Transaminase	Valine, leucine, and isoleucine metabolism	1	-1000	1000	0	akg_c + ile__L_c <=> 3mop_c + glu__L_c	SPy_0911	Yes	Essential_iYH543	AGORA2(PMID: 36658342)
ILEt2r	L-isoleucine reversible transport via proton symport	Transport, extracellular	1	-1000	1000	0	h_e + ile__L_e <=> h_c + ile__L_c		Yes	Non-essential_iYH543	AGORA2(PMID: 36658342)
IMPD	IMP Dehydrogenase	Nucleotide interconversion	0	0	1000	0	h2o_c + imp_c + nad_c --> h_c + nadh_c + xmp_c	SPy_2206	Yes	Non-essential_iYH543	AGORA2(PMID: 36658342)
IPDCOATA	13-methyl-tetra-decanoyl-ACP[acyl-carrier-protein] transferase	Glycerophospholipid metabolism	1	-1000	1000	0	13mmyrsACP_c + coa_c <=> ACP_c + ipdcoa_c	SPy_1750	Yes	Non-essential_iYH543	AGORA2(PMID: 36658342)
IPDDI	Isopentenyl-Diphosphate D-Isomerase	Squalene and cholesterol synthesis	1	-1000	1000	0	ipdp_c <=> dmpp_c	SPy_0879	Yes	Essential_iYH543	AGORA2(PMID: 36658342)
IPDGK	isopentadecanoyl-Diacylglycerol kinase	Glycerophospholipid metabolism	0	0	1000	0	12dipdglyc_c + atp_c --> adp_c + h_c + pai15_c	SPy_0475	Yes	Non-essential_iYH543	AGORA2(PMID: 36658342)
IPFPHS	Hexaprenyl-pyrophosphate-synthase	Terpenoid backbone biosynthesis	0	0	1000	0	frdp_c + 3.0 ipdp_c --> hexdp_c + 3.0 ppi_c		Yes	Non-essential_iYH543	AGORA2(PMID: 36658342)
ITDCOATA	12-methyl-tridecanoyl-ACP[acyl-carrier-protein] transferase	Glycerophospholipid metabolism	1	-1000	1000	0	12mtridecACP_c + coa_c <=> ACP_c + itdcoa_c	SPy_1750	Yes	Non-essential_iYH543	AGORA2(PMID: 36658342)
ITDGK	isotetradecanoyl-Diacylglycerol kinase	Glycerophospholipid metabolism	0	0	1000	0	12ditdglyc_c + atp_c --> adp_c + h_c + pai14_c	SPy_0475	Yes	Non-essential_iYH543	AGORA2(PMID: 36658342)
IVCOATA	3-methylbutanoyl-CoA[acyl-carrier-protein] transferase	Glycerophospholipid metabolism	1	-1000	1000	0	ACP_c + ivcoa_c <=> 3mbutACP_c + coa_c	SPy_1750	Yes	Essential_iYH543	AGORA2(PMID: 36658342)
IZPN	Imidazolonepropionase	Histidine metabolism	0	0	1000	0	4izp_c + h2o_c --> forglu_c + h_c	SPy_2081	Yes	Non-essential_iYH543	AGORA2(PMID: 36658342)
KAS14	beta-ketoacyl-ACP synthase	Fatty acid synthesis	0	0	1000	0	acACP_c + h_c + malACP_c --> ACP_c + actACP_c + co2_c	( SPy_1748 and SPy_1754 )	Yes	Essential_iYH543	AGORA2(PMID: 36658342)
Kt1r	potassium transport via uniport reversible (facilitated diffusion)	Transport, extracellular	1	-1000	1000	0	k_e <=> k_c		Yes	Non-essential_iYH543	AGORA2(PMID: 36658342)
Kt3	potassium proton antiporter irreversible	Transport, extracellular	0	0	1000	0	h_e + k_c --> h_c + k_e	( SPy_0327 or SPy_0326 )	Yes	Non-essential_iYH543	AGORA2(PMID: 36658342)
L2A6ODs	L-2-Amino-6-oxopimelate conversion to 2,3,4,5-Tetrahydrodipicolinate (spontaneous)	Lysine metabolism	0	0	1000	0	l2a6o_c --> h2o_c + h_c + thdp_c		Yes	Non-essential_iYH543	AGORA2(PMID: 36658342)
LACZ	b-galactosidase	Galactose metabolism	0	0	1000	0	h2o_c + lcts_c --> gal_c + glc__D_c	SPy_1586	Yes	Non-essential_iYH543	AGORA2(PMID: 36658342)
LACpts	Lactose transport via PEP:Pyr PTS	Transport, extracellular	0	0	1000	0	lcts_e + pep_c --> lac6p_c + pyr_c	( SPy_1917 or SPy_1918 or SPy_1917 )	Yes	Non-essential_iYH543	AGORA2(PMID: 36658342)
LDH_D	D-Lactate Dehydrogenase	Pyruvate metabolism	1	-1000	1000	0	lac__D_c + nad_c <=> h_c + nadh_c + pyr_c	SPy_1170	Yes	Non-essential_iYH543	AGORA2(PMID: 36658342)
LDH_D2	D-lactate dehydrogenase	Pyruvate metabolism	0	0	1000	0	lac__D_c + q8_c --> pyr_c + q8h2_c	SPy_1170	Yes	Non-essential_iYH543	AGORA2(PMID: 36658342)
LDH_L	L-Lactate Dehydrogenase	Glycolysis/gluconeogenesis	1	-1000	1000	0	lac__L_c + nad_c <=> h_c + nadh_c + pyr_c	SPy_1151	Yes	Non-essential_iYH543	AGORA2(PMID: 36658342)
LEUTA	Leucine Transaminase	Valine, leucine, and isoleucine metabolism	1	-1000	1000	0	akg_c + leu__L_c <=> 4mop_c + glu__L_c	SPy_0911	Yes	Essential_iYH543	AGORA2(PMID: 36658342)
LEUt2r	L-leucine reversible transport via proton symport	Transport, extracellular	1	-1000	1000	0	h_e + leu__L_e <=> h_c + leu__L_c		Yes	Non-essential_iYH543	AGORA2(PMID: 36658342)
LGTHL	Lactoylglutathione Lyase	Pyruvate metabolism	0	0	1000	0	gthrd_c + mthgxl_c --> lgt__S_c	SPy_0511	Yes	Non-essential_iYH543	AGORA2(PMID: 36658342)
LYSt2r	L-lysine reversible transport via proton symport	Transport, extracellular	1	-1000	1000	0	h_e + lys__L_e <=> h_c + lys__L_c		Yes	Essential_iYH543	AGORA2(PMID: 36658342)
L_LACD	L-Lactate dehydrogenase, irreversible	Pyruvate metabolism	0	0	1000	0	2.0 ficytC_c + lac__L_c --> 2.0 focytC_c + 2.0 h_c + pyr_c	SPy_1151	Yes	Non-essential_iYH543	AGORA2(PMID: 36658342)
L_LACD2	L-Lactate dehydrogenase (ubiquinone)	Pyruvate metabolism	0	0	1000	0	lac__L_c + q8_c --> pyr_c + q8h2_c	SPy_1151	Yes	Non-essential_iYH543	AGORA2(PMID: 36658342)
L_LACD3	L-Lactate dehydrogenase (menaquinone)	Pyruvate metabolism	0	0	1000	0	lac__L_c + mqn8_c --> mql8_c + pyr_c	SPy_1151	Yes	Non-essential_iYH543	AGORA2(PMID: 36658342)
L_LACt2r	L-Lactate Reversible Transport via Proton Symport	Transport, extracellular	1	-1000	1000	0	h_e + lac__L_e <=> h_c + lac__L_c		Yes	Non-essential_iYH543	AGORA2(PMID: 36658342)
MACCOAT	2-Methylacetyl-CoA thiolase	Valine, leucine, and isoleucine metabolism	0	0	1000	0	2maacoa_c + coa_c --> accoa_c + ppcoa_c	( SPy_1637 or SPy_0524 or SPy_0140 or SPy_0880 )	Yes	Non-essential_iYH543	AGORA2(PMID: 36658342)
MADGBG	beta-glucosidase (methyl-alpha-D-glucoside)	Starch and sucrose metabolism	1	-1000	1000	0	h2o_c + madg_c <=> glc__D_c + meoh_c	( SPy_1599 or SPy_1328 )	Yes	Non-essential_iYH543	AGORA2(PMID: 36658342)
MALT6PH	maltose-6-phosphate hydrolase	Starch and sucrose metabolism	0	0	1000	0	h2o_c + malt6p_c --> g6p_c + glc__D_c		Yes	Non-essential_iYH543	AGORA2(PMID: 36658342)
MALTHXabc	maltohexaose transport via ABC system	Transport, extracellular	0	0	1000	0	atp_c + h2o_c + malthx_e --> adp_c + h_c + malthx_c + pi_c	(( SPy_1301 or SPy_1295 ) or ( SPy_1296 or SPy_1299 ) or ( SPy_1294 or SPy_1306 ))	Yes	Non-essential_iYH543	AGORA2(PMID: 36658342)
MALTTRabc	Maltotriose transport via ABC system	Transport, extracellular	0	0	1000	0	atp_c + h2o_c + malttr_e --> adp_c + h_c + malttr_c + pi_c	(( SPy_1295 or SPy_1301 ) and ( SPy_1296 or SPy_1299 ) and Unknown and ( SPy_1294 or SPy_1306 ))	Yes	Non-essential_iYH543	AGORA2(PMID: 36658342)
MALTabc	maltose transport via ABC system	Transport, extracellular	0	0	1000	0	atp_c + h2o_c + malt_e --> adp_c + h_c + malt_c + pi_c	(( SPy_1595 and SPy_1592 and SPy_1593 ) or SPy_1976 or (( SPy_1306 or SPy_1294 ) and ( SPy_1299 or SPy_1296 ) and ( SPy_1301 or SPy_1295 )))	Yes	Non-essential_iYH543	AGORA2(PMID: 36658342)
MALTpts	maltose transport via PEP:Pyr PTS	Transport, extracellular	0	0	1000	0	malt_e + pep_c --> malt6p_c + pyr_c	( SPy_1986 and SPy_1372 and SPy_1986 and Unknown )	Yes	Non-essential_iYH543	AGORA2(PMID: 36658342)
MAN6PI	Mannose-6-Phosphate Isomerase	Fructose and mannose metabolism	1	-1000	1000	0	man6p_c <=> f6p_c	SPy_1810	Yes	Non-essential_iYH543	AGORA2(PMID: 36658342)
MANpts	D-mannose transport via PEP:Pyr PTS	Transport, extracellular	0	0	1000	0	man_e + pep_c --> man6p_c + pyr_c	(( SPy_1740 or SPy_1060 ) or ( SPy_1739 and Unknown and SPy_1738 and SPy_1372 and SPy_1738 ))	Yes	Non-essential_iYH543	AGORA2(PMID: 36658342)
MBDGBG	beta-glucosidase	Starch and sucrose metabolism	1	-1000	1000	0	h2o_c + mbdg_c <=> glc__D_c + meoh_c	( SPy_1599 or SPy_1328 )	Yes	Non-essential_iYH543	AGORA2(PMID: 36658342)
MCOATA	Malonyl Coenzyme A-Acp Transacylase	Fatty acid oxidation	1	-1000	1000	0	ACP_c + malcoa_c <=> coa_c + malACP_c	( SPy_1750 and SPy_1753 )	Yes	Essential_iYH543	AGORA2(PMID: 36658342)
ME2	Malic Enzyme (NADP)	Pyruvate metabolism	0	0	1000	0	mal__L_c + nadp_c --> co2_c + nadph_c + pyr_c	SPy_1110	Yes	Non-essential_iYH543	AGORA2(PMID: 36658342)
METALA1c	Hydrolysis of L-methionyl-L-alanine	Peptide metabolism	1	-1000	1000	0	h2o_c + metala_c <=> ala__L_c + met__L_c	( SPy_1354 or SPy_1824 or SPy_0713 or SPy_1651)	Yes	Non-essential_iYH543	AGORA2(PMID: 36658342)
METALAabc	L-methionyl-L-alanine transport via ABC system	Transport, extracellular	0	0	1000	0	atp_c + h2o_c + metala_e --> adp_c + h_c + metala_c + pi_c	( ( SPy_0294 and SPy_0295 and SPy_0296 and SPy_0297 ) or ( SPy_2000 and SPy_2001 and SPy_2002 and SPy_2003 and SPy_2004 ) )	Yes	Non-essential_iYH543	AGORA2(PMID: 36658342)
METAT	Methionine Adenosyltransferase	Methionine and cysteine metabolism	0	0	1000	0	atp_c + h2o_c + met__L_c --> amet_c + pi_c + ppi_c	( SPy_0538 or SPy_1359 )	Yes	Essential_iYH543	AGORA2(PMID: 36658342)
METDabc	D-methionine transport via ABC system	Transport, extracellular	0	0	1000	0	atp_c + h2o_c + met__D_e --> adp_c + h_c + met__D_c + pi_c	( SPy_0321 and Unknown and SPy_0319 and SPy_0320)	Yes	Non-essential_iYH543	AGORA2(PMID: 36658342)
METFR	methylenetetrahydrofolate reductase NADPH2	Folate metabolism	1	-1000	1000	0	5mthf_c + nadp_c <=> 2.0 h_c + mlthf_c + nadph_c		Yes	Essential_iYH543	AGORA2(PMID: 36658342)
METSOX1abc	L-methionine S-oxide transport via ABC system	Transport, extracellular	0	0	1000	0	atp_c + h2o_c + metsox_S__L_e --> adp_c + h_c + metsox_S__L_c + pi_c	( SPy_0321 and Unknown and SPy_0319 and SPy_0320)	Yes	Non-essential_iYH543	AGORA2(PMID: 36658342)
METSOX2abc	L-methionine R-oxide transport via ABC system	Transport, extracellular	0	0	1000	0	atp_c + h2o_c + metsox_R__L_e --> adp_c + h_c + metsox_R__L_c + pi_c	( SPy_0321 and Unknown and SPy_0319 and SPy_0320)	Yes	Non-essential_iYH543	AGORA2(PMID: 36658342)
METSOXR1r	L-methionine-S-oxide reductase, reversible	Transport, extracellular	1	-1000	1000	0	metsox_S__L_c + trdrd_c <=> h2o_c + met__L_c + trdox_c	( SPy_0466 or SPy_1557 )	Yes	Non-essential_iYH543	AGORA2(PMID: 36658342)
METabc	L-methionine transport via ABC system	Transport, extracellular	0	0	1000	0	atp_c + h2o_c + met__L_e --> adp_c + h_c + met__L_c + pi_c	( SPy_0321 and Unknown and SPy_0319 and SPy_0320)	Yes	Non-essential_iYH543	AGORA2(PMID: 36658342)
MEVK1c	Mevalonate Kinase (ATP) Cytosol	Squalene and cholesterol synthesis	0	0	1000	0	atp_c + mev__R_c --> 5pmev_c + adp_c + h_c	SPy_0876	Yes	Essential_iYH543	AGORA2(PMID: 36658342)
MGt5	magnesium transport in/out via permease (no H+)	Transport, extracellular	1	-1000	1000	0	mg2_c <=> mg2_e	SPy_1827	Yes	Essential_iYH543	AGORA2(PMID: 36658342)
MI1PP	Myo-Inositol 1-Phosphatase	Inositol phosphate metabolism	0	0	1000	0	h2o_c + mi1p__D_c --> inost_c + pi_c	SPy_1247	Yes	Non-essential_iYH543	AGORA2(PMID: 36658342)
MI3PP	Myo-Inositol 3-Phosphatase	Inositol phosphate metabolism	0	0	1000	0	h2o_c + mi3p__D_c --> inost_c + pi_c	SPy_1247	Yes	Non-essential_iYH543	AGORA2(PMID: 36658342)
MI4PP	Myo-Inositol 4-Phosphatase	Inositol phosphate metabolism	0	0	1000	0	h2o_c + mi4p__D_c --> inost_c + pi_c	SPy_1247	Yes	Non-essential_iYH543	AGORA2(PMID: 36658342)
MK7te	Menaquinone secretion (menaquinone 7)	Transport, extracellular	0	0	1000	0	mqn7_e --> mqn7_c		Yes	Non-essential_iYH543	AGORA2(PMID: 36658342)
MLTP1	Maltodextrin phosphorylase (maltopentaose)	Starch and sucrose metabolism	1	-1000	1000	0	maltpt_c + pi_c <=> g1p_c + maltttr_c	SPy_1291	Yes	Non-essential_iYH543	AGORA2(PMID: 36658342)
MLTP2	Maltodextrin phosphorylase (maltohexaose)	Starch and sucrose metabolism	1	-1000	1000	0	malthx_c + pi_c <=> g1p_c + maltpt_c	SPy_1291	Yes	Non-essential_iYH543	AGORA2(PMID: 36658342)
MLTP3	Maltodextrin phosphorylase (maltoheptaose)	Starch and sucrose metabolism	1	-1000	1000	0	malthp_c + pi_c <=> g1p_c + malthx_c	SPy_1291	Yes	Non-essential_iYH543	AGORA2(PMID: 36658342)
MNLpts	mannitol transport via PEP:Pyr PTS	Transport, extracellular	0	0	1000	0	mnl_e + pep_c --> mnl1p_c + pyr_c	( Unknown and Unknown and Unknown and Unknown and SPy_1372 )	Yes	Non-essential_iYH543	AGORA2(PMID: 36658342)
MNabc	manganese transport via ABC system	Transport, extracellular	0	0	1000	0	atp_c + h2o_c + mn2_e --> adp_c + h_c + mn2_c + pi_c	( Unknown and SPy_0456 and SPy_0454 and SPy_0453 )	Yes	Non-essential_iYH543	AGORA2(PMID: 36658342)
MOHMT	3-methyl-2-oxobutanoate hydroxymethyltransferase	CoA synthesis	0	0	1000	0	3mob_c + h2o_c + mlthf_c --> 2dhp_c + thf_c		Yes	Non-essential_iYH543	AGORA2(PMID: 36658342)
MTAN	methylthioadenosine nucleosidase	Arginine and proline metabolism	0	0	1000	0	5mta_c + h2o_c --> 5mtr_c + ade_c	( SPy_0447 and SPy_0447 )	Yes	Non-essential_iYH543	AGORA2(PMID: 36658342)
MTHFC	Methenyltetrahydrofolate Cyclohydrolase	Folate metabolism	1	-1000	1000	0	h2o_c + methf_c <=> 10fthf_c + h_c	(( SPy_1213 or SPy_2085 ) or ( SPy_1502 and SPy_1502 ))	Yes	Non-essential_iYH543	AGORA2(PMID: 36658342)
MTHFD	Methylenetetrahydrofolate Dehydrogenase (NADP)	Folate metabolism	1	-1000	1000	0	mlthf_c + nadp_c <=> methf_c + nadph_c	( SPy_1502 and SPy_1502 )	Yes	Non-essential_iYH543	AGORA2(PMID: 36658342)
NADK	NAD Kinase	NAD metabolism	0	0	1000	0	atp_c + nad_c --> adp_c + h_c + nadp_c	SPy_1126	Yes	Non-essential_iYH543	AGORA2(PMID: 36658342)
NADK2	NAD kinase (dTTP)	NAD metabolism	0	0	1000	0	dttp_c + nad_c --> dtdp_c + h_c + nadp_c	SPy_1126	Yes	Non-essential_iYH543	AGORA2(PMID: 36658342)
NADS1	NAD synthase (nh3)	NAD metabolism	0	0	1000	0	atp_c + dnad_c + nh4_c --> amp_c + h_c + nad_c + ppi_c	SPy_1652	Yes	Essential_iYH543	AGORA2(PMID: 36658342)
NAPRT	NAPRTase	NAD metabolism	0	0	1000	0	h_c + nac_c + prpp_c --> nicrnt_c + ppi_c	SPy_1653	Yes	Essential_iYH543	AGORA2(PMID: 36658342)
NDPK1	Nucleoside-Diphosphate Kinase (ATP:GDP)	Nucleotide interconversion	1	-1000	1000	0	atp_c + gdp_c <=> adp_c + gtp_c		Yes	Essential_iYH543	AGORA2(PMID: 36658342)
NDPK2	Nucleoside-Diphosphate Kinase (ATP:UDP)	Nucleotide interconversion	1	-1000	1000	0	atp_c + udp_c <=> adp_c + utp_c		Yes	Essential_iYH543	AGORA2(PMID: 36658342)
NDPK4	Nucleoside-Diphosphate Kinase (ATP:dTDP)	Nucleotide interconversion	1	-1000	1000	0	atp_c + dtdp_c <=> adp_c + dttp_c		Yes	Essential_iYH543	AGORA2(PMID: 36658342)
NH4tb	Transport of Ammonium ion	Transport, extracellular	1	-1000	1000	0	nh4_e <=> nh4_c		Yes	Non-essential_iYH543	AGORA2(PMID: 36658342)
NMNP	NMN permease	Transport, extracellular	0	0	1000	0	nmn_e --> nmn_c	SPy_1329	Yes	Non-essential_iYH543	AGORA2(PMID: 36658342)
NNAM	nicotinamidase	NAD metabolism	0	0	1000	0	h2o_c + ncam_c --> nac_c + nh4_c	SPy_1776	Yes	Non-essential_iYH543	AGORA2(PMID: 36658342)
NNATr	Nicotinate-Nucleotide Adenylyltransferase	NAD metabolism	0	0	1000	0	atp_c + h_c + nicrnt_c --> dnad_c + ppi_c	SPy_0308	Yes	Essential_iYH543	AGORA2(PMID: 36658342)
NNDMBRT	Nicotinate-nucleotide dimethylbenzimidazole phosphoribosyltransferase	NAD metabolism	0	0	1000	0	dmbzid_c + nicrnt_c --> 5prdmbz_c + h_c + nac_c		Yes	Essential_iYH543	AGORA2(PMID: 36658342)
NNDPR	Nicotinate-Nucleotide Diphosphorylase (Carboxylating)	NAD metabolism	0	0	1000	0	2.0 h_c + prpp_c + quln_c --> co2_c + nicrnt_c + ppi_c	SPy_0197	Yes	Non-essential_iYH543	AGORA2(PMID: 36658342)
NO2t2r	nitrite transport in via proton symport, reversible	Transport, extracellular	1	-1000	1000	0	h_e + no2_e <=> h_c + no2_c	SPy_1424	Yes	Non-essential_iYH543	AGORA2(PMID: 36658342)
NP1_r	nucleotide phosphatase	NAD metabolism	1	-1000	1000	0	h_c + nac_c + r1p_c <=> nicrns_c + pi_c	( SPy_0892 or SPy_0894 )	Yes	Non-essential_iYH543	AGORA2(PMID: 36658342)
NPR	NADH peroxidase	NAD metabolism	0	0	1000	0	h2o2_c + h_c + nadh_c --> 2.0 h2o_c + nad_c	( SPy_1681 or SPy_1150 )	Yes	Non-essential_iYH543	AGORA2(PMID: 36658342)
NT5C	Nicotinate D-Ribonucleotide Phosphohydrolase	NAD metabolism	0	0	1000	0	h2o_c + nicrnt_c --> nicrns_c + pi_c	SPy_0872	Yes	Non-essential_iYH543	AGORA2(PMID: 36658342)
NTD1	5-Nucleotidase (dUMP)	Pyrimidine catabolism	0	0	1000	0	dump_c + h2o_c --> duri_c + pi_c	SPy_0872	Yes	Non-essential_iYH543	AGORA2(PMID: 36658342)
NTD10	5-Nucleotidase (XMP)	Nucleotide interconversion	0	0	1000	0	h2o_c + xmp_c --> pi_c + xtsn_c	SPy_0872	Yes	Non-essential_iYH543	AGORA2(PMID: 36658342)
NTD11	5-Nucleotidase (IMP)	Purine catabolism	0	0	1000	0	h2o_c + imp_c --> ins_c + pi_c	SPy_0872	Yes	Non-essential_iYH543	AGORA2(PMID: 36658342)
NTD2	5-Nucleotidase (UMP)	Pyrimidine catabolism	0	0	1000	0	h2o_c + ump_c --> pi_c + uri_c	SPy_0872	Yes	Non-essential_iYH543	AGORA2(PMID: 36658342)
NTD3	5-Nucleotidase (dCMP)	Pyrimidine catabolism	0	0	1000	0	dcmp_c + h2o_c --> dcyt_c + pi_c	SPy_0872	Yes	Non-essential_iYH543	AGORA2(PMID: 36658342)
NTD4	5-Nucleotidase (CMP)	Pyrimidine catabolism	0	0	1000	0	cmp_c + h2o_c --> cytd_c + pi_c	SPy_0872	Yes	Non-essential_iYH543	AGORA2(PMID: 36658342)
NTD5	5-Nucleotidase (dTMP)	Pyrimidine catabolism	0	0	1000	0	dtmp_c + h2o_c --> pi_c + thymd_c	SPy_0872	Yes	Non-essential_iYH543	AGORA2(PMID: 36658342)
NTD5_a	5-Nucleotidase (dTMP)	Vitamin B2 metabolism	0	0	1000	0	h2o_c + nmn_c --> pi_c + rnam_c	SPy_0872	Yes	Non-essential_iYH543	AGORA2(PMID: 36658342)
NTD6	5-Nucleotidase (dAMP)	Nucleotide interconversion	0	0	1000	0	damp_c + h2o_c --> dad_2_c + pi_c	SPy_0872	Yes	Non-essential_iYH543	AGORA2(PMID: 36658342)
NTD7	5-Nucleotidase (AMP)	Nucleotide interconversion	0	0	1000	0	amp_c + h2o_c --> adn_c + pi_c	SPy_0872	Yes	Non-essential_iYH543	AGORA2(PMID: 36658342)
NTD8	5-Nucleotidase (dGMP)	Nucleotide interconversion	0	0	1000	0	dgmp_c + h2o_c --> dgsn_c + pi_c	SPy_0872	Yes	Non-essential_iYH543	AGORA2(PMID: 36658342)
NTD9	5-Nucleotidase (GMP)	Nucleotide interconversion	0	0	1000	0	gmp_c + h2o_c --> gsn_c + pi_c	SPy_0872	Yes	Non-essential_iYH543	AGORA2(PMID: 36658342)
NTPTP1	Nucleoside triphosphate tripolyhydrolase	Nucleotide interconversion	0	0	1000	0	dgtp_c + h2o_c --> dgsn_c + pppi_c	SPy_0621	Yes	Non-essential_iYH543	AGORA2(PMID: 36658342)
O2t5i	O2 transport in via diffusion	Transport, extracellular	0	0	1000	0	o2_e --> o2_c		Yes	Non-essential_iYH543	AGORA2(PMID: 36658342)
OAADC	Oxaloacetate Decarboxylase	Unassigned	0	0	1000	0	h_c + oaa_c --> co2_c + pyr_c	(( SPy_1191 or SPy_1174 ) or ( SPy_1183 or SPy_1176 ) or ( SPy_1184 or SPy_1177 ))	Yes	Non-essential_iYH543	AGORA2(PMID: 36658342)
OBTFL	2-Oxobutanoate formate lyase	Propanoate metabolism	0	0	1000	0	2obut_c + coa_c --> for_c + ppcoa_c	( SPy_2049 or SPy_1849 )	Yes	Non-essential_iYH543	AGORA2(PMID: 36658342)
OCBT	ornithine carbamoyltransferase	Urea cycle	1	-1000	1000	0	cbp_c + orn_c <=> citr__L_c + h_c + pi_c	SPy_1544	Yes	Non-essential_iYH543	AGORA2(PMID: 36658342)
OCOAT1r	3-oxoacid CoA-transferase (Succinyl-CoA: acetoacetate)	Valine, leucine, and isoleucine metabolism	1	-1000	1000	0	acac_c + succoa_c <=> aacoa_c + succ_c	(( SPy_0141 or SPy_1638 ) and ( SPy_1639 or SPy_0142 ))	Yes	Non-essential_iYH543	AGORA2(PMID: 36658342)
OHPHM	2-octaprenyl-6-hydroxyphenol methylase	Ubiquinone and other terpenoid-quinone biosynthesis	0	0	1000	0	2ohph_c + amet_c --> 2omph_c + ahcys_c + h_c		Yes	Non-essential_iYH543	AGORA2(PMID: 36658342)
OIVD1r	2-oxoisovalerate dehydrogenase (acylating; 4-methyl-2-oxopentaoate)	Valine, leucine, and isoleucine metabolism	1	-1000	1000	0	4mop_c + coa_c + nad_c <=> co2_c + ivcoa_c + nadh_c		Yes	Essential_iYH543	AGORA2(PMID: 36658342)
OIVD3	2-oxoisovalerate dehydrogenase (acylating; 3-methyl-2-oxopentanoate)	Valine, leucine, and isoleucine metabolism	0	0	1000	0	3mop_c + coa_c + nad_c --> 2mbcoa_c + co2_c + nadh_c		Yes	Essential_iYH543	AGORA2(PMID: 36658342)
OMBZLM	2-Octaprenyl-6-methoxy-benzoquinol methylase	Ubiquinone and other terpenoid-quinone biosynthesis	0	0	1000	0	2ombzl_c + amet_c --> 2ommbl_c + ahcys_c + h_c		Yes	Non-essential_iYH543	AGORA2(PMID: 36658342)
OMMBLHX3	2-Octaprenyl-3-methyl-6-methoxy-1,4-benzoquinol hydroxylase (anaerobic)	Ubiquinone and other terpenoid-quinone biosynthesis	0	0	1000	0	2ommbl_c + 2.0 atp_c + 3.0 h2o_c + nad_c --> 2omhmbl_c + 2.0 adp_c + 3.0 h_c + nadh_c + 2.0 pi_c		Yes	Non-essential_iYH543	AGORA2(PMID: 36658342)
OMPDC	Orotidine-5-Phosphate Decarboxylase	Pyrimidine synthesis	0	0	1000	0	h_c + orot5p_c --> co2_c + ump_c	SPy_0900	Yes	Non-essential_iYH543	AGORA2(PMID: 36658342)
OMPHHX3	2-octaprenyl-6-methoxyphenol hydroxylase (anaerobic)	Ubiquinone and other terpenoid-quinone biosynthesis	0	0	1000	0	2omph_c + 2.0 atp_c + 3.0 h2o_c + nad_c --> 2ombzl_c + 2.0 adp_c + 3.0 h_c + nadh_c + 2.0 pi_c		Yes	Non-essential_iYH543	AGORA2(PMID: 36658342)
OPHBDC	Octaprenyl-hydroxybenzoate decarboxylase	Ubiquinone and other terpenoid-quinone biosynthesis	0	0	1000	0	3ophb_c + h_c --> 2oph_c + co2_c		Yes	Non-essential_iYH543	AGORA2(PMID: 36658342)
OPHHX3	2-Octaprenylphenol hydroxylase (anaerobic)	Ubiquinone and other terpenoid-quinone biosynthesis	0	0	1000	0	2oph_c + 2.0 atp_c + 3.0 h2o_c + nad_c --> 2ohph_c + 2.0 adp_c + 3.0 h_c + nadh_c + 2.0 pi_c		Yes	Non-essential_iYH543	AGORA2(PMID: 36658342)
ORNTA	ornithine transaminase	Arginine and proline metabolism	0	0	1000	0	akg_c + orn_c --> glu5sa_c + glu__L_c		Yes	Non-essential_iYH543	AGORA2(PMID: 36658342)
OROTPT	Orotidine-5-phosphate pyrophosphate phosphoribosyltransferase	Pyrimidine synthesis	0	0	1000	0	orot_c + prpp_c --> orot5p_c + ppi_c	SPy_0901	Yes	Non-essential_iYH543	AGORA2(PMID: 36658342)
P5CD	1-pyrroline-5-carboxylate dehydrogenase	Glutamate metabolism	0	0	1000	0	1pyr5c_c + 2.0 h2o_c + nad_c --> glu__L_c + h_c + nadh_c		Yes	Non-essential_iYH543	AGORA2(PMID: 36658342)
P5CRyr	L-ProlineNADP+ 5-oxidoreductase	Arginine and proline metabolism	1	-1000	1000	0	nadp_c + pro__L_c <=> 1pyr5c_c + 2.0 h_c + nadph_c	SPy_0112	Yes	Non-essential_iYH543	AGORA2(PMID: 36658342)
PAAI17P	anteisoheptadecanoyl-phosphatidic acid phosphatase	Glycerophospholipid metabolism	0	0	1000	0	h2o_c + paai17_c --> 12daihdglyc_c + pi_c		Yes	Essential_iYH543	AGORA2(PMID: 36658342)
PAI17P	isoheptadecanoyl-phosphatidic acid phosphatase	Glycerophospholipid metabolism	0	0	1000	0	h2o_c + pai17_c --> 12dihdglyc_c + pi_c		Yes	Essential_iYH543	AGORA2(PMID: 36658342)
PANTS	pantothenate synthase	CoA synthesis	0	0	1000	0	ala_B_c + atp_c + pant__R_c --> amp_c + h_c + pnto__R_c + ppi_c		Yes	Non-essential_iYH543	AGORA2(PMID: 36658342)
PAPPT2	phospho-N-acetylmuramoyl-pentapeptide-transferase (gamma-glutamate)	Cell wall biosynthesis	0	0	1000	0	uGgla_c + udcpp_c --> uaGgla_c + ump_c	SPy_1662	Yes	Non-essential_iYH543	AGORA2(PMID: 36658342)
PAPPT3	phospho-N-acetylmuramoyl-pentapeptide-transferase (meso-2,6-diaminopimelate)	Cell wall biosynthesis	0	0	1000	0	udcpp_c + ugmda_c --> uagmda_c + ump_c	SPy_1662	Yes	Essential_iYH543	AGORA2(PMID: 36658342)
PBt	Lead (Pb+2) ABC transporter	Transport, extracellular	0	0	1000	0	atp_c + h2o_c + pb_c --> adp_c + h_c + pb_e + pi_c	SPy_1434	Yes	Non-essential_iYH543	AGORA2(PMID: 36658342)
PDHbr	pyruvate dehydrogenase (dihydrolipoamide) reversible	Glycolysis/gluconeogenesis	1	-1000	1000	0	adhlam_c + coa_c <=> accoa_c + dhlam_c	SPy_1029	Yes	Non-essential_iYH543	AGORA2(PMID: 36658342)
PDHc	pyruvate dehydrogenase (dihydrolipoamide dehydrogenase)	Glycolysis/gluconeogenesis	0	0	1000	0	dhlam_c + nad_c --> h_c + lpam_c + nadh_c	SPy_1031	Yes	Non-essential_iYH543	AGORA2(PMID: 36658342)
PEPGLY	Peptidoglycan subunit synthesis	Cell wall biosynthesis	0	0	1000	0	PGPm1_c + h_c + uaagmda_c --> PGP_c + co2_c + udcpdp_c	( SPy_1649 or SPy_0097 or SPy_2059 )	Yes	Essential_iYH543	AGORA2(PMID: 36658342)
PFK	Phosphofructokinase	Glycolysis/gluconeogenesis	0	0	1000	0	atp_c + f6p_c --> adp_c + fdp_c + h_c	SPy_1283	Yes	Non-essential_iYH543	AGORA2(PMID: 36658342)
PFK_2	Phosphofructokinase	Glycolysis/gluconeogenesis	0	0	1000	0	atp_c + tag6p__D_c --> adp_c + h_c + tagdp__D_c	(( SPy_0854 and SPy_1921 ) or SPy_1283 )	Yes	Non-essential_iYH543	AGORA2(PMID: 36658342)
PFK_3	ATPSedoheptulose 7-phosphate 1-phosphotransferase	Pentose phosphate pathway	0	0	1000	0	atp_c + s7p_c --> adp_c + h_c + s17bp_c	SPy_1283	Yes	Non-essential_iYH543	AGORA2(PMID: 36658342)
PFL	pyruvate formate lyase	Pyruvate metabolism	0	0	1000	0	coa_c + pyr_c --> accoa_c + for_c	(( SPy_2049 or SPy_1849 ) or ( SPy_0379 or SPy_2055 ))	Yes	Non-essential_iYH543	AGORA2(PMID: 36658342)
PGAMT	phosphoglucosamine mutase	Cell wall biosynthesis	1	-1000	1000	0	gam1p_c <=> gam6p_c	SPy_1038	Yes	Essential_iYH543	AGORA2(PMID: 36658342)
PGI	Glucose-6-Phosphate Isomerase	Glycolysis/gluconeogenesis	1	-1000	1000	0	g6p_c <=> f6p_c	SPy_0215	Yes	Non-essential_iYH543	AGORA2(PMID: 36658342)
PGK	Phosphoglycerate Kinase	Glycolysis/gluconeogenesis	1	-1000	1000	0	3pg_c + atp_c <=> 13dpg_c + adp_c	SPy_1881	Yes	Non-essential_iYH543	AGORA2(PMID: 36658342)
PGM	Phosphoglycerate Mutase	Glycolysis/gluconeogenesis	1	-1000	1000	0	2pg_c <=> 3pg_c	SPy_1429	Yes	Non-essential_iYH543	AGORA2(PMID: 36658342)
PGMT	Phosphoglucomutase	Glycolysis/gluconeogenesis	1	-1000	1000	0	g1p_c <=> g6p_c	( SPy_1224 or SPy_1503 )	Yes	Non-essential_iYH543	AGORA2(PMID: 36658342)
PGMT2	phosphoglucomutase	Glycolysis/gluconeogenesis	1	-1000	1000	0	g1p_B_c <=> g6p_B_c	SPy_0640	Yes	Non-essential_iYH543	AGORA2(PMID: 36658342)
PGPGT	Polyglycerol-phosphate alpha-glucosyltransferase	Cell wall biosynthesis	1	-1000	1000	0	prl45tca_c + 45.0 udpg_c <=> 45.0 h_c + prl45tcaglc_c + 45.0 udp_c		Yes	Essential_iYH543	AGORA2(PMID: 36658342)
PGPP120	phosphatidylglycerol phosphate phosphatase (n-C14:0)	Glycerophospholipid metabolism	0	0	1000	0	h2o_c + pgp120_c --> pg120_c + pi_c	(SPy_1836 or SPy_2045)	Yes	Non-essential_iYH543	AGORA2(PMID: 36658342)
PGPP140	phosphatidylglycerol phosphate phosphatase (n-C14:0)	Glycerophospholipid metabolism	0	0	1000	0	h2o_c + pgp140_c --> pg140_c + pi_c	(SPy_1836 or SPy_2045)	Yes	Non-essential_iYH543	AGORA2(PMID: 36658342)
PGPP141	phosphatidylglycerol phosphate phosphatase (n-C14:1)	Glycerophospholipid metabolism	0	0	1000	0	h2o_c + pgp141_c --> pg141_c + pi_c	(SPy_1836 or SPy_2045)	Yes	Non-essential_iYH543	AGORA2(PMID: 36658342)
PGPP160	phosphatidylglycerol phosphate phosphatase (n-C16:0)	Glycerophospholipid metabolism	0	0	1000	0	h2o_c + pgp160_c --> pg160_c + pi_c	(SPy_1836 or SPy_2045)	Yes	Non-essential_iYH543	AGORA2(PMID: 36658342)
PGPP161	phosphatidylglycerol phosphate phosphatase (n-C16:1)	Glycerophospholipid metabolism	0	0	1000	0	h2o_c + pgp161_c --> pg161_c + pi_c	(SPy_1836 or SPy_2045)	Yes	Non-essential_iYH543	AGORA2(PMID: 36658342)
PGPP180	phosphatidylglycerol phosphate phosphatase (n-C18:0)	Glycerophospholipid metabolism	0	0	1000	0	h2o_c + pgp180_c --> pg180_c + pi_c	(SPy_1836 or SPy_2045)	Yes	Non-essential_iYH543	AGORA2(PMID: 36658342)
PGPP181	phosphatidylglycerol phosphate phosphatase (n-C18:1)	Glycerophospholipid metabolism	0	0	1000	0	h2o_c + pgp181_c --> pg181_c + pi_c	(SPy_1836 or SPy_2045)	Yes	Non-essential_iYH543	AGORA2(PMID: 36658342)
PGPPAI15	anteisopentadecanoyl-Phosphatidylglycerophosphate phosphohydrolase	Glycerophospholipid metabolism	0	0	1000	0	h2o_c + pgpai15_c --> pgai15_c + pi_c	(SPy_1836 or SPy_2045)	Yes	Non-essential_iYH543	AGORA2(PMID: 36658342)
PGPPAI17	anteisoheptadecanoyl-Phosphatidylglycerophosphate phosphohydrolase	Glycerophospholipid metabolism	0	0	1000	0	h2o_c + pgpai17_c --> pgai17_c + pi_c	(SPy_1836 or SPy_2045)	Yes	Non-essential_iYH543	AGORA2(PMID: 36658342)
PGPPI14	isotetradecanoyl-Phosphatidylglycerophosphate phosphohydrolase	Glycerophospholipid metabolism	0	0	1000	0	h2o_c + pgpi14_c --> pgi14_c + pi_c	(SPy_1836 or SPy_2045)	Yes	Non-essential_iYH543	AGORA2(PMID: 36658342)
PGPPI15	isopentadecanoyl-Phosphatidylglycerophosphate phosphohydrolase	Glycerophospholipid metabolism	0	0	1000	0	h2o_c + pgpi15_c --> pgi15_c + pi_c	(SPy_1836 or SPy_2045)	Yes	Non-essential_iYH543	AGORA2(PMID: 36658342)
PGPPI16	isohexadecanoyl-Phosphatidylglycerophosphate phosphohydrolase	Glycerophospholipid metabolism	0	0	1000	0	h2o_c + pgpi16_c --> pgi16_c + pi_c	(SPy_1836 or SPy_2045)	Yes	Non-essential_iYH543	AGORA2(PMID: 36658342)
PGPPI17	isoheptadecanoyl-Phosphatidylglycerophosphate phosphohydrolase	Glycerophospholipid metabolism	0	0	1000	0	h2o_c + pgpi17_c --> pgi17_c + pi_c	(SPy_1836 or SPy_2045)	Yes	Non-essential_iYH543	AGORA2(PMID: 36658342)
PGSA120	Phosphatidylglycerol synthase (n-C12:0)	Glycerophospholipid metabolism	0	0	1000	0	cdpdddecg_c + glyc3p_c --> cmp_c + h_c + pgp120_c	SPy_2196	Yes	Non-essential_iYH543	AGORA2(PMID: 36658342)
PGSA140	Phosphatidylglycerol synthase (n-C14:0)	Glycerophospholipid metabolism	0	0	1000	0	cdpdtdecg_c + glyc3p_c --> cmp_c + h_c + pgp140_c	SPy_2196	Yes	Non-essential_iYH543	AGORA2(PMID: 36658342)
PGSA141	Phosphatidylglycerol synthase (n-C14:1)	Glycerophospholipid metabolism	0	0	1000	0	cdpdtdec7eg_c + glyc3p_c --> cmp_c + h_c + pgp141_c	SPy_2196	Yes	Non-essential_iYH543	AGORA2(PMID: 36658342)
PGSA160	Phosphatidylglycerol synthase (n-C16:0)	Glycerophospholipid metabolism	0	0	1000	0	cdpdhdecg_c + glyc3p_c --> cmp_c + h_c + pgp160_c	SPy_2196	Yes	Non-essential_iYH543	AGORA2(PMID: 36658342)
PGSA161	Phosphatidylglycerol synthase (n-C16:1)	Glycerophospholipid metabolism	0	0	1000	0	cdpdhdec9eg_c + glyc3p_c --> cmp_c + h_c + pgp161_c	SPy_2196	Yes	Non-essential_iYH543	AGORA2(PMID: 36658342)
PGSA180	Phosphatidylglycerol synthase (n-C18:0)	Glycerophospholipid metabolism	0	0	1000	0	cdpdodecg_c + glyc3p_c --> cmp_c + h_c + pgp180_c	SPy_2196	Yes	Non-essential_iYH543	AGORA2(PMID: 36658342)
PGSA181	Phosphatidylglycerol synthase (n-C18:1)	Glycerophospholipid metabolism	0	0	1000	0	cdpdodec11eg_c + glyc3p_c --> cmp_c + h_c + pgp181_c	SPy_2196	Yes	Non-essential_iYH543	AGORA2(PMID: 36658342)
PGSAAI15	anteisopentadecanoyl-CDPdiacylglycerolsn-glycerol-3-phosphate 3-phosphatidyltransferase	Glycerophospholipid metabolism	0	0	1000	0	cdpdaipdecg_c + glyc3p_c --> cmp_c + h_c + pgpai15_c	SPy_2196	Yes	Non-essential_iYH543	AGORA2(PMID: 36658342)
PGSAAI17	anteisoheptadecanoyl-CDPdiacylglycerolsn-glycerol-3-phosphate 3-phosphatidyltransferase	Glycerophospholipid metabolism	0	0	1000	0	cdpdaihpdecg_c + glyc3p_c --> cmp_c + h_c + pgpai17_c	SPy_2196	Yes	Non-essential_iYH543	AGORA2(PMID: 36658342)
PGSAI14	isotetradecanoyl-CDPdiacylglycerolsn-glycerol-3-phosphate 3-phosphatidyltransferase	Glycerophospholipid metabolism	0	0	1000	0	cdpditdecg_c + glyc3p_c --> cmp_c + h_c + pgpi14_c	SPy_2196	Yes	Non-essential_iYH543	AGORA2(PMID: 36658342)
PGSAI15	isopentadecanoyl-CDPdiacylglycerolsn-glycerol-3-phosphate 3-phosphatidyltransferase	Glycerophospholipid metabolism	0	0	1000	0	cdpdipdecg_c + glyc3p_c --> cmp_c + h_c + pgpi15_c	SPy_2196	Yes	Non-essential_iYH543	AGORA2(PMID: 36658342)
PGSAI16	isohexadecanoyl-CDPdiacylglycerolsn-glycerol-3-phosphate 3-phosphatidyltransferase	Glycerophospholipid metabolism	0	0	1000	0	cdpdihdecg_c + glyc3p_c --> cmp_c + h_c + pgpi16_c	SPy_2196	Yes	Non-essential_iYH543	AGORA2(PMID: 36658342)
PGSAI17	isoheptadecanoyl-CDPdiacylglycerolsn-glycerol-3-phosphate 3-phosphatidyltransferase	Glycerophospholipid metabolism	0	0	1000	0	cdpdihpdecg_c + glyc3p_c --> cmp_c + h_c + pgpi17_c	SPy_2196	Yes	Non-essential_iYH543	AGORA2(PMID: 36658342)
PHEt2r	L-phenylalanine reversible transport via proton symport	Transport, extracellular	1	-1000	1000	0	h_e + phe__L_e <=> h_c + phe__L_c		Yes	Non-essential_iYH543	AGORA2(PMID: 36658342)
PIabc	phosphate transport via ABC system	Transport, extracellular	0	0	1000	0	atp_c + h2o_c + pi_e --> adp_c + h_c + 2.0 pi_c	( SPy_1244 and SPy_1243 and ( SPy_1242 or SPy_1241 ) and SPy_1245 )	Yes	Non-essential_iYH543	AGORA2(PMID: 36658342)
PIt7ir	PIt7ir	Transport, extracellular	0	0	1000	0	3.0 na1_e + pi_e --> 3.0 na1_c + pi_c	SPy_1695	Yes	Non-essential_iYH543	AGORA2(PMID: 36658342)
PLPS	Pyridoxine biosynthesis glutamine amidotransferase	Vitamin B6 metabolism	0	0	1000	0	g3p_c + gln__L_c + ru5p__D_c --> glu__L_c + 3.0 h2o_c + h_c + pi_c + pydx5p_c		Yes	Essential_iYH543	AGORA2(PMID: 36658342)
PMEVKc	Phosphomevalonate Kinase, Cytosol	Squalene and cholesterol synthesis	0	0	1000	0	5pmev_c + atp_c --> 5dpmev_c + adp_c	SPy_0878	Yes	Essential_iYH543	AGORA2(PMID: 36658342)
PMTCOATA	hexadecanoyl-ACP[acyl-carrier-protein] transferase	Glycerophospholipid metabolism	1	-1000	1000	0	coa_c + palmACP_c <=> ACP_c + pmtcoa_c	SPy_1750	Yes	Non-essential_iYH543	AGORA2(PMID: 36658342)
PNP	Purine-Nucleoside Phosphorylase	NAD metabolism	1	-1000	1000	0	pi_c + rnam_c <=> h_c + ncam_c + r1p_c	(( SPy_0894 or SPy_0892 ) or SPy_0892 )	Yes	Non-essential_iYH543	AGORA2(PMID: 36658342)
PNTK	Pantothenate Kinase	CoA synthesis	0	0	1000	0	atp_c + pnto__R_c --> 4ppan_c + adp_c + h_c	SPy_1233	Yes	Essential_iYH543	AGORA2(PMID: 36658342)
PNTOabc	Pantothenate transport via ECF transporter	Transport, extracellular	0	0	1000	0	atp_c + h2o_c + pnto__R_e --> adp_c + h_c + pi_c + pnto__R_c		Yes	Non-essential_iYH543	AGORA2(PMID: 36658342)
PNTOt2	Pantothenate reversible transport via proton symport	Transport, extracellular	1	-1000	1000	0	h_e + pnto__R_e <=> h_c + pnto__R_c		Yes	Non-essential_iYH543	AGORA2(PMID: 36658342)
PPA	Inorganic Diphosphatase	Oxidative phosphorylation	0	0	1000	0	h2o_c + ppi_c --> h_c + 2.0 pi_c	SPy_0380	Yes	Essential_iYH543	AGORA2(PMID: 36658342)
PPAKr	Propionate kinase	Propanoate metabolism	1	-1000	1000	0	adp_c + ppap_c <=> atp_c + ppa_c	SPy_0109	Yes	Non-essential_iYH543	AGORA2(PMID: 36658342)
PPCDC	Phosphopantothenoylcysteine Decarboxylase	CoA synthesis	0	0	1000	0	4ppcys_c + h_c --> co2_c + pan4p_c	SPy_1222	Yes	Essential_iYH543	AGORA2(PMID: 36658342)
PPCr	phosphoenolpyruvate carboxylase, reversible	Pyruvate metabolism	1	-1000	1000	0	h_c + oaa_c + pi_c <=> co2_c + h2o_c + pep_c	SPy_0608	Yes	Non-essential_iYH543	AGORA2(PMID: 36658342)
PPM	Phosphopentomutase	Pentose phosphate pathway	1	-1000	1000	0	r1p_c <=> r5p_c	SPy_0890	Yes	Non-essential_iYH543	AGORA2(PMID: 36658342)
PPNCL3	Phosphopantothenate-Cysteine Ligase	CoA synthesis	0	0	1000	0	4ppan_c + atp_c + cys__L_c --> 4ppcys_c + amp_c + h_c + ppi_c	SPy_1221	Yes	Non-essential_iYH543	AGORA2(PMID: 36658342)
PRAGS	phosphoribosylglycinamide synthetase	Purine synthesis	0	0	1000	0	atp_c + gly_c + pram_c --> adp_c + gar_c + h_c + pi_c	SPy_0032	Yes	Non-essential_iYH543	AGORA2(PMID: 36658342)
PRAIS	phosphoribosylaminoimidazole synthase	Purine synthesis	0	0	1000	0	atp_c + fpram_c --> adp_c + air_c + 2.0 h_c + pi_c	SPy_0027	Yes	Non-essential_iYH543	AGORA2(PMID: 36658342)
PRASCSi	phosphoribosylaminoimidazolesuccinocarboxamide synthase	Purine synthesis	0	0	1000	0	5aizc_c + asp__L_c + atp_c --> 25aics_c + adp_c + h_c + pi_c	SPy_0024	Yes	Non-essential_iYH543	AGORA2(PMID: 36658342)
PRFGS	Phosphoribosylformylglycinamidine Synthase	Purine synthesis	0	0	1000	0	atp_c + fgam_c + gln__L_c + h2o_c --> adp_c + fpram_c + glu__L_c + h_c + pi_c	( Unknown and SPy_0025 and SPy_0025 )	Yes	Non-essential_iYH543	AGORA2(PMID: 36658342)
PRO1x	L-ProlineNAD+ 5-Oxidoreductase	Arginine and proline metabolism	0	0	1000	0	nad_c + pro__L_c --> 1pyr5c_c + 2.0 h_c + nadh_c	SPy_0112	Yes	Non-essential_iYH543	AGORA2(PMID: 36658342)
PROabc	L-proline transport via ABC system	Transport, extracellular	0	0	1000	0	atp_c + h2o_c + pro__L_e --> adp_c + h_c + pi_c + pro__L_c	( SPy_1133 or SPy_1134 )	Yes	Non-essential_iYH543	AGORA2(PMID: 36658342)
PRPPS	Phosphoribosylpyrophosphate Synthetase	Pentose phosphate pathway	1	-1000	1000	0	atp_c + r5p_c <=> amp_c + h_c + prpp_c	( SPy_0020 or SPy_1123 )	Yes	Essential_iYH543	AGORA2(PMID: 36658342)
PSCVT	3-phosphoshikimate 1-carboxyvinyltransferase	Phenylalanine metabolism	1	-1000	1000	0	pep_c + skm5p_c <=> 3psme_c + pi_c	SPy_1352	Yes	Non-essential_iYH543	AGORA2(PMID: 36658342)
PSD180	Phosphatidylserine decarboxylase (n-C18:0)	Glycerophospholipid metabolism	0	0	1000	0	h_c + ps180_c --> co2_c + pe180_c		Yes	Non-essential_iYH543	AGORA2(PMID: 36658342)
PSDAI17	anteisoheptadecanoyl-phosphatidylserine decarboxylase	Glycerophospholipid metabolism	0	0	1000	0	h_c + psai17_c --> co2_c + peai17_c		Yes	Non-essential_iYH543	AGORA2(PMID: 36658342)
PSDI17	isoheptadecanoyl-phosphatidylserine decarboxylase	Glycerophospholipid metabolism	0	0	1000	0	h_c + psi17_c --> co2_c + pei17_c		Yes	Non-essential_iYH543	AGORA2(PMID: 36658342)
PSSA180	Phosphatidylserine syntase (n-C18:0)	Glycerophospholipid metabolism	0	0	1000	0	cdpdodecg_c + ser__L_c --> cmp_c + h_c + ps180_c		Yes	Non-essential_iYH543	AGORA2(PMID: 36658342)
PSSAAI17	anteisoheptadecanoyl-CDPdiacylglycerol-serine O-phosphatidyltransferase	Glycerophospholipid metabolism	0	0	1000	0	cdpdaihpdecg_c + ser__L_c --> cmp_c + h_c + psai17_c		Yes	Non-essential_iYH543	AGORA2(PMID: 36658342)
PSSAI17	isoheptadecanoyl-CDPdiacylglycerol-serine O-phosphatidyltransferase	Glycerophospholipid metabolism	0	0	1000	0	cdpdihpdecg_c + ser__L_c --> cmp_c + h_c + psi17_c		Yes	Non-essential_iYH543	AGORA2(PMID: 36658342)
PTA2	Phosphate acetyltransferase	Propanoate metabolism	0	0	1000	0	pi_c + ppcoa_c --> coa_c + ppap_c	SPy_1128	Yes	Non-essential_iYH543	AGORA2(PMID: 36658342)
PTAr	phosphotransacetylase	Pyruvate metabolism	1	-1000	1000	0	accoa_c + pi_c <=> actp_c + coa_c	SPy_1128	Yes	Non-essential_iYH543	AGORA2(PMID: 36658342)
PTPAT	Phosphopantetheine Adenylyltransferase (Ec 2.7.7.3)	CoA synthesis	0	0	1000	0	atp_c + h_c + pan4p_c --> dpcoa_c + ppi_c	SPy_1537	Yes	Essential_iYH543	AGORA2(PMID: 36658342)
PTRCabc	Putrescine-ABC transport	Transport, extracellular	0	0	1000	0	atp_c + h2o_c + ptrc_e --> adp_c + h_c + pi_c + ptrc_c	( Unknown and SPy_1102 and SPy_1103 and SPy_1105 and Unknown and Unknown and SPy_1104 )	Yes	Non-essential_iYH543	AGORA2(PMID: 36658342)
PUNP1	Purine-Nucleoside Phosphorylase (Adenosine)	Nucleotide interconversion	1	-1000	1000	0	adn_c + pi_c <=> ade_c + r1p_c	( SPy_0892 or SPy_0894 )	Yes	Non-essential_iYH543	AGORA2(PMID: 36658342)
PUNP2	Purine-Nucleoside Phosphorylase (Deoxyadenosine)	Purine catabolism	1	-1000	1000	0	dad_2_c + pi_c <=> 2dr1p_c + ade_c	( SPy_0892 or SPy_0894 )	Yes	Non-essential_iYH543	AGORA2(PMID: 36658342)
PUNP3	Purine-Nucleoside Phosphorylase (Guanosine)	Purine catabolism	1	-1000	1000	0	gsn_c + pi_c <=> gua_c + r1p_c	( SPy_0894 or SPy_0892 )	Yes	Non-essential_iYH543	AGORA2(PMID: 36658342)
PUNP4	Purine-Nucleoside Phosphorylase (Deoxyguanosine)	Purine catabolism	1	-1000	1000	0	dgsn_c + pi_c <=> 2dr1p_c + gua_c	( SPy_0892 or SPy_0894 )	Yes	Non-essential_iYH543	AGORA2(PMID: 36658342)
PUNP5	Purine-Nucleoside Phosphorylase (Inosine)	Purine catabolism	1	-1000	1000	0	ins_c + pi_c <=> hxan_c + r1p_c	( SPy_0892 or SPy_0894 )	Yes	Non-essential_iYH543	AGORA2(PMID: 36658342)
PUNP6	Purine-Nucleoside Phosphorylase (Deoxyinosine)	Purine catabolism	1	-1000	1000	0	din_c + pi_c <=> 2dr1p_c + hxan_c	( SPy_0894 or SPy_0892 )	Yes	Non-essential_iYH543	AGORA2(PMID: 36658342)
PUNP7	Purine-Nucleoside Phosphorylase (Xanthosine)	Nucleotide interconversion	1	-1000	1000	0	pi_c + xtsn_c <=> r1p_c + xan_c	( SPy_0894 or SPy_0892 )	Yes	Non-essential_iYH543	AGORA2(PMID: 36658342)
PYDAMK	Pyridoxamine Kinase	Vitamin B6 metabolism	0	0	1000	0	atp_c + pydam_c --> adp_c + h_c + pyam5p_c	SPy_1209	Yes	Non-essential_iYH543	AGORA2(PMID: 36658342)
PYDXK	Pyridoxal Kinase	Vitamin B6 metabolism	0	0	1000	0	atp_c + pydx_c --> adp_c + h_c + pydx5p_c	SPy_1209	Yes	Non-essential_iYH543	AGORA2(PMID: 36658342)
PYDXNK	Pyridoxine Kinase	Vitamin B6 metabolism	0	0	1000	0	atp_c + pydxn_c --> adp_c + h_c + pdx5p_c	SPy_1209	Yes	Non-essential_iYH543	AGORA2(PMID: 36658342)
PYK	Pyruvate Kinase	Glycolysis/gluconeogenesis	0	0	1000	0	adp_c + h_c + pep_c --> atp_c + pyr_c	SPy_1282	Yes	Non-essential_iYH543	AGORA2(PMID: 36658342)
PYNP2r	Pyrimidine-Nucleoside Phosphorylase (Uracil)	Pyrimidine catabolism	1	-1000	1000	0	pi_c + uri_c <=> r1p_c + ura_c	( SPy_1345 or SPy_1869 )	Yes	Non-essential_iYH543	AGORA2(PMID: 36658342)
RBFK	Riboflavin Kinase	Vitamin B2 metabolism	0	0	1000	0	atp_c + ribflv_c --> adp_c + fmn_c + h_c	( SPy_1250 and SPy_1250 )	Yes	Essential_iYH543	AGORA2(PMID: 36658342)
RBP4E	L-ribulose-phosphate 4-epimerase	Pentose and glucuronate interconversions	1	-1000	1000	0	ru5p__L_c <=> xu5p__D_c	SPy_0179	Yes	Non-essential_iYH543	AGORA2(PMID: 36658342)
RE1944C	RE1944C	Lipoate metabolism	1	-1000	1000	0	atp_c + lipoate_c <=> CE5656_c + ppi_c	( SPy_1214 or SPy_1033 )	Yes	Non-essential_iYH543	AGORA2(PMID: 36658342)
RHCCE	S-ribosylhomocysteine cleavage enzyme	Methionine and cysteine metabolism	0	0	1000	0	rhcys_c --> dhptd_c + hcys__L_c	SPy_1642	Yes	Non-essential_iYH543	AGORA2(PMID: 36658342)
RIBFLVt2r	riboflavin transport in via proton symport reversible	Transport, extracellular	1	-1000	1000	0	h_e + ribflv_e <=> h_c + ribflv_c	( SPy_0373 or ( SPy_1208 and Unknown ) )	Yes	Essential_iYH543	AGORA2(PMID: 36658342)
RNDR1	Ribonucleoside-Diphosphate Reductase (ADP)	Nucleotide interconversion	0	0	1000	0	adp_c + trdrd_c --> dadp_c + h2o_c + trdox_c	(( SPy_1378 or SPy_0425 ) and ( SPy_1375 or SPy_0427 ) and ( SPy_0426 or SPy_1984 ))	Yes	Non-essential_iYH543	AGORA2(PMID: 36658342)
RNDR2	Ribonucleoside-Diphosphate Reductase (GDP)	Nucleotide interconversion	0	0	1000	0	gdp_c + trdrd_c --> dgdp_c + h2o_c + trdox_c	(( SPy_1375 or SPy_0427 ) and ( SPy_0425 or SPy_1378 ) and ( SPy_1984 or SPy_0426 ))	Yes	Non-essential_iYH543	AGORA2(PMID: 36658342)
RNDR3	Ribonucleoside-Diphosphate Reductase (CDP)	Nucleotide interconversion	0	0	1000	0	cdp_c + trdrd_c --> dcdp_c + h2o_c + trdox_c	(( SPy_1984 or SPy_0426 ) and ( SPy_0427 or SPy_1375 ) and ( SPy_1378 or SPy_0425 ))	Yes	Non-essential_iYH543	AGORA2(PMID: 36658342)
RNDR4	Ribonucleoside-Diphosphate Reductase (UDP)	Nucleotide interconversion	0	0	1000	0	trdrd_c + udp_c --> dudp_c + h2o_c + trdox_c	(( SPy_1984 or SPy_0426 ) and ( SPy_1378 or SPy_0425 ) and ( SPy_0427 or SPy_1375 ))	Yes	Non-essential_iYH543	AGORA2(PMID: 36658342)
RNTR1	ribonucleoside-triphosphate reductase (ATP)	Nucleotide interconversion	0	0	1000	0	atp_c + trdrd_c --> datp_c + h2o_c + trdox_c	SPy_2110	Yes	Non-essential_iYH543	AGORA2(PMID: 36658342)
RNTR2	ribonucleoside-triphosphate reductase (GTP)	Nucleotide interconversion	0	0	1000	0	gtp_c + trdrd_c --> dgtp_c + h2o_c + trdox_c	SPy_2110	Yes	Non-essential_iYH543	AGORA2(PMID: 36658342)
RNTR3	ribonucleoside-triphosphate reductase (CTP)	Nucleotide interconversion	0	0	1000	0	ctp_c + trdrd_c --> dctp_c + h2o_c + trdox_c	SPy_2110	Yes	Non-essential_iYH543	AGORA2(PMID: 36658342)
RNTR4	ribonucleoside-triphosphate reductase (UTP)	Nucleotide interconversion	0	0	1000	0	trdrd_c + utp_c --> dutp_c + h2o_c + trdox_c	SPy_2110	Yes	Non-essential_iYH543	AGORA2(PMID: 36658342)
RPE	Ribulose 5-Phosphate 3-Epimerase	Pentose phosphate pathway	1	-1000	1000	0	ru5p__D_c <=> xu5p__D_c	SPy_0264	Yes	Non-essential_iYH543	AGORA2(PMID: 36658342)
RPI	Ribose-5-Phosphate Isomerase	Pentose phosphate pathway	1	-1000	1000	0	r5p_c <=> ru5p__D_c	SPy_0889	Yes	Non-essential_iYH543	AGORA2(PMID: 36658342)
RZ5PP	alpha-ribazole 5-phosphate phosphatase	Vitamin B12 metabolism	0	0	1000	0	5prdmbz_c + h2o_c --> pi_c + rdmbzi_c		Yes	Essential_iYH543	AGORA2(PMID: 36658342)
SALCpts	salicin transport via PEP:Pyr PTS	Transport, extracellular	0	0	1000	0	pep_c + salcn_e --> pyr_c + salc6p_c	( SPy_0572 and SPy_0572 and SPy_0572 and Unknown and SPy_1372 )	Yes	Non-essential_iYH543	AGORA2(PMID: 36658342)
SBTpts	D sorbitol transport via PEPPyr PTS	Transport, extracellular	0	0	1000	0	pep_c + sbt__D_e --> pyr_c + sbt6p_c	( Unknown and Unknown and Unknown and SPy_1372 and Unknown )	Yes	Non-essential_iYH543	AGORA2(PMID: 36658342)
SERATi	Serine acetyltransferase (EC 2.3.1.30)	Methionine and cysteine metabolism	0	0	1000	0	accoa_c + ser__L_c --> acser_c + coa_c	SPy_1944	Yes	Non-essential_iYH543	AGORA2(PMID: 36658342)
SERt2r	L-serine reversible transport via proton symport	Transport, extracellular	1	-1000	1000	0	h_e + ser__L_e <=> h_c + ser__L_c		Yes	Non-essential_iYH543	AGORA2(PMID: 36658342)
SGAT	Stearoyl-glycerol-3-phosphate O-acyltransferase	Cell wall biosynthesis	0	0	1000	0	glyc3p_c + stcoa_c --> 1odecg3p_c + coa_c	( SPy_0022 and SPy_0908 )	Yes	Non-essential_iYH543	AGORA2(PMID: 36658342)
SHEMEabc	Siroheme transport via ABC system	Transport, extracellular	0	0	1000	0	atp_c + h2o_c + sheme_e --> adp_c + h_c + pi_c + sheme_c		Yes	Non-essential_iYH543	AGORA2(PMID: 36658342)
SHK3Dr	shikimate dehydrogenase	Phenylalanine metabolism	1	-1000	1000	0	3dhsk_c + h_c + nadph_c <=> nadp_c + skm_c	( SPy_0534 or SPy_1584 )	Yes	Non-essential_iYH543	AGORA2(PMID: 36658342)
SHKK	shikimate kinase	Phenylalanine metabolism	0	0	1000	0	atp_c + skm_c --> adp_c + h_c + skm5p_c	SPy_1351	Yes	Non-essential_iYH543	AGORA2(PMID: 36658342)
SO4t2	sulfate transport in via proton symport	Transport, extracellular	1	-1000	1000	0	h_e + so4_e <=> h_c + so4_c		Yes	Essential_iYH543	AGORA2(PMID: 36658342)
SPMDabc	spermidine transport via ABC system	Transport, extracellular	0	0	1000	0	atp_c + h2o_c + spmd_e --> adp_c + h_c + pi_c + spmd_c	( Unknown and SPy_1102 and Unknown and SPy_1103 and SPy_1105 and SPy_1104 and Unknown )	Yes	Non-essential_iYH543	AGORA2(PMID: 36658342)
SPODM	Superoxide Dismutase	ROS detoxification	0	0	1000	0	2.0 h_c + 2.0 o2s_c --> h2o2_c + o2_c	SPy_1406	Yes	Non-essential_iYH543	AGORA2(PMID: 36658342)
SSALxr	succinate-semialdehyde dehydrogenase (NAD), reversible	Butanoate metabolism	1	-1000	1000	0	h2o_c + nad_c + sucsal_c <=> 2.0 h_c + nadh_c + succ_c	SPy_1067	Yes	Non-essential_iYH543	AGORA2(PMID: 36658342)
STCOATA	stearyl-ACP[acyl-carrier-protein] transferase	Glycerophospholipid metabolism	1	-1000	1000	0	coa_c + ocdcaACP_c <=> ACP_c + stcoa_c	SPy_1750	Yes	Non-essential_iYH543	AGORA2(PMID: 36658342)
SUCpts	sucrose transport via PEP:Pyr PTS	Transport, extracellular	0	0	1000	0	pep_c + sucr_e --> pyr_c + suc6p_c	( SPy_1372 and SPy_1815 and Unknown and SPy_1815 )	Yes	Non-essential_iYH543	AGORA2(PMID: 36658342)
SUDPDGT	Stearoyl-UDP-glucosyltransferase diglucosyl	Cell wall biosynthesis	0	0	1000	0	m12dsglyc_c + udpg_c --> diglcpg180_c + h_c + udp_c		Yes	Essential_iYH543	AGORA2(PMID: 36658342)
SUDPMGT	Stearoyl-UDP-glucosyltransferase monoglucosyl	Cell wall biosynthesis	0	0	1000	0	12dgr180_c + udpg_c --> h_c + m12dsglyc_c + udp_c		Yes	Essential_iYH543	AGORA2(PMID: 36658342)
TALA	Transaldolase	Pentose phosphate pathway	1	-1000	1000	0	g3p_c + s7p_c <=> e4p_c + f6p_c	( SPy_1678 or SPy_1947 or SPy_2048 )	Yes	Non-essential_iYH543	AGORA2(PMID: 36658342)
TDCOATA	tetradecanoyl-ACP[acyl-carrier-protein] transferase	Glycerophospholipid metabolism	1	-1000	1000	0	coa_c + myrsACP_c <=> ACP_c + tdcoa_c	SPy_1750	Yes	Non-essential_iYH543	AGORA2(PMID: 36658342)
TDG3PACT	Tetradecanoyl-CoA(myristoyl)-glycerol-3-phosphate O-acyltransferase	Cell wall biosynthesis	1	-1000	1000	0	glyc3p_c + tdcoa_c <=> 1tdecg3p_c + coa_c	( SPy_0022 and SPy_0908 )	Yes	Non-essential_iYH543	AGORA2(PMID: 36658342)
TDPDRE	DTDP-4-Dehydrorhamnose 3, 5-Epimerase	Cell wall biosynthesis	0	0	1000	0	dtdp4d6dg_c --> dtdp4d6dm_c	SPy_0935	Yes	Essential_iYH543	AGORA2(PMID: 36658342)
TDPDRRr	dTDP-4-dehydrorhamnose reductase, reversible	Lipopolysaccharide biosynthesis	1	-1000	1000	0	dtdp4d6dm_c + h_c + nadph_c <=> dtdprmn_c + nadp_c	SPy_0784	Yes	Essential_iYH543	AGORA2(PMID: 36658342)
TDPGDH	DTDPglucose 4, 6-Dehydratase	Nucleotide sugar metabolism	0	0	1000	0	dtdpglu_c --> dtdp4d6dg_c + h2o_c	SPy_0936	Yes	Essential_iYH543	AGORA2(PMID: 36658342)
TECA1S180	stearoyl-lipoteichoic acid synthesis (n=24), linked, unsubstituted	Cell wall biosynthesis	1	-1000	1000	0	24.0 cdpglyc_c + diglcpg180_c <=> 24.0 cmp_c + 24.0 h_c + sttca1_c		Yes	Essential_iYH543	AGORA2(PMID: 36658342)
TECA1SAI17	anteisoheptadecanoyl-lipoteichoic acid synthesis (n=24), linked, unsubstituted	Cell wall biosynthesis	1	-1000	1000	0	24.0 cdpglyc_c + diglcpgai17_c <=> ai17tca1_c + 24.0 cmp_c + 24.0 h_c		Yes	Essential_iYH543	AGORA2(PMID: 36658342)
TECA1SI17	isoheptadecanoyl-lipoteichoic acid synthesis (n=24), linked, unsubstituted	Cell wall biosynthesis	1	-1000	1000	0	24.0 cdpglyc_c + diglcpgi17_c <=> 24.0 cmp_c + 24.0 h_c + i17tca1_c		Yes	Essential_iYH543	AGORA2(PMID: 36658342)
TECA2S180	Stearoyl-lipoteichoic acsd synthesis n=24 linked glucose substituted	Cell wall biosynthesis	1	-1000	1000	0	sttca1_c + 24.0 udpg_c <=> 24.0 h_c + sttcaglc_c + 24.0 udp_c		Yes	Essential_iYH543	AGORA2(PMID: 36658342)
TECA2SAI17	Anteisoheptadecanoyl-lipoteichoic acid synthesis n=24 linked glucose substituted	Cell wall biosynthesis	1	-1000	1000	0	ai17tca1_c + 24.0 udpg_c <=> ai17tcaglc_c + 24.0 h_c + 24.0 udp_c		Yes	Non-essential_iYH543	AGORA2(PMID: 36658342)
TECA2SI17	Isoheptadecanoyl-lipoteichoic acid synthesis n=24 linked glucose substituted	Cell wall biosynthesis	1	-1000	1000	0	i17tca1_c + 24.0 udpg_c <=> 24.0 h_c + i17tcaglc_c + 24.0 udp_c		Yes	Non-essential_iYH543	AGORA2(PMID: 36658342)
TECA3S140	Myristoyl-lipoteichoic acid synthesis n=24 unlinked D-alanine substituted	Cell wall biosynthesis	0	0	1000	0	24.0 ala__D_c + 24.0 atp_c + myrstca1_c --> 24.0 amp_c + 24.0 h2o_c + myrstcaala__D_c + 24.0 ppi_c	SPy_1309	Yes	Non-essential_iYH543	AGORA2(PMID: 36658342)
TECA3S160	Palmitoyl-lipoteichoic acid synthesis n=24 unlinked D-alanine substituted	Cell wall biosynthesis	0	0	1000	0	24.0 ala__D_c + 24.0 atp_c + palmtca1_c --> 24.0 amp_c + 24.0 h2o_c + palmtcaala__D_c + 24.0 ppi_c	SPy_1309	Yes	Non-essential_iYH543	AGORA2(PMID: 36658342)
TECA3S180	Stearoyl-lipoteichoic acid synthesis n=24 unlinked D-alanine substituted	Cell wall biosynthesis	0	0	1000	0	24.0 ala__D_c + 24.0 atp_c + sttca1_c --> 24.0 amp_c + 24.0 h2o_c + 24.0 ppi_c + sttcaala__D_c	SPy_1309	Yes	Non-essential_iYH543	AGORA2(PMID: 36658342)
TECA3SAI15	Anteisopentadecanoyl-lipoteichoic acid synthesis n=24 unlinked D-alanine substituted	Cell wall biosynthesis	0	0	1000	0	ai15tca1_c + 24.0 ala__D_c + 24.0 atp_c --> ai15tcaala__D_c + 24.0 amp_c + 24.0 h2o_c + 24.0 ppi_c	SPy_1309	Yes	Non-essential_iYH543	AGORA2(PMID: 36658342)
TECA3SAI17	Anteisoheptadecanoyl-lipoteichoic acid synthesis n=24 unlinked D-alanine substituted	Cell wall biosynthesis	0	0	1000	0	ai17tca1_c + 24.0 ala__D_c + 24.0 atp_c --> ai17tcaala__D_c + 24.0 amp_c + 24.0 h2o_c + 24.0 ppi_c	SPy_1309	Yes	Non-essential_iYH543	AGORA2(PMID: 36658342)
TECA3SI14	Isotetradecanoyl-lipoteichoic acid synthesis n=24 unlinked D-alanine substituted	Cell wall biosynthesis	0	0	1000	0	24.0 ala__D_c + 24.0 atp_c + i14tca1_c --> 24.0 amp_c + 24.0 h2o_c + i14tcaala__D_c + 24.0 ppi_c	SPy_1309	Yes	Non-essential_iYH543	AGORA2(PMID: 36658342)
TECA3SI15	Isopentadecanoyl-lipoteichoic acid synthesis n=24 unlinked D-alanine substituted	Cell wall biosynthesis	0	0	1000	0	24.0 ala__D_c + 24.0 atp_c + i15tca1_c --> 24.0 amp_c + 24.0 h2o_c + i15tcaala__D_c + 24.0 ppi_c	SPy_1309	Yes	Non-essential_iYH543	AGORA2(PMID: 36658342)
TECA3SI16	Isohexadecanoyl-lipoteichoic acid synthesis n=24 unlinked D-alanine substituted	Cell wall biosynthesis	0	0	1000	0	24.0 ala__D_c + 24.0 atp_c + i16tca1_c --> 24.0 amp_c + 24.0 h2o_c + i16tcaala__D_c + 24.0 ppi_c	SPy_1309	Yes	Non-essential_iYH543	AGORA2(PMID: 36658342)
TECA3SI17	Isoheptadecanoyl-lipoteichoic acid synthesis n=24 unlinked D-alanine substituted	Cell wall biosynthesis	0	0	1000	0	24.0 ala__D_c + 24.0 atp_c + i17tca1_c --> 24.0 amp_c + 24.0 h2o_c + i17tcaala__D_c + 24.0 ppi_c	SPy_1309	Yes	Non-essential_iYH543	AGORA2(PMID: 36658342)
TECA4S	TECA4S	Cell wall biosynthesis	1	-1000	1000	0	h2o_c + 30.0 udpacgal_c + 30.0 udpg_c <=> tcam_c + 30.0 udp_c + 30.0 ump_c		Yes	Essential_iYH543	AGORA2(PMID: 36658342)
TECA5S140	myristoyl-lipoteichoic acid synthesis (n=24), linked, N-acetylglucosamine substituted	Cell wall biosynthesis	1	-1000	1000	0	myrstca1_c + 24.0 uacgam_c <=> 24.0 h_c + myrstcaacgam_c + 24.0 udp_c	SPy_0282	Yes	Non-essential_iYH543	AGORA2(PMID: 36658342)
TECA5S160	palmitoyl-lipoteichoic acid synthesis (n=24), linked, N-acetylglucosamine substituted	Cell wall biosynthesis	1	-1000	1000	0	palmtca1_c + 24.0 uacgam_c <=> 24.0 h_c + palmtcaacgam_c + 24.0 udp_c	SPy_0282	Yes	Non-essential_iYH543	AGORA2(PMID: 36658342)
TECA5S180	stearoyl-lipoteichoic acid synthesis (n=24), linked, N-acetylglucosamine substituted	Cell wall biosynthesis	1	-1000	1000	0	sttca1_c + 24.0 uacgam_c <=> 24.0 h_c + sttcaacgam_c + 24.0 udp_c	SPy_0282	Yes	Essential_iYH543	AGORA2(PMID: 36658342)
TECA5SAI15	anteisopentadecanoyl-lipoteichoic acid synthesis (n=24), linked, N-acetylglucosamine substituted	Cell wall biosynthesis	1	-1000	1000	0	ai15tca1_c + 24.0 uacgam_c <=> ai15tcaacgam_c + 24.0 h_c + 24.0 udp_c	SPy_0282	Yes	Non-essential_iYH543	AGORA2(PMID: 36658342)
TECA5SAI17	anteisoheptadecanoyl-lipoteichoic acid synthesis (n=24), linked, N-acetylglucosamine substituted	Cell wall biosynthesis	1	-1000	1000	0	ai17tca1_c + 24.0 uacgam_c <=> ai17tcaacgam_c + 24.0 h_c + 24.0 udp_c	SPy_0282	Yes	Non-essential_iYH543	AGORA2(PMID: 36658342)
TECA5SI14	isotetradecanoyl-lipoteichoic acid synthesis (n=24), linked, N-acetylglucosamine substituted	Cell wall biosynthesis	1	-1000	1000	0	i14tca1_c + 24.0 uacgam_c <=> 24.0 h_c + i14tcaacgam_c + 24.0 udp_c	SPy_0282	Yes	Non-essential_iYH543	AGORA2(PMID: 36658342)
TECA5SI15	isopentadecanoyl-lipoteichoic acid synthesis (n=24), linked, N-acetylglucosamine substituted	Cell wall biosynthesis	1	-1000	1000	0	i15tca1_c + 24.0 uacgam_c <=> 24.0 h_c + i15tcaacgam_c + 24.0 udp_c	SPy_0282	Yes	Non-essential_iYH543	AGORA2(PMID: 36658342)
TECA5SI16	isohexadecanoyl-lipoteichoic acid synthesis (n=24), linked, N-acetylglucosamine substituted	Cell wall biosynthesis	1	-1000	1000	0	i16tca1_c + 24.0 uacgam_c <=> 24.0 h_c + i16tcaacgam_c + 24.0 udp_c	SPy_0282	Yes	Non-essential_iYH543	AGORA2(PMID: 36658342)
TECA5SI17	isoheptadecanoyl-lipoteichoic acid synthesis (n=24), linked, N-acetylglucosamine substituted	Cell wall biosynthesis	1	-1000	1000	0	i17tca1_c + 24.0 uacgam_c <=> 24.0 h_c + i17tcaacgam_c + 24.0 udp_c	SPy_0282	Yes	Non-essential_iYH543	AGORA2(PMID: 36658342)
TECAAE	Teichoic acid D-alanine substituted export	Cell wall biosynthesis	1	-1000	1000	0	PGPm1_c + prl45tcaala_c <=> glyc45tcaala__D_c + udcpp_c		Yes	Non-essential_iYH543	AGORA2(PMID: 36658342)
TECAGE	Teichoic acid glucose substituted export	Cell wall biosynthesis	1	-1000	1000	0	PGPm1_c + prl45tcaglc_c <=> glyc45tcaglc_c + udcpp_c		Yes	Essential_iYH543	AGORA2(PMID: 36658342)
TECAUE	Teichoic acid unsubstituted export	Cell wall biosynthesis	1	-1000	1000	0	PGPm1_c + prl45tca_c <=> glyc45tca_c + udcpp_c		Yes	Essential_iYH543	AGORA2(PMID: 36658342)
TGBPA	Tagatose-bisphosphate aldolase	Galactose metabolism	1	-1000	1000	0	tagdp__D_c <=> dhap_c + g3p_c	( SPy_1704 or SPy_1919 )	Yes	Non-essential_iYH543	AGORA2(PMID: 36658342)
THIORDXi	hydrogen peroxide reductase (thioredoxin)	ROS detoxification	0	0	1000	0	h2o2_c + trdrd_c --> 2.0 h2o_c + trdox_c	SPy_1835	Yes	Non-essential_iYH543	AGORA2(PMID: 36658342)
THMt3	Thiamine Transport in via Proton Antiport	Transport, extracellular	1	-1000	1000	0	h_c + thm_e <=> h_e + thm_c		Yes	Essential_iYH543	AGORA2(PMID: 36658342)
THRt2r	L-threonine reversible transport via proton symport	Transport, extracellular	1	-1000	1000	0	h_e + thr__L_e <=> h_c + thr__L_c		Yes	Non-essential_iYH543	AGORA2(PMID: 36658342)
THZPSN	thiazole phosphate synthesis	Thiamine metabolism	0	0	1000	0	atp_c + cys__L_c + dxyl5p_c + tyr__L_c --> 4hba_c + 4mpetz_c + ala__L_c + amp_c + co2_c + h2o_c + h_c + ppi_c	( Unknown and Unknown and Unknown and Unknown and Unknown and SPy_1122 )	Yes	Non-essential_iYH543	AGORA2(PMID: 36658342)
TKT1	Transketolase	Pentose phosphate pathway	1	-1000	1000	0	r5p_c + xu5p__D_c <=> g3p_c + s7p_c	SPy_1676	Yes	Non-essential_iYH543	AGORA2(PMID: 36658342)
TKT2	Transketolase	Pentose phosphate pathway	1	-1000	1000	0	e4p_c + xu5p__D_c <=> f6p_c + g3p_c	SPy_1676	Yes	Non-essential_iYH543	AGORA2(PMID: 36658342)
TMDK1	Thymidine Kinase (ATP:Thymidine)	Nucleotide interconversion	0	0	1000	0	atp_c + thymd_c --> adp_c + dtmp_c + h_c	SPy_1140	Yes	Non-essential_iYH543	AGORA2(PMID: 36658342)
TMDPK	Thiamin Pyrophosphokinase (Ec 2.7.6.2)	Thiamine metabolism	0	0	1000	0	atp_c + thm_c --> amp_c + h_c + thmpp_c	SPy_0265	Yes	Non-essential_iYH543	AGORA2(PMID: 36658342)
TMDS	Thymidylate Synthase	Nucleotide interconversion	0	0	1000	0	dump_c + mlthf_c --> dhf_c + dtmp_c	SPy_0882	Yes	Non-essential_iYH543	AGORA2(PMID: 36658342)
TPI	Triose-Phosphate Isomerase	Glycolysis/gluconeogenesis	1	-1000	1000	0	dhap_c <=> g3p_c	SPy_0613	Yes	Non-essential_iYH543	AGORA2(PMID: 36658342)
TRDOXOX	Peptide-methionine thioredoxin-disulfide S-oxidoreductase	Others	1	-1000	1000	0	h2o_c + peptmet__L_c + trdox_c <=> peptmetox__L_c + trdrd_c	( SPy_1055 or SPy_1557 )	Yes	Non-essential_iYH543	AGORA2(PMID: 36658342)
TRDRr	Thioredoxin reductase (EC 1.8.1.9)	Sulfur metabolism	1	-1000	1000	0	h_c + nadph_c + trdox_c <=> nadp_c + trdrd_c	SPy_0850	Yes	Non-essential_iYH543	AGORA2(PMID: 36658342)
TRE6PH	trehalose-6-phosphate hydrolase	Starch and sucrose metabolism	0	0	1000	0	h2o_c + tre6p_c --> g6p_c + glc__D_c	SPy_2096	Yes	Non-essential_iYH543	AGORA2(PMID: 36658342)
TREpts	trehalose transport via PEP:Pyr PTS	Transport, extracellular	0	0	1000	0	pep_c + tre_e --> pyr_c + tre6p_c	( SPy_2097 and SPy_2097 and Unknown and SPy_1372 )	Yes	Non-essential_iYH543	AGORA2(PMID: 36658342)
TRPt2r	L-tryptophan reversible transport via proton symport	Transport, extracellular	1	-1000	1000	0	h_e + trp__L_e <=> h_c + trp__L_c		Yes	Essential_iYH543	AGORA2(PMID: 36658342)
TYRTA	Tyrosine Transaminase	Tyrosine metabolism	1	-1000	1000	0	akg_c + tyr__L_c <=> 34hpp_c + glu__L_c	SPy_0650	Yes	Non-essential_iYH543	AGORA2(PMID: 36658342)
TYRt2r	L-tyrosine reversible transport via proton symport	Transport, extracellular	1	-1000	1000	0	h_e + tyr__L_e <=> h_c + tyr__L_c		Yes	Non-essential_iYH543	AGORA2(PMID: 36658342)
UAAGDS	UDP-N-acetylmuramoyl-L-alanyl-D-glutamyl-meso-2,6-diaminopimelate synthetase	Cell wall biosynthesis	0	0	1000	0	26dap_M_c + atp_c + uamag_c --> adp_c + h_c + pi_c + ugmd_c	(SPy_0388 and SPy_1035)	Yes	Essential_iYH543	AGORA2(PMID: 36658342)
UACMAMAT	beta-1,4-N-acetylmannosaminyltransferase	Aminosugar metabolism	1	-1000	1000	0	uacmam_c + unaga_c <=> acbdma14gapuc_c + h_c + udp_c		Yes	Essential_iYH543	AGORA2(PMID: 36658342)
UAG2E	UDP-N-acetylglucosamine 2-epimerase	Aminosugar metabolism	1	-1000	1000	0	uacgam_c <=> uacmam_c		Yes	Essential_iYH543	AGORA2(PMID: 36658342)
UAG4E	UDP-N-Acetylglucosamine 4-Epimerase	Aminosugar metabolism	1	-1000	1000	0	uacgam_c <=> udpacgal_c		Yes	Essential_iYH543	AGORA2(PMID: 36658342)
UAGCVT_r	UDP-N-acetylglucosamine 1-carboxyvinyltransferase (EC 2.5.1.7)	Aminosugar metabolism	1	-1000	1000	0	pep_c + uacgam_c <=> pi_c + uaccg_c	( SPy_0763 or SPy_1358 )	Yes	Essential_iYH543	AGORA2(PMID: 36658342)
UAGDP	UDP-N-Acetylglucosamine Diphosphorylase	Aminosugar metabolism	0	0	1000	0	acgam1p_c + h_c + utp_c --> ppi_c + uacgam_c	( SPy_0443 and SPy_0443 )	Yes	Essential_iYH543	AGORA2(PMID: 36658342)
UAGPT2	UDP-N-acetylglucosamine-N-acetylmuramyl-(pentapeptide)pyrophosphoryl-undecaprenol N-acetylglucosamine transferase	Cell wall biosynthesis	0	0	1000	0	uaGgla_c + uacgam_c --> h_c + uaaGgla_c + udp_c	SPy_1524	Yes	Non-essential_iYH543	AGORA2(PMID: 36658342)
UAGPT3	UDP-N-acetylglucosamine-N-acetylmuramyl-(pentapeptide)pyrophosphoryl-undecaprenol N-acetylglucosamine transferase	Cell wall biosynthesis	0	0	1000	0	uacgam_c + uagmda_c --> h_c + uaagmda_c + udp_c	SPy_1524	Yes	Essential_iYH543	AGORA2(PMID: 36658342)
UAMAGS	UDP-N-acetylmuramoyl-L-alanyl-D-glutamate synthetase	Cell wall biosynthesis	0	0	1000	0	atp_c + glu__D_c + uama_c --> adp_c + h_c + pi_c + uamag_c	SPy_1525	Yes	Essential_iYH543	AGORA2(PMID: 36658342)
UAMAS	UDP-N-acetylmuramoyl-L-alanine synthetase	Cell wall biosynthesis	0	0	1000	0	ala__L_c + atp_c + uamr_c --> adp_c + h_c + pi_c + uama_c	SPy_0345	Yes	Essential_iYH543	AGORA2(PMID: 36658342)
UAPGR	UDP-N-acetylenolpyruvoylglucosamine reductase	Cell wall biosynthesis	0	0	1000	0	h_c + nadph_c + uaccg_c --> nadp_c + uamr_c	SPy_1101	Yes	Essential_iYH543	AGORA2(PMID: 36658342)
UDCPDP	undecaprenyl-diphosphatase	Cell wall biosynthesis	0	0	1000	0	h2o_c + udcpdp_c --> h_c + pi_c + udcpp_c	( SPy_0280 or SPy_0374 )	Yes	Essential_iYH543	AGORA2(PMID: 36658342)
UDCPDPS	Undecaprenyl diphosphate synthase	Cell wall biosynthesis	0	0	1000	0	frdp_c + 8.0 ipdp_c --> 8.0 ppi_c + udcpdp_c	SPy_1965	Yes	Essential_iYH543	AGORA2(PMID: 36658342)
UDPG4E	UDPglucose 4-Epimerase	Galactose metabolism	1	-1000	1000	0	udpg_c <=> udpgal_c		Yes	Non-essential_iYH543	AGORA2(PMID: 36658342)
UGLT	UDPglucose-Hexose-1-Phosphate Uridylyltransferase	Galactose metabolism	1	-1000	1000	0	gal1p_c + udpg_c <=> g1p_c + udpgal_c		Yes	Non-essential_iYH543	AGORA2(PMID: 36658342)
UGMDDS	UDP-N-acetylmuramoyl-L-alanyl-D-glutamyl-meso-2,6-diaminopimeloyl-D-alanyl-D-alanine synthetase	Cell wall biosynthesis	0	0	1000	0	alaala_c + atp_c + ugmd_c --> adp_c + h_c + pi_c + ugmda_c	SPy_1420	Yes	Essential_iYH543	AGORA2(PMID: 36658342)
UMPK	UMP Kinase	Nucleotide interconversion	1	-1000	1000	0	atp_c + ump_c <=> adp_c + udp_c	SPy_0462	Yes	Essential_iYH543	AGORA2(PMID: 36658342)
UPPRT	uracil phosphoribosyltransferase	Nucleotide salvage pathway	0	0	1000	0	prpp_c + ura_c --> ppi_c + ump_c	( SPy_0830 and ( SPy_0830 or SPy_0392 ))	Yes	Non-essential_iYH543	AGORA2(PMID: 36658342)
URAt2	uracil transport in via proton symport	Transport, extracellular	0	0	1000	0	h_e + ura_e --> h_c + ura_c	SPy_0831	Yes	Non-essential_iYH543	AGORA2(PMID: 36658342)
URCN	Urocanase	Histidine metabolism	0	0	1000	0	h2o_c + urcan_c --> 4izp_c	SPy_2082	Yes	Non-essential_iYH543	AGORA2(PMID: 36658342)
URIK1	Uridine Kinase (ATP:Uridine)	Pyrimidine synthesis	0	0	1000	0	atp_c + uri_c --> adp_c + h_c + ump_c	SPy_1368	Yes	Non-essential_iYH543	AGORA2(PMID: 36658342)
URIK10	cytidine kinase (dCTP:Cytidine)	Pyrimidine synthesis	0	0	1000	0	cytd_c + dctp_c --> cmp_c + dcdp_c + h_c	SPy_1368	Yes	Non-essential_iYH543	AGORA2(PMID: 36658342)
URIK11	cytidine kinase (dUTP:Cytidine)	Pyrimidine synthesis	0	0	1000	0	cytd_c + dutp_c --> cmp_c + dudp_c + h_c	SPy_1368	Yes	Non-essential_iYH543	AGORA2(PMID: 36658342)
URIK12	cytidine kinase (dATP:Cytidine)	Pyrimidine synthesis	0	0	1000	0	cytd_c + datp_c --> cmp_c + dadp_c + h_c	SPy_1368	Yes	Non-essential_iYH543	AGORA2(PMID: 36658342)
URIK13	cytidine kinase (dGTP:Cytidine)	Pyrimidine synthesis	0	0	1000	0	cytd_c + dgtp_c --> cmp_c + dgdp_c + h_c	SPy_1368	Yes	Non-essential_iYH543	AGORA2(PMID: 36658342)
URIK14	cytidine kinase (dTTP:Cytidine)	Pyrimidine synthesis	0	0	1000	0	cytd_c + dttp_c --> cmp_c + dtdp_c + h_c	SPy_1368	Yes	Non-essential_iYH543	AGORA2(PMID: 36658342)
URIK2	uridine kinase (GTP:Uridine)	Pyrimidine synthesis	0	0	1000	0	gtp_c + uri_c --> gdp_c + h_c + ump_c	SPy_1368	Yes	Non-essential_iYH543	AGORA2(PMID: 36658342)
URIK3	Urik3	Pyrimidine synthesis	0	0	1000	0	itp_c + uri_c --> h_c + idp_c + ump_c	SPy_1368	Yes	Non-essential_iYH543	AGORA2(PMID: 36658342)
URIK4	uridine kinase (UTP:Uridine)	Pyrimidine synthesis	0	0	1000	0	uri_c + utp_c --> h_c + udp_c + ump_c	SPy_1368	Yes	Non-essential_iYH543	AGORA2(PMID: 36658342)
URIK5	uridine kinase (dCTP:Uridine)	Pyrimidine synthesis	0	0	1000	0	dctp_c + uri_c --> dcdp_c + h_c + ump_c	SPy_1368	Yes	Non-essential_iYH543	AGORA2(PMID: 36658342)
URIK6	uridine kinase (dUTP:Uridine)	Pyrimidine synthesis	0	0	1000	0	dutp_c + uri_c --> dudp_c + h_c + ump_c	SPy_1368	Yes	Non-essential_iYH543	AGORA2(PMID: 36658342)
URIK7	uridine kinase (dATP:Uridine)	Pyrimidine synthesis	0	0	1000	0	datp_c + uri_c --> dadp_c + h_c + ump_c	SPy_1368	Yes	Non-essential_iYH543	AGORA2(PMID: 36658342)
URIK8	uridine kinase (dGTP:Uridine)	Pyrimidine synthesis	0	0	1000	0	dgtp_c + uri_c --> dgdp_c + h_c + ump_c	SPy_1368	Yes	Non-essential_iYH543	AGORA2(PMID: 36658342)
URIK9	uridine kinase (dTTP:Uridine)	Pyrimidine synthesis	0	0	1000	0	dttp_c + uri_c --> dtdp_c + h_c + ump_c	SPy_1368	Yes	Non-essential_iYH543	AGORA2(PMID: 36658342)
VALTA	Valine Transaminase	Valine, leucine, and isoleucine metabolism	1	-1000	1000	0	akg_c + val__L_c <=> 3mob_c + glu__L_c	SPy_0911	Yes	Non-essential_iYH543	AGORA2(PMID: 36658342)
VALt2r	L-valine reversible transport via proton symport	Transport, extracellular	1	-1000	1000	0	h_e + val__L_e <=> h_c + val__L_c	SPy_0323	Yes	Non-essential_iYH543	AGORA2(PMID: 36658342)
XANt2	xanthine transport in via proton symport	Transport, extracellular	0	0	1000	0	h_e + xan_e --> h_c + xan_c	SPy_1137	Yes	Non-essential_iYH543	AGORA2(PMID: 36658342)
XPPT	xanthine phosphoribosyltransferase	Purine catabolism	0	0	1000	0	prpp_c + xan_c --> ppi_c + xmp_c	SPy_1136	Yes	Non-essential_iYH543	AGORA2(PMID: 36658342)
YUMPS	yUMP synthetase	Pyrimidine synthesis	1	-1000	1000	0	r5p_c + ura_c <=> h2o_c + psd5p_c	(( SPy_1901 and SPy_1251 ) or ( SPy_0827 and Unknown and Unknown and SPy_0369 and Unknown and ( SPy_1337 or SPy_1398 )))	Yes	Non-essential_iYH543	AGORA2(PMID: 36658342)
ZN2t4	ZN2t4	Transport, extracellular	1	-1000	1000	0	h_e + k_e + zn2_c <=> h_c + k_c + zn2_e	SPy_0845	Yes	Non-essential_iYH543	AGORA2(PMID: 36658342)
ZNabc	zinc transport via ABC system	Transport, extracellular	0	0	1000	0	atp_c + h2o_c + zn2_e --> adp_c + h_c + pi_c + zn2_c	( Unknown and SPy_0094 and SPy_0093 )	Yes	Non-essential_iYH543	AGORA2(PMID: 36658342)
dreplication	DNA replication c0	Exchange/demand reaction	0	0	1000	0	--> dnarep_c	( SPy_1284 and SPy_1364 and SPy_1152 and SPy_0781 and ( SPy_1267 or Unknown ) and SPy_0909 and ( SPy_0532 or Unknown ) and ( SPy_1629 or Unknown ) and SPy_0751 and ( SPy_1164 or Unknown ) and SPy_0910 and SPy_0400 and Unknown and ( SPy_1489 or Unknown ) and SPy_1407 and ( SPy_0366 or Unknown ) and Unknown and SPy_0003 and SPy_0340 and SPy_0002 and ( SPy_0367 or Unknown ) and ( SPy_1830 or Unknown…	Yes	Essential_iYH543	AGORA2(PMID: 36658342)
pbiosynthesis	Protein biosynthesis c0	Exchange/demand reaction	0	0	1000	0	--> proteinsynth_c	( SPy_1772 and SPy_1568 and SPy_0077 and ( SPy_2160 or Unknown ) and SPy_1513 and ( SPy_0076 or Unknown ) and ( SPy_2183 or Unknown ) and ( SPy_2159 or Unknown ) and SPy_1941 and ( SPy_0822 or Unknown ) and SPy_1771 and ( SPy_0062 or Unknown ) and ( SPy_0059 or Unknown ) and ( SPy_0072 or Unknown ) and SPy_0239 and SPy_0595 and SPy_0272 and Unknown and ( SPy_1073 or Unknown ) and SPy_1742 and SPy…	Yes	Essential_iYH543	AGORA2(PMID: 36658342)
r0060	L-Serine Ammonia-Lyase Ec:4.3.1.17	Methionine and cysteine metabolism	0	0	1000	0	ser__L_c --> nh4_c + pyr_c	( SPy_2189 and SPy_2190 )	Yes	Non-essential_iYH543	AGORA2(PMID: 36658342)
r0120	GTP 7, 8-8, 9-Dihydrolase	Folate metabolism	0	0	1000	0	gtp_c + h2o_c --> HC01651_c	SPy_1097	Yes	Non-essential_iYH543	AGORA2(PMID: 36658342)
r0127	L-Asparagine Amidohydrolase / Cyanoamino Acid Metabolism / Nitrogen Metabolism Ec:3.5.1.1 Ec:3.5.1.38	Alanine and aspartate metabolism	0	0	1000	0	asn__L_c + h2o_c --> asp__L_c + nh4_c	SPy_1782	Yes	Non-essential_iYH543	AGORA2(PMID: 36658342)
r0301	Xanthosine-5-Phosphate:Ammonia Ligase (AMP-Forming)	Bile acid synthesis	0	0	1000	0	atp_c + nh4_c + xmp_c --> amp_c + gmp_c + 2.0 h_c + ppi_c	SPy_1204	Yes	Non-essential_iYH543	AGORA2(PMID: 36658342)
r0339	ATP:(R)-Glycerate 3-Phosphotransferase Ec:2.7.1.31	Unassigned	0	0	1000	0	atp_c + glyc__R_c --> 3pg_c + adp_c + h_c	SPy_1903	Yes	Non-essential_iYH543	AGORA2(PMID: 36658342)
r0345	ATP:AMP Phosphotransferase Ec:2.7.4.11	Nucleotide interconversion	1	-1000	1000	0	atp_c + damp_c <=> adp_c + dadp_c	SPy_0074	Yes	Non-essential_iYH543	AGORA2(PMID: 36658342)
r0398	NADPH:6, 7-Dihydropteridine Oxidoreductase Ec:1.5.1.34	Tetrahydrobiopterin metabolism	0	0	1000	0	dhbpt_c + h_c + nadph_c --> nadp_c + thbpt_c	( SPy_0512 or SPy_1069 )	Yes	Non-essential_iYH543	AGORA2(PMID: 36658342)
r0456	ATP:Deoxyguanosine 5-Phosphotransferase	Nucleotide interconversion	0	0	1000	0	atp_c + dgsn_c --> adp_c + dgmp_c + h_c	( SPy_0121 and SPy_0121 )	Yes	Non-essential_iYH543	AGORA2(PMID: 36658342)
r0488	(R)-Mevalonate:NADP+ Oxidoreductase (Coa Acylating)	Cholesterol metabolism	1	-1000	1000	0	coa_c + mev__R_c + 2.0 nadp_c <=> 2.0 h_c + hmgcoa_c + 2.0 nadph_c		Yes	Essential_iYH543	AGORA2(PMID: 36658342)
r0570	2-Deoxy-D-Ribose 1-Phosphate 1, 5-Phosphomutase Ec:5.4.2.7	Pentose phosphate pathway	1	-1000	1000	0	2dr1p_c <=> 2dr5p_c	SPy_0890	Yes	Non-essential_iYH543	AGORA2(PMID: 36658342)
r0671	(R)-4-Phosphopantothenate:L-Cysteine Ligase Ec:6.3.2.5	CoA synthesis	0	0	1000	0	4ppan_c + ctp_c + cys__L_c --> 4ppcys_c + cmp_c + h_c + ppi_c	SPy_1221	Yes	Non-essential_iYH543	AGORA2(PMID: 36658342)
r0708	2-Amino-4-Hydroxy-6- (Erythro-1, 2, 3-Trihydroxypropyl) Dihydropteridine Triphosphate 7, 8-8, 9-Dihydrolase	Folate metabolism	0	0	1000	0	ahdt_c + h2o_c --> HC01710_c	SPy_1097	Yes	Non-essential_iYH543	AGORA2(PMID: 36658342)
r0775	Formamidopyrimidine Nucleoside Triphosphate 7, 8-8, 9-Dihydrolase	Folate metabolism	0	0	1000	0	HC01651_c + h2o_c --> HC01652_c + for_c + h_c	SPy_1097	Yes	Non-essential_iYH543	AGORA2(PMID: 36658342)
r0777	GTP 7, 8-8, 9-Dihydrolase	Folate metabolism	0	0	1000	0	HC01652_c --> HC01710_c	SPy_1097	Yes	Non-essential_iYH543	AGORA2(PMID: 36658342)
r1667	Y+Lat2 Utilized Transport	Transport, extracellular	1	-1000	1000	0	arg__L_e + orn_c <=> arg__L_c + orn_e	SPy_1543	Yes	Non-essential_iYH543	AGORA2(PMID: 36658342)
r2137	Major Facilitator(MFS) TCDB:2.A.1.14.6	Transport, extracellular	1	-1000	1000	0	cl_e <=> cl_c	( SPy_0723 or SPy_1379 )	Yes	Essential_iYH543	AGORA2(PMID: 36658342)
rtranscription	RNA transcription c0	Exchange/demand reaction	0	0	1000	0	--> rnatrans_c	( ( SPy_0246 or Unknown ) and ( SPy_0531 or Unknown ) and SPy_0099 and SPy_0849 and Unknown and ( SPy_0529 or Unknown ) and Unknown and SPy_0866 and SPy_0528 and SPy_1724 and SPy_0098 and SPy_0782 and SPy_0080 and SPy_0075 and SPy_0273 and SPy_0463 and SPy_0611 and SPy_0643 and SPy_1141 and SPy_1721 and SPy_2093 )	Yes	Essential_iYH543	AGORA2(PMID: 36658342)
DM_PGPm1_c	Demand reaction for peptidoglycan polymer (n-1) subunits	Exchange/demand reaction	1	-1	1000	0	PGPm1_c <=>		Yes	Essential_iYH543	AGORA2(PMID: 36658342)
bio1	bio1		0	0	1000	1	0.009845228 10fthf_c + 0.011548655 5mthf_c + 0.011548655 ACP_c + 0.001711042 PGP_c + 0.011548655 adocbl_c + 0.006844168 ai17tca1_c + 0.26756 ala__L_c + 0.011548655 amet_c + 0.011548655 apoC_Lys_btn_c + 0.1934 arg__L_c + 0.14833 asn__L_c + 0.14833 asp__L_c + 41.2914 atp_c + 0.011548655 ca2_c + 0.01545678 cdpdaihpdecg_c + 0.01545678 cdpdhdecg_c + 0.01545678 cdpdihpdecg_c + 0.01545678 cdpdodec11eg_c…		Yes	Essential_iYH543	AGORA2(PMID: 36658342)
GTHS	Glutathione Synthetase	Glutathione metabolism	0	0	1000	0	atp_c + glucys_c + gly_c --> adp_c + gthrd_c + h_c + pi_c	SPy_1421	No	Non-essential_iYH543	This study
GLUCYSS	Gamma-Glutamylcysteine Synthesis	Glutathione metabolism	0	0	1000	0	cys__L_c + glu5p_c --> glucys_c + h_c + pi_c		No	Non-essential_iYH543	This study
EX_nac_e	Uptake of Nicotinic Acid	Exchange/demand reaction		-1000	0	0	nac_e <--		No	Non-essential_iYH543	This study
NACUP		Transport	0	0	1000	0	nac_e --> nac_c		No	Non-essential_iYH543	This study
FE2DH	Fe2 NAD oxidoreductase	Transport, extracellular	1	-1000	1000	0	2.0 fe2_c + h_c + nad_c <=> 2.0 fe3_c + nadh_c		No	Non-essential_iYH543	This study
EX_ade_e	Exchange of Adenine	Exchange/demand reaction		-1000	0	0	ade_e <--		No	Non-essential_iYH543	This study
EX_gua_e	Exchange of Guanine	Exchange/demand reaction		-1000	0	0	gua_e <--		No	Non-essential_iYH543	This study
ADEt2r	Adenine transport in via proton symport, reversible	Transport, extracellular	1	-1000	1000	0	ade_e + h_e <=> ade_c + h_c		No	Non-essential_iYH543	This study
GUAt2r	Guanine transport in via proton symport reversible	Transport, extracellular	1	-1000	1000	0	gua_e + h_e <=> gua_c + h_c		No	Non-essential_iYH543	This study
ASPK	Aspartate kinase	Glycine, serine, alanine and threonine metabolism	1	-1000	1000	0	asp__L_c + atp_c <=> 4pasp_c + adp_c		No	Non-essential_iYH543	This study
ASAD_1	Aspartate-semialdehyde dehydrogenase	Lysine metabolism	1	-1000	1000	0	4pasp_c + nadph_c <=> aspsa_c + nadp_c + pi_c		No	Non-essential_iYH543	This study
DHDPS	Dihydrodipicolinate synthase	Lysine metabolism	0	0	1000	0	aspsa_c + pyr_c --> 23dhdp_c + 2.0 h2o_c + h_c		No	Non-essential_iYH543	This study
DHDPRy	Dihydrodipicolinate reductase (NADPH)	Lysine metabolism	0	0	1000	0	23dhdp_c + h_c + nadph_c --> nadp_c + thdp_c		No	Non-essential_iYH543	This study
THDPS	Tetrahydrodipicolinate succinylase	Lysine metabolism	0	0	1000	0	h2o_c + succoa_c + thdp_c --> coa_c + sl2a6o_c		No	Non-essential_iYH543	This study
SDPTA	Succinyldiaminopimelate transaminase	Lysine metabolism	1	-1000	1000	0	akg_c + sl26da_c <=> glu__L_c + sl2a6o_c		No	Non-essential_iYH543	This study
SDPDS	Succinyl-diaminopimelate desuccinylase	Lysine metabolism	0	0	1000	0	h2o_c + sl26da_c --> 26dap_LL_c + succ_c	SPy_1070	No	Non-essential_iYH543	This study
DAPE	Diaminopimelate Epimerase	Lysine metabolism	1	-1000	1000	0	26dap_LL_c <=> 26dap_M_c		No	Non-essential_iYH543	This study
PAPA180	Phosphatidate phosphatase (n-C18:0)	Glycerophospholipid metabolism	0	0	1000	0	h2o_c + pa180_c --> 12dgr180_c + pi_c		No	Non-essential_iYH543	This study
EX_pydam_e	Exchange of Pyridoxamine	Exchange/demand reaction		-1000	0	0	pydam_e <--		No	Non-essential_iYH543	This study
EX_pydxn_e	Exchange of Pyridoxine	Exchange/demand reaction		-1000	0	0	pydxn_e <--		No	Non-essential_iYH543	This study
EX_asp__L_e	Exchange of L-Aspartate	Exchange/demand reaction	1	-0.46	1000	0	asp__L_e <=>		No	Non-essential_iYH543	This study
EX_ins_e	Exchange of Inosine	Exchange/demand reaction		-1000	0	0	ins_e <--		No	Non-essential_iYH543	This study
EX_hco3_e	Exchange of Bicarbonate	Exchange/demand reaction		-1000	0	0	hco3_e <--		No	Non-essential_iYH543	This study
EX_gly_e	Exchange of Glycine	Exchange/demand reaction	1	-0.46	1000	0	gly_e <=>		No	Non-essential_iYH543	This study
EX_actn__R_e	R Acetoin exchange	Exchange/demand reaction	1	-4.6	1000	0	actn__R_e <=>		No	Non-essential_iYH543	This study
EX_thymd_e	Exchange of Thymidine	Exchange/demand reaction		-1000	0	0	thymd_e <--		No	Non-essential_iYH543	This study
EX_asn__L_e	Exchange of L-Asparagine	Exchange/demand reaction	1	-0.46	1000	0	asn__L_e <=>		No	Non-essential_iYH543	This study
EX_glu__L_e	Exchange of L-Glutamate	Exchange/demand reaction	1	-0.46	1000	0	glu__L_e <=>		No	Non-essential_iYH543	This study
EX_4abz_e	4 Aminobenzoate exchange	Exchange/demand reaction		-1000	0	0	4abz_e <--		No	Non-essential_iYH543	This study
EX_orot_e	Exchange of Orotate	Exchange/demand reaction		-1000	0	0	orot_e <--		No	Non-essential_iYH543	This study
EX_cit_e	Exchange of Citrate	Exchange/demand reaction		-1000	0	0	cit_e <--		No	Non-essential_iYH543	This study
PYDAMtr	Transport of Pyridoxamine via Diffusion	Transport, extracellular	1	-1000	1000	0	pydam_e <=> pydam_c		No	Non-essential_iYH543	This study
PYDXNtr	Transport of Pyridoxine via Diffusion	Transport, extracellular	1	-1000	1000	0	pydxn_e <=> pydxn_c		No	Non-essential_iYH543	This study
ASPt	Diffusion of aspartate	Transport, extracellular	1	-1000	1000	0	<=> asp__L_c		No	Non-essential_iYH543	This study
INSt	Diffusion of Inosine	Transport, extracellular	1	-1000	1000	0	ins_e <=> ins_c		No	Non-essential_iYH543	This study
HCO3t	Diffusion of Bicarbonate	Transport, extracellular	1	-1000	1000	0	hco3_e <=> hco3_c		No	Non-essential_iYH543	This study
GLYt	Diffusion of Glycine	Transport, extracellular	1	-1000	1000	0	gly_e <=> gly_c		No	Non-essential_iYH543	This study
ACTNdiff	R acetoin diffusion	Transport, extracellular	1	-1000	1000	0	actn__R_e <=> actn__R_c		No	Non-essential_iYH543	This study
THYMDt1	Thymd Transport	Transport, extracellular	0	0	1000	0	thymd_e --> thymd_c		No	Non-essential_iYH543	This study
ASNt	Diffusion of L-asparagine	Transport, extracellular	1	-1000	1000	0	asn__L_e <=> asn__L_c		No	Non-essential_iYH543	This study
GLUt	Diffusion of Glutamate	Transport, extracellular	1	-1000	1000	0	glu__L_e <=> glu__L_c		No	Non-essential_iYH543	This study
4ABZt	4 Aminobenzoate mitochondrial transport via diffusion	Transport, extracellular	1	-1000	1000	0	4abz_e <=> 4abz_c		No	Non-essential_iYH543	This study
OROTt	Diffusion of Orotate	Transport, extracellular	1	-1000	1000	0	orot_e <=> orot_c		No	Non-essential_iYH543	This study
CITt	Diffusion of Citrate	Transport, extracellular	1	-1000	1000	0	cit_e <=> cit_c		No	Non-essential_iYH543	This study
EX_ascb__L_e	Exchange of L-Ascorbate	Exchange/demand reaction	1	-4.6	1000	0	ascb__L_e <=>		No	Non-essential_iYH543	This study
ASCBpts	L-ascorbate transport via PEP:Pyr PTS	Transport, extracellular	0	0	1000	0	ascb__L_e + pep_c --> ascb6p_c + pyr_c		No	Non-essential_iYH543	This study
KG6PDC	3-keto-L-gulonate 6-phosphate decarboxylase	Pentose and glucuronate interconversions	0	0	1000	0	3dhgulnp_c + h_c --> co2_c + xu5p__L_c	SPy_0177	No	Non-essential_iYH543	This study
X5PL3E	L-xylulose 5-phosphate 3-epimerase	Pentose and glucuronate interconversions	1	-1000	1000	0	ru5p__L_c <=> xu5p__L_c	SPy_0178	No	Non-essential_iYH543	This study
NDPK3	Nucleoside-Diphosphate Kinase (ATP:CDP)	Nucleotide interconversion	1	-1000	1000	0	atp_c + cdp_c <=> adp_c + ctp_c		No	Non-essential_iYH543	This study
NDPK5	Nucleoside-Diphosphate Kinase (ATP:dGDP)	Nucleotide interconversion	1	-1000	1000	0	atp_c + dgdp_c <=> adp_c + dgtp_c		No	Non-essential_iYH543	This study
NDPK6	Nucleoside-Diphosphate Kinase (ATP:dUDP)	Nucleotide interconversion	1	-1000	1000	0	atp_c + dudp_c <=> adp_c + dutp_c		No	Non-essential_iYH543	This study
NDPK7	Nucleoside-Diphosphate Kinase (ATP:dCDP)	Nucleotide interconversion	1	-1000	1000	0	atp_c + dcdp_c <=> adp_c + dctp_c		No	Non-essential_iYH543	This study
NDPK8	Nucleoside-Diphosphate Kinase (ATP:dADP)	Nucleotide interconversion	1	-1000	1000	0	atp_c + dadp_c <=> adp_c + datp_c		No	Non-essential_iYH543	This study
GSNK	Guanosine kinase	Nucleotide interconversion	0	0	1000	0	atp_c + gsn_c --> adp_c + gmp_c + h_c		No	Non-essential_iYH543	This study
COabc	Cobalt transport via ABC system	Transport, extracellular	0	0	1000	0	atp_c + cobalt2_e + h2o_c --> adp_c + cobalt2_c + h_c + pi_c	( SPy_1787 and SPy_1788)	No	Non-essential_iYH543	This study
BBCCPLi	Biotin--[biotin carboxyl-carrier protein] ligase	Biotin metabolism	0	0	1000	0	apoC_Lys_c + atp_c + btn_c --> amp_c + apoC_Lys_btn_c + ppi_c	( SPy_1362 and SPy_1747 )	No	Essential_iYH543	This study
3HAD40	3-hydroxyacyl-[acyl-carrier-protein] dehydratase (n-C4:0)	Fatty acid synthesis	0	0	1000	0	3haACP_c --> but2eACP_c + h2o_c	SPy_1746	No	Essential_iYH543	This study
3HAD60	3-hydroxyacyl-[acyl-carrier-protein] dehydratase (n-C6:0)	Fatty acid synthesis	0	0	1000	0	3hhexACP_c --> h2o_c + thex2eACP_c	SPy_1746	No	Essential_iYH543	This study
3HAD80	3-hydroxyacyl-[acyl-carrier-protein] dehydratase (n-C8:0)	Fatty acid synthesis	0	0	1000	0	3hoctACP_c --> h2o_c + toct2eACP_c	SPy_1746	No	Essential_iYH543	This study
3HAD100	3-hydroxyacyl-[acyl-carrier-protein] dehydratase (n-C10:0)	Fatty acid synthesis	0	0	1000	0	3hdecACP_c --> h2o_c + tdec2eACP_c	SPy_1746	No	Essential_iYH543	This study
3HAD120	3-hydroxyacyl-[acyl-carrier-protein] dehydratase (n-C12:0)	Fatty acid synthesis	0	0	1000	0	3hddecACP_c --> h2o_c + tddec2eACP_c	SPy_1746	No	Essential_iYH543	This study
3HAD140	3-hydroxyacyl-[acyl-carrier-protein] dehydratase (n-C14:0)	Fatty acid synthesis	0	0	1000	0	3hmrsACP_c --> h2o_c + tmrs2eACP_c	SPy_1746	No	Essential_iYH543	This study
3HAD160	3-hydroxyacyl-[acyl-carrier-protein] dehydratase (n-C16:0)	Fatty acid synthesis	0	0	1000	0	3hpalmACP_c --> h2o_c + tpalm2eACP_c	SPy_1746	No	Essential_iYH543	This study
3HAD180	3-hydroxyacyl-[acyl-carrier-protein] dehydratase (n-C18:0)	Fatty acid synthesis	0	0	1000	0	3hoctaACP_c --> h2o_c + toctd2eACP_c	SPy_1746	No	Non-essential_iYH543	This study
EAR40x	Enoyl-[acyl-carrier-protein] reductase (NADH) (n-C4:0)	Fatty acid synthesis	0	0	1000	0	but2eACP_c + h_c + nadh_c --> butACP_c + nad_c	SPy_1751	No	Essential_iYH543	This study
EAR60x	Enoyl-[acyl-carrier-protein] reductase (NADH) (n-C6:0)	Fatty acid synthesis	0	0	1000	0	h_c + nadh_c + thex2eACP_c --> hexACP_c + nad_c	SPy_1751	No	Essential_iYH543	This study
EAR80x	Enoyl-[acyl-carrier-protein] reductase (NADH) (n-C8:0)	Fatty acid synthesis	0	0	1000	0	h_c + nadh_c + toct2eACP_c --> nad_c + ocACP_c	SPy_1751	No	Essential_iYH543	This study
EAR100x	Enoyl-[acyl-carrier-protein] reductase (NADH) (n-C10:0)	Fatty acid synthesis	0	0	1000	0	h_c + nadh_c + tdec2eACP_c --> dcaACP_c + nad_c	SPy_1751	No	Essential_iYH543	This study
EAR120x	Enoyl-[acyl-carrier-protein] reductase (NADH) (n-C12:0)	Fatty acid synthesis	0	0	1000	0	h_c + nadh_c + tddec2eACP_c --> ddcaACP_c + nad_c	SPy_1751	No	Essential_iYH543	This study
EAR140x	Enoyl-[acyl-carrier-protein] reductase (NADH) (n-C14:0)	Fatty acid synthesis	0	0	1000	0	h_c + nadh_c + tmrs2eACP_c --> myrsACP_c + nad_c	SPy_1751	No	Essential_iYH543	This study
EAR160x	Enoyl-[acyl-carrier-protein] reductase (NADH) (n-C16:0)	Fatty acid synthesis	0	0	1000	0	h_c + nadh_c + tpalm2eACP_c --> nad_c + palmACP_c	SPy_1751	No	Essential_iYH543	This study
EAR180x	Enoyl-[acyl-carrier-protein] reductase (NADH) (n-C18:0)	Fatty acid synthesis	0	0	1000	0	h_c + nadh_c + toctd2eACP_c --> nad_c + ocdcaACP_c	SPy_1751	No	Non-essential_iYH543	This study
DM_apoC_Lys_c	Demand reaction for Apoc-Lysine (Biotin Carboxyl-Carrier Protein)	Exchange/demand reaction	1	-1	1000	0	apoC_Lys_c <=>		No	Essential_iYH543	This study
CA2abc	Calcium transport via ABC system	Transport, extracellular	0	0	1000	0	atp_c + ca2_e + h2o_c --> adp_c + ca2_c + h_c + pi_c	SPy_0623	No	Essential_iYH543	This study
VATPase	V-Type ATPase, H+ Transporting	Transport, extracellular	0	0	1000	0	atp_c + h2o_c --> adp_c + h_e + pi_c	( SPy_0148 and SPy_0149 and SPy_0150 and SPy_0151 and SPy_0154 and SPy_0155 and SPy_0157 )	No	Non-essential_iYH543	This study
EX_leuval_e	Exchange of LeuVal	Exchange/demand reaction	1	-0.46	1000	0	leuval_e <=>		No	Non-essential_iYH543	This study
LEUVALabc	Leu-Val ABC transporter	Transport, extracellular	0	0	1000	0	atp_c + h2o_c + leuval_e --> adp_c + h_c + leuval_c + pi_c	( ( SPy_0294 and SPy_0295 and SPy_0296 and SPy_0297 ) or ( SPy_2000 and SPy_2001 and SPy_2002 and SPy_2003 and SPy_2004 ) )	No	Non-essential_iYH543	This study
LEUVAL1c	Leu-Val aminopeptidase	Peptide metabolism	1	-1000	1000	0	h2o_c + leuval_c <=> leu__L_c + val__L_c	( SPy_1354 or SPy_1824 or SPy_0713 or SPy_1651 )	No	Non-essential_iYH543	This study
EX_ileasp_e	Exchange of IleAsp	Exchange/demand reaction	1	-0.46	1000	0	ileasp_e <=>		No	Non-essential_iYH543	This study
ILEASPabc	Ile-Asp ABC transporter	Transport, extracellular	0	0	1000	0	atp_c + h2o_c + ileasp_e --> adp_c + h_c + ileasp_c + pi_c	( ( SPy_0294 and SPy_0295 and SPy_0296 and SPy_0297 ) or ( SPy_2000 and SPy_2001 and SPy_2002 and SPy_2003 and SPy_2004 ) )	No	Non-essential_iYH543	This study
ILEASP1c	Ile-Asp aminopeptidase	Peptide metabolism	1	-1000	1000	0	h2o_c + ileasp_c <=> asp__L_c + ile__L_c	( SPy_1354 or SPy_1824 or SPy_0713 )	No	Non-essential_iYH543	This study
UAAGLS1	UDP-N-acetylmuramoyl-L-alanyl-D-glutamyl-L-lysine synthetase (alpha glutamate)	Peptidoglycan Metabolism	0	0	1000	0	atp_c + lys__L_c + uamag_c --> adp_c + h_c + pi_c + uAgl_c	(SPy_0388 and SPy_1035)	No	Non-essential_iYH543	This study
UAAGLS2	UDP-N-acetylmuramoyl-L-alanyl-D-glutamyl-L-lysine synthetase (gamma-glutamate)	Peptidoglycan Metabolism	0	0	1000	0	atp_c + lys__L_c + uamag_c --> adp_c + h_c + pi_c + uGgl_c	(SPy_0388 and SPy_1035)	No	Non-essential_iYH543	This study
UGLDDS1	UDP N acetylmuramoyl L alanyl D glutamyl L lysyl D alanyl D alanine synthetase (alpha glutamate)	Peptidoglycan Metabolism	0	0	1000	0	alaala_c + atp_c + uAgl_c --> adp_c + pi_c + uAgla_c	SPy_1420	No	Non-essential_iYH543	This study
UGLDDS2	UDP-N-acetylmuramoyl-L-alanyl-D-glutamyl-L-lysyl-D-alanyl-D-alanine synthetase (gamma-glutamate)	Peptidoglycan Metabolism	0	0	1000	0	alaala_c + atp_c + uGgl_c --> adp_c + pi_c + uGgla_c	SPy_1420	No	Non-essential_iYH543	This study
PAPPT1	Phospho N acetylmuramoyl pentapeptide transferase alpha glutamate	Peptidoglycan Metabolism	0	0	1000	0	uAgla_c + udcpp_c --> uaAgla_c + ump_c	SPy_1662	No	Non-essential_iYH543	This study
UAGPT1	UDP N acetylglucosamine N acetylmuramyl pentapeptide pyrophosphoryl undecaprenol N acetylglucosamine transferase	Peptidoglycan Metabolism	0	0	1000	0	uaAgla_c + uacgam_c --> h_c + uaaAgla_c + udp_c	SPy_1524	No	Non-essential_iYH543	This study
IMPC	IMP Cyclohydrolase	Purine synthesis	1	-1000	1000	0	h2o_c + imp_c <=> fprica_c		No	Non-essential_iYH543	This study
AICART	Phosphoribosylaminoimidazolecarboxamide Formyltransferase	Purine synthesis	1	-1000	1000	0	10fthf_c + aicar_c <=> fprica_c + thf_c		No	Non-essential_iYH543	This study
DNTPPA	Dihydroneopterin triphosphate pyrophosphatase	Folate metabolism	0	0	1000	0	ahdt_c + h2o_c --> dhpmp_c + h_c + ppi_c		No	Non-essential_iYH543	This study
DNMPPA	Dihydroneopterin monophosphate dephosphorylase	Folate metabolism	0	0	1000	0	dhpmp_c + h2o_c --> dhnpt_c + pi_c		No	Non-essential_iYH543	This study
EX_cbi_e	Cobinamide exchange	Exchange/demand reaction		-1000	0	0	cbi_e <--		No	Essential_iYH543	This study
CBIabc	Cobalamin uptake in via ABC transport	Transport, extracellular	1	-1000	1000	0	atp_c + cbi_e + h2o_c <=> adp_c + cbi_c + h_c + pi_c		No	Essential_iYH543	This study
sink_gcald_c	Sink reaction for glycolaldehyde	Exchange/demand reaction	0	0	1000	0	gcald_c -->		No	Non-essential_iYH543	This study
EX_nadp_e	Exchange of Nicotinamide Adenine Dinucleotide Phosphate	Exchange/demand reaction		-1000	0	0	nadp_e <--		No	Non-essential_iYH543	This study
NADPt	NADP transporter	Transport, extracellular	1	-1000	1000	0	nadp_e <=> nadp_c		No	Non-essential_iYH543	This study
ASPO6	L-aspartate oxidase	Cofactor and Prosthetic Group Biosynthesis	0	0	1000	0	asp__L_c + o2_c --> h2o2_c + h_c + iasp_c		No	Non-essential_iYH543	This study
QULNS	Quinolinate synthase	Cofactor and Prosthetic Group Biosynthesis	0	0	1000	0	dhap_c + iasp_c --> 2.0 h2o_c + pi_c + quln_c		No	Non-essential_iYH543	This study
EX_all__D_e	D-Allose exchange	Extracellular exchange	1	-4.6	1000	0	all__D_e <=>		No	Non-essential_iYH543	This study
ALL_D_Et	D-Allose transport (transport mechanism unknown - evidence from biolog data)	Transport, extracellular	1	-1000	1000	0	all__D_e <=> all__D_c		No	Non-essential_iYH543	This study
ALLK	Allose kinase	Alternate Carbon Metabolism	0	0	1000	0	all__D_c + atp_c --> adp_c + all6p_c + h_c		No	Non-essential_iYH543	This study
ALLPI	Allose 6-phosphate isomerase	Alternate Carbon Metabolism	1	-1000	1000	0	all6p_c <=> allul6p_c	SPy_0889	No	Non-essential_iYH543	This study
ALLULPE	Allulose 6-phosphate epimerase	Alternate Carbon Metabolism	1	-1000	1000	0	allul6p_c <=> f6p_c		No	Non-essential_iYH543	This study
ARAI	L-arabinose isomerase	Alternate Carbon Metabolism	1	-1000	1000	0	arab__L_c <=> rbl__L_c		No	Non-essential_iYH543	This study
RBK_L1	L-ribulokinase (L-ribulose)	Alternate Carbon Metabolism	0	0	1000	0	atp_c + rbl__L_c --> adp_c + h_c + ru5p__L_c		No	Non-essential_iYH543	This study
EX_arab__D_e	D Arabinose exchange	Extracellular exchange	1	-4.6	1000	0	arab__D_e <=>		No	Non-essential_iYH543	This study
ARABDI	L-fucose isomerase	Alternate Carbon Metabolism	1	-1000	1000	0	arab__D_c <=> rbl__D_c		No	Non-essential_iYH543	This study
RBK_Dr	D-ribulokinase (D-ribulose)	Alternate Carbon Metabolism	0	0	1000	0	atp_c + rbl__D_c --> adp_c + h_c + ru5p__D_c		No	Non-essential_iYH543	This study
EX_starch_e	starch exchange	Extracellular exchange	1	-4.6	1000	0	starch_e <=>		No	Non-essential_iYH543	This study
EX_cyclodext_A_e	alpha-Cyclodextrin exchange	Extracellular exchange	1	-4.6	1000	0	cyclodext_A_e <=>		No	Non-essential_iYH543	This study
EX_cyclodext_B_e	beta-Cyclodextrin exchange	Extracellular exchange	1	-4.6	1000	0	cyclodext_B_e <=>		No	Non-essential_iYH543	This study
EX_cyclodext_G_e	gamma-Cyclodextrin exchange	Extracellular exchange	1	-4.6	1000	0	cyclodext_G_e <=>		No	Non-essential_iYH543	This study
CDAGTF	alpha-Cyclodextrin glucanotransferase	Starch and sucrose metabolism	0	0	1000	0	starch_e --> cyclodext_A_e	SPy_1302	No	Non-essential_iYH543	This study
CDBGTF	beta-Cyclodextrin glucanotransferase	Starch and sucrose metabolism	0	0	1000	0	starch_e --> cyclodext_B_e	SPy_1302	No	Non-essential_iYH543	This study
CDGGTF	gamma-Cyclodextrin glucanotransferase	Starch and sucrose metabolism	0	0	1000	0	starch_e --> cyclodext_G_e	SPy_1302	No	Non-essential_iYH543	This study
CDAabc	alpha-Cyclodextrin transport via ABC system	Transport, extracellular	0	0	1000	0	atp_c + cyclodext_A_e + h2o_c --> adp_c + cyclodext_A_c + h_c + pi_c	( SPy_1299 and SPy_1301 and SPy_1306 )	No	Non-essential_iYH543	This study
CDBabc	beta-Cyclodextrin transport via ABC system	Transport, extracellular	0	0	1000	0	atp_c + cyclodext_B_e + h2o_c --> adp_c + cyclodext_B_c + h_c + pi_c	( SPy_1299 and SPy_1301 and SPy_1306 )	No	Non-essential_iYH543	This study
CDGabc	gamma-Cyclodextrin transport via ABC system	Transport, extracellular	0	0	1000	0	atp_c + cyclodext_G_e + h2o_c --> adp_c + cyclodext_G_c + h_c + pi_c	( SPy_1299 and SPy_1301 and SPy_1306 )	No	Non-essential_iYH543	This study
CDAH	alpha-Cyclodextrin hydrolase	Starch and sucrose metabolism	0	0	1000	0	cyclodext_A_c + 2.0 h2o_c --> 2.0 malttr_c	SPy_1304	No	Non-essential_iYH543	This study
CDBH	beta-Cyclodextrin hydrolase	Starch and sucrose metabolism	0	0	1000	0	cyclodext_B_c + 2.0 h2o_c --> malttr_c + maltttr_c	SPy_1304	No	Non-essential_iYH543	This study
CDGH	gamma-Cyclodextrin hydrolase	Starch and sucrose metabolism	0	0	1000	0	cyclodext_G_c + 2.0 h2o_c --> 2.0 maltttr_c	SPy_1304	No	Non-essential_iYH543	This study
MALTTRPL	maltotriose phosphorylase	Starch and sucrose metabolism	0	0	1000	0	malttr_c + 3.0 pi_c --> 3.0 g1p_c + h2o_c	SPy_1291	No	Non-essential_iYH543	This study
MALTTTRPL	maltotetraose phosphorylase	Starch and sucrose metabolism	0	0	1000	0	maltttr_c + 4.0 pi_c --> 4.0 g1p_c + h2o_c	SPy_1291	No	Non-essential_iYH543	This study
MALTPTPL	maltopentaose phosphorylase	Starch and sucrose metabolism	0	0	1000	0	maltpt_c + 5.0 pi_c --> 5.0 g1p_c + h2o_c	SPy_1291	No	Non-essential_iYH543	This study
MALTHXPL	maltohexaose phosphorylase	Starch and sucrose metabolism	0	0	1000	0	malthx_c + 6.0 pi_c --> 6.0 g1p_c + h2o_c	SPy_1291	No	Non-essential_iYH543	This study
MALTHPPL	maltoheptaose phosphorylase	Starch and sucrose metabolism	0	0	1000	0	malthp_c + 7.0 pi_c --> 7.0 g1p_c + h2o_c	SPy_1291	No	Non-essential_iYH543	This study
LYXI	Lyxose isomerase	Alternate Carbon Metabolism	0	0	1000	0	lyx__L_c --> xylu__L_c		No	Non-essential_iYH543	This study
XYLK2	L-xylulokinase	Alternate Carbon Metabolism	0	0	1000	0	atp_c + xylu__L_c --> adp_c + h_c + xu5p__L_c		No	Non-essential_iYH543	This study
GUI2	Glucuronate isomerase (D-galacturonate)	Alternate Carbon Metabolism	1	-1000	1000	0	galur_c <=> tagur_c		No	Non-essential_iYH543	This study
TAGURr	Tagaturonate reductase	Alternate Carbon Metabolism	1	-1000	1000	0	altrn_c + nad_c <=> h_c + nadh_c + tagur_c		No	Non-essential_iYH543	This study
ALTRH	Altronate hydrolase	Alternate Carbon Metabolism	0	0	1000	0	altrn_c --> 2ddglcn_c + h2o_c		No	Non-essential_iYH543	This study
EDA	2-dehydro-3-deoxy-phosphogluconate aldolase	Pentose Phosphate Pathway	0	0	1000	0	2ddg6p_c --> g3p_c + pyr_c	SPy_0639	No	Non-essential_iYH543	This study
FCI	L-fucose isomerase	Alternate Carbon Metabolism	1	-1000	1000	0	fuc__L_c <=> fcl__L_c		No	Non-essential_iYH543	This study
FCLK	L-fuculokinase	Alternate Carbon Metabolism	0	0	1000	0	atp_c + fcl__L_c --> adp_c + fc1p_c + h_c		No	Non-essential_iYH543	This study
FCLPA	L-fuculose 1-phosphate aldolase	Alternate Carbon Metabolism	1	-1000	1000	0	fc1p_c <=> dhap_c + lald__L_c		No	Non-essential_iYH543	This study
EX_pectin_e	Pectin exchange	Extracellular exchange	1	-4.6	1000	0	pectin_e <=>		No	Non-essential_iYH543	This study
EPGALURSe	Endopolygalacturonase extracellular	S_Alternate_Carbon_Metabolism	0	0	1000	0	h2o_e + pectin_e --> galur_e		No	Non-essential_iYH543	This study
EX_dha_e	Dihydroxyacetone exchange	Extracellular exchange	1	-4.6	1000	0	dha_e <=>		No	Non-essential_iYH543	This study
DHAt	Dihydroxyacetone transport via facilitated diffusion	Transport, extracellular	1	-1000	1000	0	dha_e <=> dha_c		No	Non-essential_iYH543	This study
EX_drib_e	Deoxy D Ribose exchange	Extracellular exchange	1	-4.6	1000	0	drib_e <=>		No	Non-essential_iYH543	This study
DRIBabc	Deoxyribose transport via ABC system	Transport, extracellular	0	0	1000	0	atp_c + drib_e + h2o_c --> adp_c + drib_c + h_c + pi_c		No	Non-essential_iYH543	This study
DRBK	Deoxyribokinase	Pentose phosphate pathway	1	-1000	1000	0	atp_c + drib_c <=> 2dr5p_c + adp_c + h_c		No	Non-essential_iYH543	This study
EX_f6p_e	D-fructose 6-phosphate exchange	Extracellular exchange	1	-4.6	1000	0	f6p_e <=>		No	Non-essential_iYH543	This study
F6Pt6_2	Fructose 6 phosphate transport via phosphate antiport	Transport, extracellular	0	0	1000	0	f6p_e + 2.0 pi_c --> f6p_c + 2.0 pi_e		No	Non-essential_iYH543	This study
EX_glcn__D_e	D Gluconate exchange	Extracellular exchange	1	-4.6	1000	0	glcn__D_e <=>		No	Non-essential_iYH543	This study
GLCNt2ir	D gluconate transport via proton symport	Transport, extracellular	0	0	1000	0	glcn__D_e + h_e --> glcn__D_c + h_c		No	Non-essential_iYH543	This study
GNKr	Gluconokinase	Pentose phosphate pathway	1	-1000	1000	0	atp_c + glcn__D_c <=> 6pgc_c + adp_c + h_c		No	Non-essential_iYH543	This study
GND	Phosphogluconate dehydrogenase	Pentose phosphate pathway	1	-1000	1000	0	6pgc_c + nadp_c <=> co2_c + nadph_c + ru5p__D_c		No	Non-essential_iYH543	This study
EX_glycogen_e	Glycogen exchange	Extracellular exchange	1	-4.6	1000	0	glycogen_e <=>		No	Non-essential_iYH543	This study
GLYCOGENt	Glycogen transport in	Transport, extracellular	0	0	1000	0	glycogen_e --> glycogen_c		No	Non-essential_iYH543	This study
EX_mbdg_e	Beta Methylglucoside exchange	Extracellular exchange	1	-4.6	1000	0	mbdg_e <=>		No	Non-essential_iYH543	This study
BG_MBDG	Beta glucosidase	Alternate Carbon Metabolism	0	0	1000	0	h2o_e + mbdg_e --> glc__D_e + meoh_e		No	Non-essential_iYH543	This study
EX_pala_e	Palatinose exchange	Extracellular exchange	1	-4.6	1000	0	pala_e <=>		No	Non-essential_iYH543	This study
PALAt2	Palatinose transport in via proton symport	Transport, extracellular	0	0	1000	0	h_e + pala_e --> h_c + pala_c		No	Non-essential_iYH543	This study
ISOMS	Isomaltulose synthase	Alternate Carbon Metabolism	1	-1000	1000	0	sucr_c <=> pala_c		No	Non-essential_iYH543	This study
SUCR	Sucrose hydrolyzing enzyme	Alternate Carbon Metabolism	0	0	1000	0	h2o_c + sucr_c --> fru_c + glc__D_c	SPy_1816	No	Non-essential_iYH543	This study
EX_rmn_e	L-Rhamnose exchange	Extracellular exchange	1	-4.6	1000	0	rmn_e <=>		No	Non-essential_iYH543	This study
RMNt	L-rhamnose transport via proton symport	Transport, extracellular	0	0	1000	0	h_e + rmn_e --> h_c + rmn_c		No	Non-essential_iYH543	This study
RMI	L-rhamnose isomerase	Alternate Carbon Metabolism	1	-1000	1000	0	rmn_c <=> rml_c		No	Non-essential_iYH543	This study
RMK	Rhamnulokinase	Alternate Carbon Metabolism	0	0	1000	0	atp_c + rml_c --> adp_c + h_c + rml1p_c		No	Non-essential_iYH543	This study
RMPA	Rhamnulose-1-phosphate aldolase	Alternate Carbon Metabolism	1	-1000	1000	0	rml1p_c <=> dhap_c + lald__L_c		No	Non-essential_iYH543	This study
EX_xyl__D_e	D-Xylose exchange	Extracellular exchange	1	-4.6	1000	0	xyl__D_e <=>		No	Non-essential_iYH543	This study
XYLt2	D-xylose transport in via proton symport	Transport, extracellular	0	0	1000	0	h_e + xyl__D_e --> h_c + xyl__D_c		No	Non-essential_iYH543	This study
XYLI1	Xylose isomerase	Alternate Carbon Metabolism	1	-1000	1000	0	xyl__D_c <=> xylu__D_c		No	Non-essential_iYH543	This study
XYLK	Xylulokinase	Alternate Carbon Metabolism	0	0	1000	0	atp_c + xylu__D_c --> adp_c + h_c + xu5p__D_c		No	Non-essential_iYH543	This study
EX_acmana_e	N-Acetyl-D-mannosamine exchange	Extracellular exchange	1	-4.6	1000	0	acmana_e <=>		No	Non-essential_iYH543	This study
ACMANAt2	N acetyl D mannosamine proton symport	Transport, extracellular	0	0	1000	0	acmana_e + h_e --> acmana_c + h_c		No	Non-essential_iYH543	This study
EX_lyx__L_e	L-Lyxose exchange	Extracellular exchange	1	-4.6	1000	0	lyx__L_e <=>		No	Non-essential_iYH543	This study
LYX_L_Et	L-Lyxose transport (transport mechanism unknown - evidence from biolog data)	Transport, extracellular	1	-1000	1000	0	lyx__L_e <=> lyx__L_c		No	Non-essential_iYH543	This study
EX_g6p_e	D-Glucose 6-phosphate exchange	Extracellular exchange	1	-4.6	1000	0	g6p_e <=>		No	Non-essential_iYH543	This study
G6Pt6_2	Glucose-6-phosphate transport via phosphate antiport	Transport, extracellular	0	0	1000	0	g6p_e + 2.0 pi_c --> g6p_c + 2.0 pi_e		No	Non-essential_iYH543	This study
EX_glcur_e	D-Glucuronate exchange	Extracellular exchange	1	-4.6	1000	0	glcur_e <=>		No	Non-essential_iYH543	This study
GLCURt2r	D-glucuronate transport via proton symport, reversible	Transport, extracellular	1	-1000	1000	0	glcur_e + h_e <=> glcur_c + h_c		No	Non-essential_iYH543	This study
GUI1	Glucuronate isomerase (D-glucuronate)	Alternate Carbon Metabolism	1	-1000	1000	0	glcur_c <=> fruur_c		No	Non-essential_iYH543	This study
MANAO	Mannonate oxidoreductase	Alternate Carbon Metabolism	1	-1000	1000	0	mana_c + nad_c <=> fruur_c + h_c + nadh_c		No	Non-essential_iYH543	This study
MNNH	D-mannonate hydrolyase	Alternate Carbon Metabolism	0	0	1000	0	mana_c --> 2ddglcn_c + h2o_c		No	Non-essential_iYH543	This study
TMDPP	Thymidine phosphorylase	Nucleotide Metabolism	1	-1000	1000	0	pi_c + thymd_c <=> 2dr1p_c + thym_c		No	Non-essential_iYH543	This study
PPM2	Phosphopentomutase 2 (deoxyribose)	Nucleotide Metabolism	1	-1000	1000	0	2dr1p_c <=> 2dr5p_c		No	Non-essential_iYH543	This study
EX_galur_e	D-Galacturonate exchange	Extracellular exchange	1	-4.6	1000	0	galur_e <=>		No	Non-essential_iYH543	This study
GALUR_Et	D-Galacturonate transport (transport mechanism unknown - evidence from biolog data)	Transport, extracellular	1	-1000	1000	0	galur_e <=> galur_c		No	Non-essential_iYH543	This study
EX_rib__D_e	D-Ribose exchange	Extracellular exchange	1	-4.6	1000	0	rib__D_e <=>		No	Non-essential_iYH543	This study
RIBt	D-ribose transport via diffusion	Transport, extracellular	0	0	1000	0	rib__D_e --> rib__D_c		No	Non-essential_iYH543	This study
RBK	Ribokinase	Carbohydrate Metabolism	0	0	1000	0	atp_c + rib__D_c --> adp_c + h_c + r5p_c		No	Non-essential_iYH543	This study
EX_uri_e	Uridine exchange	Extracellular exchange	1	-4.6	1000	0	uri_e <=>		No	Non-essential_iYH543	This study
EX_adn_e	Adenosine exchange	Extracellular exchange	1	-4.6	1000	0	adn_e <=>		No	Non-essential_iYH543	This study
EX_fuc__L_e	L-Fucose exchange	Extracellular exchange	1	-4.6	1000	0	fuc__L_e <=>		No	Non-essential_iYH543	This study
FUC_L_Et	L-Fucose transport (transport mechanism unknown - evidence from biolog data)	Transport, extracellular	1	-1000	1000	0	fuc__L_e <=> fuc__L_c		No	Non-essential_iYH543	This study
EX_tag__D_e	D Tagatose exchange	Extracellular exchange	1	-4.6	1000	0	tag__D_e <=>		No	Non-essential_iYH543	This study
TAGAT_Dt	D-tagatose uptake via diffusion	Transport, extracellular	0	0	1000	0	tag__D_e --> tag__D_c		No	Non-essential_iYH543	This study
KHK3	Ketohexokinase (D-tagatose)	Galactose metabolism	0	0	1000	0	atp_c + tag__D_c --> adp_c + h_c + tag1p__D_c		No	Non-essential_iYH543	This study
FBA5	D-Tagatose 1-phosphate D-glyceraldehyde-3-phosphate-lyase	Galactose metabolism	1	-1000	1000	0	tag1p__D_c <=> dhap_c + glyald_c		No	Non-essential_iYH543	This study
URIt	Uridine facilated transport in cytosol	Transport, extracellular	1	-1000	1000	0	uri_e <=> uri_c		No	Non-essential_iYH543	This study
ADNt2	Adenosine transport in via proton symport	Transport, extracellular	1	-1000	1000	0	adn_e + h_e <=> adn_c + h_c		No	Non-essential_iYH543	This study
ARAB_Dt	D arabinose reversible transport	Transport, extracellular	1	-1000	1000	0	arab__D_e <=> arab__D_c		No	Non-essential_iYH543	This study
ALKP	Alkaline Phosphatase	Glycerophospholipid metabolism	1	-1000	1000	0	dhap_c + h2o_c <=> dha_c + pi_c		No	Non-essential_iYH543	This study
FBP	Fructose-Bisphosphatase	Glycolysis/gluconeogenesis	0	0	1000	0	fdp_c + h2o_c --> f6p_c + pi_c		No	Non-essential_iYH543	This study
sink_lald_L_c	Sink reaction for glycolaldehyde	Exchange/demand reaction	0	0	1000	0	lald__L_c -->		No	Non-essential_iYH543	This study
HXPRT	Hypoxanthine Phosphoribosyltransferase (Hypoxanthine)	Nucleotide salvage pathway	0	0	1000	0	hxan_c + prpp_c --> imp_c + ppi_c	SPy_1136	No	Non-essential_iYH543	This study
EX_meoh_e	Sink reaction for glycolaldehyde	Exchange/demand reaction	0	0	1000	0	meoh_e -->		No	Non-essential_iYH543	This study
sink_thym_c	Sink reaction for Thymine	Exchange/demand reaction	0	0	1000	0	thym_c -->		No	Non-essential_iYH543	This study
sink_hxan_c	Sink reaction for Hypoxanthine	Exchange/demand reaction	0	0	1000	0	hxan_c -->		No	Non-essential_iYH543	This study
sink_ade_c	Sink reaction for Adenine	Exchange/demand reaction	0	0	1000	0	ade_c -->		No	Non-essential_iYH543	This study
DM_apoACP_c	Demand reaction for apoprotein [acyl carrier protein]	Exchange/demand reaction	1	-1	1000	0	apoACP_c <=>		No	Essential_iYH543	This study
DM_dmbzid_c	Demand reaction for 5,6-Dimethylbenzimidazole	Exchange/demand reaction	1	-1	1000	0	dmbzid_c <=>		No	Essential_iYH543	This study
CDAGTF2	alpha-Cyclodextrin glucanotransferase	Glycogen metabolism	0	0	1000	0	glycogen_e --> cyclodext_A_e	SPy_1302	No	Non-essential_iYH543	This study
CDBGTF2	beta-Cyclodextrin glucanotransferase	Glycogen metabolism	0	0	1000	0	glycogen_e --> cyclodext_B_e	SPy_1302	No	Non-essential_iYH543	This study
CDGGTF2	gamma-Cyclodextrin glucanotransferase	Glycogen metabolism	0	0	1000	0	glycogen_e --> cyclodext_G_e	SPy_1302	No	Non-essential_iYH543	This study
EX_srb__L_e	L Sorbose exchange	Extracellular exchange	1	-4.6	1000	0	srb__L_e <=>		No	Non-essential_iYH543	This study
T2DECAI	Trans-2-decenoyl-ACP isomerase	Cell Envelope Biosynthesis	1	-1000	1000	0	tdec2eACP_c <=> cdec3eACP_c	SPy_1758	No	Essential_iYH543	This study
3HAD121	3-hydroxyacyl-[acyl-carrier-protein] dehydratase (n-C12:1)	Cell Envelope Biosynthesis	0	0	1000	0	3hcddec5eACP_c --> h2o_c + t3c5ddeceACP_c	SPy_1746	No	Essential_iYH543	This study
3HAD141	3-hydroxyacyl-[acyl-carrier-protein] dehydratase (n-C14:1)	Cell Envelope Biosynthesis	0	0	1000	0	3hcmrs7eACP_c --> h2o_c + t3c7mrseACP_c	SPy_1746	No	Essential_iYH543	This study
3HAD161	3-hydroxyacyl-[acyl-carrier-protein] dehydratase (n-C16:1)	Cell Envelope Biosynthesis	0	0	1000	0	3hcpalm9eACP_c --> h2o_c + t3c9palmeACP_c	SPy_1746	No	Essential_iYH543	This study
3HAD181	3-hydroxyacyl-[acyl-carrier-protein] dehydratase (n-C18:1)	Cell Envelope Biosynthesis	0	0	1000	0	3hcvac11eACP_c --> h2o_c + t3c11vaceACP_c	SPy_1746	No	Essential_iYH543	This study
3OAS121	3-oxoacyl-[acyl-carrier-protein] synthase (n-C12:1)	Cell Envelope Biosynthesis	0	0	1000	0	cdec3eACP_c + h_c + malACP_c --> 3ocddec5eACP_c + ACP_c + co2_c	SPy_1748	No	Essential_iYH543	This study
3OAS141	3-oxoacyl-[acyl-carrier-protein] synthase (n-C14:1)	Cell Envelope Biosynthesis	0	0	1000	0	cddec5eACP_c + h_c + malACP_c --> 3ocmrs7eACP_c + ACP_c + co2_c	SPy_1748	No	Essential_iYH543	This study
3OAS161	3-oxoacyl-[acyl-carrier-protein] synthase (n-C16:1)	Cell Envelope Biosynthesis	0	0	1000	0	h_c + malACP_c + tdeACP_c --> 3ocpalm9eACP_c + ACP_c + co2_c	SPy_1748	No	Essential_iYH543	This study
3OAS181	3-oxoacyl-[acyl-carrier-protein] synthase (n-C18:1)	Cell Envelope Biosynthesis	0	0	1000	0	h_c + hdeACP_c + malACP_c --> 3ocvac11eACP_c + ACP_c + co2_c	SPy_1748	No	Essential_iYH543	This study
3OAR121	3-oxoacyl-[acyl-carrier-protein] reductase (n-C12:1)	Cell Envelope Biosynthesis	0	0	1000	0	3ocddec5eACP_c + h_c + nadph_c --> 3hcddec5eACP_c + nadp_c	SPy_1749	No	Essential_iYH543	This study
3OAR141	3-oxoacyl-[acyl-carrier-protein] reductase (n-C14:1)	Cell Envelope Biosynthesis	0	0	1000	0	3ocmrs7eACP_c + h_c + nadph_c --> 3hcmrs7eACP_c + nadp_c	SPy_1749	No	Essential_iYH543	This study
3OAR161	3-oxoacyl-[acyl-carrier-protein] reductase (n-C16:1)	Cell Envelope Biosynthesis	0	0	1000	0	3ocpalm9eACP_c + h_c + nadph_c --> 3hcpalm9eACP_c + nadp_c	SPy_1749	No	Essential_iYH543	This study
3OAR181	3-oxoacyl-[acyl-carrier-protein] reductase (n-C18:1)	Cell Envelope Biosynthesis	0	0	1000	0	3ocvac11eACP_c + h_c + nadph_c --> 3hcvac11eACP_c + nadp_c	SPy_1749	No	Essential_iYH543	This study
EAR121x	Enoyl-[acyl-carrier-protein] reductase (NADH) (n-C12:1)	Cell Envelope Biosynthesis	0	0	1000	0	h_c + nadh_c + t3c5ddeceACP_c --> cddec5eACP_c + nad_c	SPy_1751	No	Essential_iYH543	This study
EAR141x	Enoyl-[acyl-carrier-protein] reductase (NADH) (n-C14:1)	Cell Envelope Biosynthesis	0	0	1000	0	h_c + nadh_c + t3c7mrseACP_c --> nad_c + tdeACP_c	SPy_1751	No	Essential_iYH543	This study
EAR161x	Enoyl-[acyl-carrier-protein] reductase (NADH) (n-C16:1)	Cell Envelope Biosynthesis	0	0	1000	0	h_c + nadh_c + t3c9palmeACP_c --> hdeACP_c + nad_c	SPy_1751	No	Essential_iYH543	This study
EAR181x	Enoyl-[acyl-carrier-protein] reductase (NADH) (n-C18:1)	Cell Envelope Biosynthesis	0	0	1000	0	h_c + nadh_c + t3c11vaceACP_c --> nad_c + octeACP_c	SPy_1751	No	Essential_iYH543	This study
SRBpts	L Sorbose transport via PEP:Pyr PTS	Transport, extracellular	0	0	1000	0	pep_c + srb__L_e --> pyr_c + srb1p_c		No	Non-essential_iYH543	This study
SRBR	L Sorbose-1-phosphate reductase	Alternate Carbon Metabolism	0	0	1000	0	nadh_c + srb1p_c --> nad_c + sbt6p_c		No	Non-essential_iYH543	This study
SBTPD	Sorbitol-6-phosphate dehydrogenase	Alternate Carbon Metabolism	1	-1000	1000	0	nad_c + sbt6p_c <=> f6p_c + h_c + nadh_c		No	Non-essential_iYH543	This study

## Sheet: Metabolites_iYH543
Supplementary Table 2_2:The details of metabolites in iYH543
metabolite_id	name	formula	compartment
12dgr180_c	1,2-Diacyl-sn-glycerol (dioctadecanoyl, n-C18:0)	C39H76O5	c
12dgr180_e	1,2-Diacyl-sn-glycerol (dioctadecanoyl, n-C18:0)	C39H76O5	e
2hmc_c	2-Hydroxymuconate	C6H4O5	c
oxalc_c	4-Oxalocrotonate	C6H4O5	c
2mbcoa_c	2-methylbutanoyl-CoA(4-)	C26H40N7O17P3S	c
2mbutACP_c	2-methylbutanoyl-ACP,2-methylbutyryl-ACP	C16H29N2O8PRS	c
ACP_c	acyl carrier protein	C11H21N2O7PRS	c
coa_c	Coenzyme A	C21H32N7O16P3S	c
10m3hddcaACP_c	10-methyl-3-hydroxy-dodecanoyl-ACP	C24H45N2O9PRS	c
10mtddec2eACP_c	10-methyl-trans-dodec-2-enoyl-ACP	C24H43N2O8PRS	c
h2o_c	Water	H2O	c
11m3hddcaACP_c	11-methyl-3-hydroxy-dodecanoyl-ACP	C24H45N2O9PRS	c
11mtddec2eACP_c	11-methyl-trans-dodec-2-enoyl-ACP	C24H43N2O8PRS	c
12m3hmyrsACP_c	12-methyl-3-hydroxy-tetra-decanoyl-ACP	C26H49N2O9PRS	c
12mtmrs2eACP_c	12-methyl-trans-tetra-dec-2-enoyl-ACP	C26H47N2O8PRS	c
13m3hmyrsACP_c	13-methyl-3-hydroxy-tetra-decanoyl-ACP	C26H49N2O9PRS	c
13mtmrs2eACP_c	13-methyl-trans-tetra-dec-2-enoyl-ACP	C26H47N2O8PRS	c
14m3hpalmACP_c	14-methyl-3-hydroxy-hexa-decanoyl-ACP	C28H53N2O9PRS	c
14mtpalm2eACP_c	14-methyl-trans-hexa-dec-2-enoyl-ACP	C28H51N2O8PRS	c
15m3hpalmACP_c	15-methyl-3-hydroxy-hexa-decanoyl-ACP	C28H53N2O9PRS	c
15mtpalm2eACP_c	15-methyl-trans-hexa-dec-2-enoyl-ACP	C28H51N2O8PRS	c
4m3hhexACP_c	4-methyl-3-hydroxy-hexanoyl-ACP	C18H33N2O9PRS	c
4mthex2eACP_c	4-methyl-trans-hex-2-enoyl-ACP	C18H31N2O8PRS	c
5m3hhexACP_c	5-methyl-3-hydroxy-hexanoyl-ACP	C18H33N2O9PRS	c
5mthex2eACP_c	5-methyl-trans-hex-2-enoyl-ACP	C18H31N2O8PRS	c
6m3hocACP_c	6-methyl-3-hydroxy-octanoyl-ACP	C20H37N2O9PRS	c
6mtoct2eACP_c	6-methyl-trans-oct-2-enoyl-ACP	C20H35N2O8PRS	c
7m3hocACP_c	7-methyl-3-hydroxy-octanoyl-ACP	C20H37N2O9PRS	c
7mtoct2eACP_c	7-methyl-trans-oct-2-enoyl-ACP	C20H35N2O8PRS	c
8m3hdcaACP_c	8-methyl-3-hydroxy-decanoyl-ACP	C22H41N2O9PRS	c
8mtdec2eACP_c	8-methyl-trans-dec-2-enoyl-ACP	C22H39N2O8PRS	c
9m3hdcaACP_c	9-methyl-3-hydroxy-decanoyl-ACP	C22H41N2O9PRS	c
9mtdec2eACP_c	9-methyl-trans-dec-2-enoyl-ACP	C22H39N2O8PRS	c
3hdecACP_c	(R)-3-Hydroxydecanoyl-[acyl-carrier protein]	C21H39N2O9PRS	c
3odecACP_c	3-Oxodecanoyl-[acyl-carrier protein]	C21H37N2O9PRS	c
h_c	proton	H	c
nadp_c	Nicotinamide adenine dinucleotide phosphate	C21H25N7O17P3	c
nadph_c	Nicotinamide adenine dinucleotide phosphate - reduced	C21H26N7O17P3	c
10m3hundecACP_c	10-methyl-3-hydroxy-undecanoyl-ACP	C23H43N2O9PRS	c
10m3oundecACP_c	10-methyl-3-oxo-undecanoyl-ACP	C23H41N2O9PRS	c
10m3oddcaACP_c	10-methyl-3-oxo-dodecanoyl-ACP	C24H43N2O9PRS	c
11m3oddcaACP_c	11-methyl-3-oxo-dodecanoyl-ACP	C24H43N2O9PRS	c
3hddecACP_c	(R)-3-Hydroxydodecanoyl-[acyl-carrier protein]	C23H43N2O9PRS	c
3oddecACP_c	3-Oxododecanoyl-[acyl-carrier protein]	C23H41N2O9PRS	c
12m3htridecACP_c	12-methyl-3-hydroxy-tridecanoyl-ACP	C25H47N2O9PRS	c
12m3otridecACP_c	12-methyl-3-oxo-tridecanoyl-ACP	C25H45N2O9PRS	c
12m3omyrsACP_c	12-methyl-3-oxo-tetra-decanoyl-ACP	C26H47N2O9PRS	c
13m3omyrsACP_c	13-methyl-3-oxo-tetra-decanoyl-ACP	C26H47N2O9PRS	c
3hmrsACP_c	(R)-3-Hydroxytetradecanoyl-[acyl-carrier protein]	C25H47N2O9PRS	c
3omrsACP_c	3-Oxotetradecanoyl-[acyl-carrier protein]	C25H45N2O9PRS	c
14m3hpentdecACP_c	14-methyl-3-hydroxy-pentadecanoyl-ACP	C27H51N2O9PRS	c
14m3opentdecACP_c	14-methyl-3-oxo-pentadecanoyl-ACP	C27H49N2O9PRS	c
14m3opalmACP_c	14-methyl-3-oxo-hexa-decanoyl-ACP	C28H51N2O9PRS	c
15m3opalmACP_c	15-methyl-3-oxo-hexa-decanoyl-ACP	C28H51N2O9PRS	c
3hpalmACP_c	R-3-hydroxypalmitoyl-[acyl-carrier protein]	C27H51N2O9PRS	c
3opalmACP_c	3-Oxohexadecanoyl-[acyl-carrier protein]	C27H49N2O9PRS	c
3hoctaACP_c	(R)-3-Hydroxyoctadecanoyl-[acyl-carrier protein]	C29H55N2O9PRS	c
3ooctdACP_c	3-Oxooctadecanoyl-[acyl-carrier protein]	C29H53N2O9PRS	c
3haACP_c	(3R)-3-Hydroxyacyl-[acyl-carrier protein]	C15H27N2O9PRS	c
actACP_c	Acetoacetyl-ACP	C15H25N2O9PRS	c
4m3hpentACP_c	4-methyl-3-hydroxy-pentanoyl-ACP	C17H31N2O9PRS	c
4m3opentACP_c	4-methyl-3-oxo-pentanoyl-ACP	C17H29N2O9PRS	c
4m3ohexACP_c	4-methyl-3-oxo-hexanoyl-ACP	C18H31N2O9PRS	c
5m3ohexACP_c	5-methyl-3-oxo-hexanoyl-ACP	C18H31N2O9PRS	c
3hhexACP_c	(R)-3-Hydroxyhexanoyl-[acyl-carrier protein]	C17H31N2O9PRS	c
3ohexACP_c	3-Oxohexanoyl-[acyl-carrier protein]	C17H29N2O9PRS	c
6m3hheptACP_c	6-methyl-3-hydroxy-heptanoyl-ACP	C19H35N2O9PRS	c
6m3oheptACP_c	6-methyl-3-oxo-heptanoyl-ACP	C19H33N2O9PRS	c
6m3oocACP_c	6-methyl-3-oxo-octanoyl-ACP	C20H35N2O9PRS	c
7m3oocACP_c	7-methyl-3-oxo-octanoyl-ACP	C20H35N2O9PRS	c
3hoctACP_c	(R)-3-Hydroxyoctanoyl-[acyl-carrier protein]	C19H35N2O9PRS	c
3ooctACP_c	3-Oxooctanoyl-[acyl-carrier protein]	C19H33N2O9PRS	c
8m3odcaACP_c	8-methyl-3-oxo-decanoyl-ACP	C22H39N2O9PRS	c
8m3hnonACP_c	8-methyl-3-hydroxy-nonanoyl-ACP	C21H39N2O9PRS	c
8m3ononACP_c	8-methyl-3-oxo-nonanoyl-ACP	C21H37N2O9PRS	c
9m3odcaACP_c	9-methyl-3-oxo-decanoyl-ACP	C22H39N2O9PRS	c
co2_c	Carbon dioxide	CO2	c
malACP_c	Malonyl-[acyl-carrier protein]	C14H22N2O10PRS	c
ocACP_c	Octanoyl-ACP (n-C8:0ACP)	C19H35N2O8PRS	c
10mundecACP_c	10-methyl-undecanoyl-ACP	C23H43N2O8PRS	c
10mddcaACP_c	10-methyl-dodecanoyl-ACP	C24H45N2O8PRS	c
11mddcaACP_c	11-methyl-dodecanoyl-ACP	C24H45N2O8PRS	c
dcaACP_c	Decanoyl-ACP (n-C10:0ACP)	C21H39N2O8PRS	c
12mtridecACP_c	12-methyl-tridecanoyl-ACP	C25H47N2O8PRS	c
12mmyrsACP_c	12-methyl-tetra-decanoyl-ACP	C26H49N2O8PRS	c
13mmyrsACP_c	13-methyl-tetra-decanoyl-ACP	C26H49N2O8PRS	c
ddcaACP_c	Dodecanoyl-ACP (n-C12:0ACP)	C23H43N2O8PRS	c
myrsACP_c	Myristoyl-ACP (n-C14:0ACP)	C25H47N2O8PRS	c
palmACP_c	Palmitoyl-ACP (n-C16:0ACP)	C27H51N2O8PRS	c
2mpropACP_c	2-methylpropionyl-ACP,isobutyryl-ACP	C15H27N2O8PRS	c
3mbutACP_c	3-methylbutanoyl-ACP,isovaleryl-ACP	C16H29N2O8PRS	c
4mpentACP_c	4-methyl-pentanoyl-ACP	C17H31N2O8PRS	c
4mhexACP_c	4-methyl-hexanoyl-ACP	C18H33N2O8PRS	c
5mhexACP_c	5-methyl-hexanoyl-ACP	C18H33N2O8PRS	c
butACP_c	Butyryl-ACP (n-C4:0ACP)	C15H27N2O8PRS	c
6mheptACP_c	6-methyl-heptanoyl-ACP	C19H35N2O8PRS	c
6mocACP_c	6-methyl-octanoyl-ACP	C20H37N2O8PRS	c
7mocACP_c	7-methyl-octanoyl-ACP	C20H37N2O8PRS	c
hexACP_c	Hexanoyl-ACP (n-C6:0ACP)	C17H31N2O8PRS	c
8mdcaACP_c	8-methyl-decanoyl-ACP	C22H41N2O8PRS	c
8mnonACP_c	8-methyl-nonanoyl-ACP	C21H39N2O8PRS	c
9mdcaACP_c	9-methyl-decanoyl-ACP	C22H41N2O8PRS	c
5aizc_c	5-amino-1-(5-phospho-D-ribosyl)imidazole-4-carboxylate	C9H11N3O9P	c
air_c	5-amino-1-(5-phospho-D-ribosyl)imidazole	C8H12N3O7P	c
5drib_c	5-deoxyribose	C5H10O4	c
ade_c	Adenine	C5H5N5	c
dad_5_c	5-Deoxyadenosine	C10H13N5O3	c
dgal6p_c	6-Phospho-D-galactose	C6H11O9P	c
glc__D_c	D-glucose	C6H12O6	c
lac6p_c	Lactose 6-phosphate	C12H21O14P	c
glc_b_D_c	beta D-glucose	C6H12O6	c
2hymeph_c	2-(Hydroxymethyl)phenol	C7H8O2	c
g6p_c	D-Glucose 6-phosphate	C6H11O9P	c
salc6p_c	Salicin 6-phosphate	C13H17O10P	c
g6p_B_c	beta-D-glucose 6-phosphate	C6H11O9P	c
aacoa_c	Acetoacetyl-CoA	C25H36N7O18P3S	c
acac_c	Acetoacetate	C4H5O3	c
amp_c	AMP	C10H12N5O7P	c
atp_c	ATP	C10H12N5O13P3	c
ppi_c	Diphosphate	HO7P2	c
arbt6p_c	Arbutin 6-phosphate	C12H15O10P	c
hqn_c	Hydroquinone	C6H6O2	c
abt_c	L-arabinitol	C5H12O5	c
arab__L_c	L-arabinose	C5H10O5	c
accoa_c	Acetyl-CoA	C23H34N7O17P3S	c
3ohcoa_c	3-Oxohexanoyl-CoA	C27H40N7O18P3S	c
btcoa_c	Butanoyl-CoA	C25H38N7O17P3S	c
3oocoa_c	3-Oxooctanoyl-CoA	C29H44N7O18P3S	c
hxcoa_c	Hexanoyl-CoA (n-C6:0CoA)	C27H42N7O17P3S	c
3odcoa_c	3-Oxodecanoyl-CoA	C31H48N7O18P3S	c
occoa_c	Octanoyl-CoA (n-C8:0CoA)	C29H46N7O17P3S	c
3oddcoa_c	3-Oxododecanoyl-CoA	C33H52N7O18P3S	c
dcacoa_c	Decanoyl-CoA (n-C10:0CoA)	C31H50N7O17P3S	c
3otdcoa_c	3-Oxotetradecanoyl-CoA	C35H56N7O18P3S	c
ddcacoa_c	Dodecanoyl-CoA (n-C12:0CoA)	C33H54N7O17P3S	c
3ohdcoa_c	3-oxopalmitoyl-CoA(4-)	C37H60N7O18P3S	c
tdcoa_c	Tetradecanoyl-CoA (n-C14:0CoA)	C35H58N7O17P3S	c
acac_e	Acetoacetate	C4H5O3	e
h_e	proton	H	e
acald_c	Acetaldehyde	C2H4O	c
nad_c	Nicotinamide adenine dinucleotide	C21H26N7O14P2	c
nadh_c	Nicotinamide adenine dinucleotide - reduced	C21H27N7O14P2	c
acald_e	Acetaldehyde	C2H4O	e
adocbip_c	Adenosyl cobinamide phosphate	C58H83CoN16O14P	c
agdpcbi_c	Adenosine-GDP-cobinamide	C68H95CoN21O21P2	c
gtp_c	GTP	C10H12N5O14P3	c
apoC_Lys_btn_c	Holocarboxylase (biotin covalent bound to Lys residue of apoC)	C16H27N4O3SX	c
btn_co2_c	Carboxybiotin-carboxyl-carrier protein	C17H26N4O5SX	c
malcoa_c	Malonyl-CoA	C24H33N7O19P3S	c
acgam6p_c	N-acetyl-D-glucosamine 6-phosphate(2-)	C8H14NO9P	c
acgam_c	N-acetyl-D-glucosamine	C8H15NO6	c
adp_c	ADP	C10H12N5O10P2	c
uacgam_c	UDP-N-acetyl-alpha-D-glucosamine(2-)	C17H25N3O17P2	c
udcpp_c	Undecaprenyl phosphate	C55H89O4P	c
ump_c	UMP	C9H11N2O9P	c
unaga_c	Undecaprenyl diphospho N-acetyl-glucosamine	C63H103NO12P2	c
acgam_e	N-acetyl-D-glucosamine	C8H15NO6	e
pep_c	Phosphoenolpyruvate	C3H2O6P	c
pyr_c	Pyruvate	C3H3O3	c
ac_c	Acetate	C2H3O2	c
actp_c	Acetyl phosphate	C2H3O5P	c
acnam_c	N-acetylneuraminate	C11H18NO9	c
acnam_e	N-acetylneuraminate	C11H18NO9	e
pi_c	hydrogenphosphate	HO4P	c
acmana_c	N-acetyl-D-mannosamine	C8H15NO6	c
1tdecg3p_c	1-tetradecanoyl-sn-glycerol 3-phosphate	C17H33O7P1	c
pa140_c	1,2-ditetradecanoyl-sn-glycerol 3-phosphate	C31H59O8P1	c
1hdecg3p_c	1-hexadecanoyl-sn-glycerol 3-phosphate	C19H37O7P1	c
pa160_c	1,2-dihexadecanoyl-sn-glycerol 3-phosphate	C35H67O8P1	c
pmtcoa_c	Palmitoyl-CoA (n-C16:0CoA)	C37H62N7O17P3S	c
1odecg3p_c	1-octadecanoyl-sn-glycerol 3-phosphate	C21H41O7P1	c
pa180_c	1,2-dioctadecanoyl-sn-glycerol 3-phosphate	C39H75O8P1	c
stcoa_c	Stearoyl-CoA (n-C18:0CoA)	C39H66N7O17P3S	c
1aipdecg3p_c	1-anteisopentadecanoyl-sn-glycerol 3-phosphate (12-methyl-tetradecanoyl, anteiso-C15)	C18H36O7P	c
aipdcoa_c	fa4coa,Anteiso-C15:0 CoA Anteisopentadecanoyl-CoA	C36H60N7O17P3S	c
paai15_c	1,2-dianteisopentadecanoyl-sn-glycerol 3-phosphate (12-methyl-tetradecanoyl, anteiso-C15)	C33H63O8P	c
1aihpdecg3p_c	1-anteisoheptadecanoyl-sn-glycerol 3-phosphate (14-methyl-hexadecanoyl, anteiso-C17)	C20H39O7P	c
aihpdcoa_c	fa12coa,Anteiso-C17:0 CoA Anteisoheptadecanoyl-CoA	C38H64N7O17P3S	c
paai17_c	1,2-dianteisoheptadecanoyl-sn-glycerol 3-phosphate (14-methyl-hexadecanoyl, anteiso-C17)	C37H71O8P	c
1itdecg3p_c	1-isotetradecanoyl-sn-glycerol 3-phosphate (12-methyl-tridecanoyl, iso-C14)	C17H34O7P	c
itdcoa_c	fa1coa,Iso-C14:0 CoA Isotetradecanoyl-CoA	C35H58N7O17P3S	c
pai14_c	1,2-diisotetradecanoyl-sn-glycerol 3-phosphate (12-methyl-tridecanoyl, iso-C14)	C31H59O8P	c
1ipdecg3p_c	1-isopentadecanoyl-sn-glycerol 3-phosphate (13-methyl-tetradecanoyl, iso-C15)	C18H36O7P	c
ipdcoa_c	fa3coa,Iso-C15:0 CoA Isopentadecanoyl-CoA	C36H60N7O17P3S	c
pai15_c	1,2-diisopentadecanoyl-sn-glycerol 3-phosphate (13-methyl-tetradecanoyl, iso-C15)	C33H63O8P	c
1ihdecg3p_c	1-isohexadecanoyl-sn-glycerol 3-phosphate (14-methyl-pentadecanoyl, iso-C16)	C19H38O7P	c
ihdcoa_c	fa6coa,Iso-C16:0 CoA Isohexadecanoyl-CoA	C37H62N7O17P3S	c
pai16_c	1,2-diisohexadecanoyl-sn-glycerol 3-phosphate (14-methyl-pentadecanoyl, iso-C16)	C35H67O8P	c
1ihpdecg3p_c	1-isoheptadecanoyl-sn-glycerol 3-phosphate (15-methyl-hexadecanoyl, iso-C17)	C20H39O7P	c
ihpdcoa_c	fa11coa, Iso-C17:0 CoA Isoheptadecanoyl-CoA	C38H64N7O17P3S	c
pai17_c	1,2-diisoheptadecanoyl-sn-glycerol 3-phosphate (15-methyl-hexadecanoyl, iso-C17)	C37H71O8P	c
acACP_c	Acetyl-ACP	C13H23N2O8PRS	c
apoACP_c	apoprotein [acyl carrier protein]	RHO	c
pap_c	adenosine 3,5-bismonophosphate(4-)	C10H11N5O10P2	c
actn__R_c	(R)-Acetoin	C4H8O2	c
ac_e	Acetate	C2H3O2	e
4abz_c	4-Aminobenzoate	C7H6NO2	c
4adcho_c	4-amino-4-deoxychorismate	C10H10NO5	c
chor_c	chorismate	C10H8O6	c
gln__L_c	L-glutamine	C5H10N2O3	c
glu__L_c	L-glutamate	C5H8NO4	c
pppi_c	triphosphate(5-)	HO10P3	c
camp_c	3,5-cyclic AMP(1-)	C10H11N5O6P	c
adocbi_c	Adenosyl cobinamide	C58H84CoN16O11	c
adocbl_c	Adenosylcobalamin	C72H100CoN18O17P	c
gmp_c	GMP	C10H12N5O8P	c
rdmbzi_c	N1-(alpha-D-ribosyl)-5,6-dimethylbenzimidazole	C14H18N2O4	c
adprib_c	ADPribose	C15H21N5O14P2	c
r5p_c	alpha-D-Ribose 5-phosphate	C5H9O8P	c
prpp_c	5-Phospho-alpha-D-ribose 1-diphosphate	C5H8O14P3	c
dcamp_c	N6-(1,2-Dicarboxyethyl)-AMP	C14H14N5O11P	c
fum_c	Fumarate	C4H2O4	c
25aics_c	(S)-2-[5-Amino-1-(5-phospho-D-ribosyl)imidazole-4-carboxamido]succinate	C13H15N4O12P	c
aicar_c	5-Amino-1-(5-Phospho-D-ribosyl)imidazole-4-carboxamide	C9H13N4O8P	c
asp__L_c	L-aspartate	C4H6NO4	c
gdp_c	GDP	C10H12N5O11P2	c
imp_c	IMP	C10H11N4O8P	c
gam6p_c	D-Glucosamine 6-phosphate	C6H13NO8P	c
1ddecg3p_c	1-acyl-sn-glycerol 3-phosphate(2-)	C15H29O7P1	c
pa120_c	1,2-didodecanoyl-sn-glycerol 3-phosphate	C27H51O8P1	c
1tdec7eg3p_c	1-tetradec-7-enoyl-sn-glycerol 3-phosphate	C17H31O7P1	c
pa141_c	1,2-ditetradec-7-enoyl-sn-glycerol 3-phosphate	C31H55O8P1	c
tdeACP_c	cis-tetradec-7-enoyl-[acyl-carrier protein] (n-C14:1)	C25H45N2O8PRS	c
1hdec9eg3p_c	1-hexadec-9-enoyl-sn-glycerol 3-phosphate	C19H35O7P1	c
hdeACP_c	cis-hexadec-9-enoyl-[acyl-carrier protein] (n-C16:1)	C27H49N2O8PRS	c
pa161_c	1,2-dihexadec-9-enoyl-sn-glycerol 3-phosphate	C35H63O8P1	c
ocdcaACP_c	Octadecanoyl-ACP (n-C18:0ACP)	C29H55N2O8PRS	c
1odec11eg3p_c	1-octadec-11-enoyl-sn-glycerol 3-phosphate	C21H39O7P1	c
octeACP_c	cis-octadec-11-enoyl-[acyl-carrier protein] (n-C18:1)	C29H53N2O8PRS	c
pa181_c	1,2-dioctadec-11-enoyl-sn-glycerol 3-phosphate	C39H71O8P1	c
ahcys_c	S-Adenosyl-L-homocysteine	C14H20N6O5S	c
rhcys_c	S-Ribosyl-L-homocysteine	C9H17NO6S	c
12daihdglyc_c	1,2-Dianteisoheptadecanoyl-sn-glycerol	C37H72O5	c
m12dahglyc_c	Monoglucosyl-1,2 dianteisoheptadecanoylglycerol	C43H82O10	c
udp_c	UDP	C9H11N2O12P2	c
udpg_c	UDPglucose	C15H22N2O17P2	c
diglcpgai17_c	Diglucosyl-1,2 dianteisoheptadecanoylglycerol	C49H92O15	c
14mpalmACP_c	14-methyl-hexa-decanoyl-ACP	C28H53N2O8PRS	c
hco3_c	Bicarbonate	CHO3	c
akg_c	2-Oxoglutarate	C5H4O5	c
succoa_c	Succinyl-CoA	C25H35N7O19P3S	c
ala__D_c	D-alanine	C3H7NO2	c
alaala_c	D-Alanyl-D-alanine	C6H12N2O3	c
ala__L_c	L-alanine	C3H7NO2	c
alaasp_c	L-alanyl-L-aspartate	C7H11N2O5	c
alaasp_e	L-alanyl-L-aspartate	C7H11N2O5	e
alagln_c	L-alanyl-L-glutamine	C8H15N3O4	c
alagln_e	L-alanyl-L-glutamine	C8H15N3O4	e
alaglu_c	L-alanyl-L-glutamate	C8H13N2O5	c
alaglu_e	L-alanyl-L-glutamate	C8H13N2O5	e
alagly_c	L-alanylglycine	C5H10N2O3	c
gly_c	Glycine	C2H5NO2	c
alagly_e	L-alanylglycine	C5H10N2O3	e
alahis_c	L-alanyl-L-histidine	C9H14N4O3	c
his__L_c	L-histidine	C6H9N3O2	c
alahis_e	L-alanyl-L-histidine	C9H14N4O3	e
alaleu_c	L-alanyl-L-leucine	C9H18N2O3	c
leu__L_c	L-leucine	C6H13NO2	c
alaleu_e	L-alanyl-L-leucine	C9H18N2O3	e
prl45tca_c	Prenol-45n teichoic acid	C206H386N2O242P47	c
prl45tcaala_c	Prenol-45n teichoic acid-alanine substituted	C341H566N47O242P47	c
alathr_c	L-alanyl-L-threonine	C7H14N2O4	c
thr__L_c	L-threonine	C4H9NO3	c
alathr_e	L-alanyl-L-threonine	C7H14N2O4	e
ala__L_e	L-alanine	C3H7NO2	e
glyald_c	D-Glyceraldehyde	C3H6O3	c
glyc_c	Glycerol	C3H8O3	c
etoh_c	Ethanol	C2H6O	c
malt_c	Maltose	C12H22O11	c
malttr_c	maltotriose	C18H32O16	c
maltttr_c	Maltotetraose	C24H42O21	c
maltpt_c	maltopentaose	C30H52O26	c
malthx_c	Maltohexaose	C36H62O31	c
malthp_c	maltoheptaose	C42H72O36	c
acmanap_c	N-acetyl-D-mannosamine 6-phosphate(2-)	C8H14NO9P	c
2dmmql8_c	2-Demethylmenaquinol 8	C50H72O2	c
amet_c	S-Adenosyl-L-methionine	C15H23N6O5S	c
mql8_c	Menaquinol 8	C51H74O2	c
2dmmq7_c	2-Demethylmenaquinone 7	C45H62O2	c
mqn7_c	Menaquinone 7	C46H64O2	c
cgly_c	L-cysteinylglycine	C5H10N2O3S	c
cys__L_c	L-cysteine	C3H7NO2S	c
glycys_c	Gly-Cys	C5H10N2O3S	c
arbt_e	Arbutin	C12H16O7	e
arab__L_e	L-arabinose	C5H10O5	e
arg__L_c	L-arginine	C6H15N4O2	c
citr__L_c	L-citrulline	C6H13N3O3	c
nh4_c	Ammonium	H4N	c
arg__L_e	L-arginine	C6H15N4O2	e
arsenb_c	Arsenobetaine	C5H12AsO2	c
arsenb_e	Arsenobetaine	C5H12AsO2	e
3dhgulnp_c	3-keto-L-gulonate-6-phosphate	C6H8O10P	c
ascb6p_c	L-ascorbate-6-phosphate	C6H7O9P	c
asn__L_c	L-asparagine	C4H8N2O3	c
ala_B_c	beta-alanine	C3H7NO2	c
cbasp_c	N-Carbamoyl-L-aspartate	C5H6N2O5	c
cbp_c	Carbamoyl phosphate	CH2NO5P	c
oaa_c	Oxaloacetate	C4H2O5	c
but_c	Butyrate	C4H7O2	c
bhb_c	(R)-3-hydroxybutyrate	C4H7O3	c
cellb_c	cellobiose	C12H22O11	c
6pgg_c	6-Phospho-beta-D-glucosyl-(1,4)-D-glucose	C12H21O14P	c
bhb_e	(R)-3-hydroxybutyrate	C4H7O3	e
btn_c	Biotin	C10H15N2O3S	c
btn_e	Biotin	C10H15N2O3S	e
but_e	Butyrate	C4H7O2	e
cbi_c	Cobinamide	C48H72CoN11O8	c
cd2_c	Cadmium	Cd	c
cd2_e	Cadmium	Cd	e
k_c	potassium	K	c
k_e	potassium	K	e
acbdma14gapuc_c	N-Acetyl-beta-D-mannosaminyl-1,4-N-acetyl-D- glucosaminyldiphosphoundecaprenol	C71H116N2O17P2	c
cdpglyc_c	CDPglycerol	C12H19N3O13P2	c
cmp_c	CMP	C9H12N3O8P	c
cellb_e	cellobiose	C12H22O11	e
cgly_e	L-cysteinylglycine	C5H10N2O3S	e
3psme_c	5-O-(1-Carboxyvinyl)-3-phosphoshikimate	C10H9O10P	c
4hbz_c	4-hydroxybenzoate	C7H5O3	c
cit_c	Citrate	C6H5O7	c
clpn140_c	cardiolipin (tetratetradecanoyl, n-C14:0)	C65H124O17P2	c
pg140_c	Phosphatidylglycerol (ditetradecanoyl, n-C14:0)	C34H66O10P1	c
clpn160_c	cardiolipin (tetrahexadecanoyl, n-C16:0)	C73H140O17P2	c
pg160_c	Phosphatidylglycerol (dihexadecanoyl, n-C16:0)	C38H74O10P1	c
clpn180_c	cardiolipin (tetraoctadecanoyl, n-C18:0)	C81H156O17P2	c
pg180_c	Phosphatidylglycerol (dioctadecanoyl, n-C18:0)	C42H82O10P1	c
clpnai15_c	cardiolipin (12-methyl-tetradecanoyl, anteiso-C15)	C69H132O17P2	c
pgai15_c	Phosphatidylglycerol (12-methyl-tetradecanoyl, anteiso-C15)	C36H70O10P	c
clpnai17_c	cardiolipin (14-methyl-hexadecanoyl, anteiso-C17)	C77H148O17P2	c
pgai17_c	Phosphatidylglycerol (14-methyl-hexadecanoyl, anteiso-C17)	C40H78O10P	c
clpni14_c	cardiolipin (12-methyl-tridecanoyl, iso-C14)	C65H124O17P2	c
pgi14_c	Phosphatidylglycerol (12-methyltridecanoyl, iso-C14)	C34H66O10P	c
clpni15_c	cardiolipin (13-methyl-tetradecanoyl, iso-C15)	C69H132O17P2	c
pgi15_c	Phosphatidylglycerol (13-methyltetradecanoyl, iso-C15)	C36H70O10P	c
clpni16_c	cardiolipin (14-methyl-pentadecanoyl, iso-C16)	C73H140O17P2	c
pgi16_c	Phosphatidylglycerol (14-methylpentadecanoyl, iso-C16)	C38H74O10P	c
clpni17_c	cardiolipin (15-methyl-hexadecanoyl, iso-C17)	C77H148O17P2	c
pgi17_c	Phosphatidylglycerol (15-methyl-hexadecanoyl, iso-C17)	C40H78O10P	c
co2_e	Carbon dioxide	CO2	e
cobalt2_c	Co2+	Co	c
cobalt2_e	Co2+	Co	e
cpppg3_c	Coproporphyrinogen III	C36H40N4O8	c
o2_c	O2	O2	c
pppg9_c	Protoporphyrinogen IX	C34H38N4O4	c
met__L_c	L-methionine	C5H11NO2S	c
ctbt_c	crotonobetaine	C7H13NO2	c
ctbt_e	crotonobetaine	C7H13NO2	e
ctp_c	CTP	C9H12N3O14P3	c
utp_c	UTP	C9H11N2O15P3	c
h2s_c	Hydrogen sulfide	H2S	c
acser_c	O-Acetyl-L-serine	C5H9NO4	c
so3_c	Sulfite	O3S	c
trdox_c	Oxidized thioredoxin	X	c
trdrd_c	Reduced thioredoxin	XH2	c
tsul_c	thiosulfate(2-)	O3S2	c
cyst__L_c	L-cystathionine	C7H14N2O4S	c
hcys__L_c	L-homocysteine	C4H9NO2S	c
cys__L_e	L-cysteine	C3H7NO2S	e
cytd_c	Cytidine	C9H13N3O5	c
uri_c	Uridine	C9H12N2O6	c
idp_c	IDP(3-)	C10H11N4O11P2	c
itp_c	ITP(3-)	C10H11N4O14P3	c
cdp_c	CDP	C9H12N3O11P2	c
dcdp_c	dCDP	C9H12N3O10P2	c
dcmp_c	dCMP	C9H12N3O7P	c
cu2_c	Cu2+	Cu	c
cu2_e	Cu2+	Cu	e
dad_2_c	2-deoxyadenosine	C10H13N5O3	c
damp_c	dAMP(2-)	C10H12N5O6P	c
12dgr120_c	1,2-Diacyl-sn-glycerol (didodecanoyl, n-C12:0)	C27H52O5	c
12dgr140_c	1,2-Diacyl-sn-glycerol (ditetradecanoyl, n-C14:0)	C31H60O5	c
12dgr141_c	1,2-Diacyl-sn-glycerol (ditetradec-7-enoyl, n-C14:1)	C31H56O5	c
12dgr160_c	1,2-Diacyl-sn-glycerol (dihexadecanoyl, n-C16:0)	C35H68O5	c
12dgr161_c	1,2-Diacyl-sn-glycerol (dihexadec-9-enoyl, n-C16:1)	C35H64O5	c
12dgr181_c	1,2-Diacyl-sn-glycerol (dioctadec-11-enoyl, n-C18:1)	C39H72O5	c
26dap_M_c	meso-2,6-Diaminoheptanedioate	C7H14N2O4	c
26dap_M_e	meso-2,6-Diaminoheptanedioate	C7H14N2O4	e
cdpdddecg_c	CDP-1,2-didodecanoylglycerol	C36H63N3O15P2	c
cdpdtdecg_c	CDP-1,2-ditetradecanoylglycerol	C40H71N3O15P2	c
cdpdtdec7eg_c	CDP-1,2-ditetradec-7-enoylglycerol	C40H67N3O15P2	c
cdpdhdecg_c	CDP-1,2-dihexadecanoylglycerol	C44H79N3O15P2	c
cdpdhdec9eg_c	CDP-1,2-dihexadec-9-enoylglycerol	C44H75N3O15P2	c
cdpdodecg_c	CDP-1,2-dioctadecanoylglycerol	C48H87N3O15P2	c
cdpdodec11eg_c	CDP-1,2-dioctadec-11-enoylglycerol	C48H83N3O15P2	c
cdpdaipdecg_c	CDP-1,2-dianteisopentadecanoylglycerol (12-methyl-tetradecanoyl, anteiso-C15)	C42H75N3O15P2	c
cdpdaihpdecg_c	CDP-1,2-dianteisoheptadecanoylglycerol (14-methyl-hexadecanoyl, anteiso-C17)	C46H83N3O15P2	c
cdpditdecg_c	CDP-1,2-diisotetradecanoylglycerol (12-methyl-tridecanoyl, iso-C14)	C40H71N3O15P2	c
cdpdipdecg_c	CDP-1,2-diisopentadecanoylglycerol (13-methyl-tetradecanoyl, iso-C15)	C42H75N3O15P2	c
cdpdihdecg_c	CDP-1,2-diisohexadecanoylglycerol (14-methyl-pentadecanoyl, iso-C16)	C44H79N3O15P2	c
cdpdihpdecg_c	CDP-1,2-diisoheptadecanoylglycerol (15-methyl-hexadecanoyl, iso-C17)	C46H83N3O15P2	c
dump_c	dUMP	C9H11N2O8P	c
dcyt_c	Deoxycytidine	C9H13N3O4	c
duri_c	Deoxyuridine	C9H12N2O5	c
2ddg6p_c	2-Dehydro-3-deoxy-D-gluconate 6-phosphate	C6H8O9P	c
2ddglcn_c	2-Dehydro-3-deoxy-D-gluconate	C6H9O6	c
2dda7p_c	2-Dehydro-3-deoxy-D-arabino-heptonate 7-phosphate	C7H10O10P	c
e4p_c	D-Erythrose 4-phosphate	C4H7O7P	c
4h2oglt_c	4-hydroxy-2-oxoglutarate(2-)	C5H4O6	c
glx_c	glyoxylate	C2H1O3	c
dfdcytd_c	Gemcitabine	C9H11F2N3O4	c
dfduri_c	2,2-Difluorodeoxyuridine	C9H10F2N2O5	c
dfdcytd_e	Gemcitabine	C9H11F2N3O4	e
dfduri_e	2,2-Difluorodeoxyuridine	C9H10F2N2O5	e
dgdp_c	dGDP	C10H12N5O10P2	c
dgmp_c	dGMP	C10H12N5O7P	c
dhf_c	7,8-Dihydrofolate	C19H19N7O6	c
fol_c	Folate	C19H18N7O6	c
thf_c	5,6,7,8-Tetrahydrofolate	C19H21N7O6	c
dhpt_c	Dihydropteroate	C14H13N6O3	c
dhna_c	1,4-Dihydroxy-2-naphthoate	C11H7O4	c
octdp_c	all-trans-Octaprenyl diphosphate	C40H65O7P2	c
hepdp_c	all-trans-Heptaprenyl diphosphate	C35H57O7P2	c
2ahhmp_c	2-Amino-4-hydroxy-6-hydroxymethyl-7,8-dihydropteridine	C7H9N5O2	c
dhnpt_c	Dihydroneopterin	C9H13N5O4	c
gcald_c	glycolaldehyde	C2H4O2	c
dhor__S_c	(S)-dihydroorotate	C5H5N2O4	c
orot_c	Orotate	C5H3N2O4	c
q8_c	Ubiquinone-8	C49H74O4	c
q8h2_c	Ubiquinol-8	C49H76O4	c
mqn8_c	Menaquinone 8	C51H72O2	c
dhbpt_c	6,7-dihydrobiopterin	C9H13N5O3	c
thbpt_c	5,6,7,8-tetrahydrobiopterin	C9H15N5O3	c
3dhq_c	3-Dehydroquinate	C7H9O6	c
3dhsk_c	3-Dehydroshikimate	C7H7O5	c
dmpp_c	Dimethylallyl diphosphate	C5H9O7P2	c
grdp_c	Geranyl diphosphate	C10H17O7P2	c
ipdp_c	Isopentenyl diphosphate	C5H9O7P2	c
2omhmbl_c	2-Octaprenyl-3-methyl-5-hydroxy-6-methoxy-1,4-benzoquinol	C48H74O4	c
4hba_c	4-Hydroxy-benzyl alcohol	C7H8O2	c
dhptd_c	4,5-dihydroxy-2,3-pentanedione	C5H8O4	c
teich_45_BS_c	teichuronic acid (GlcA + GalNac, 45 repeating unit)	X	c
dpcoa_c	Dephospho-CoA	C21H33N7O13P2S	c
5dpmev_c	(R)-5-Diphosphomevalonate	C6H10O10P2	c
2dhp_c	2-Dehydropantoate	C6H9O4	c
pant__R_c	(R)-Pantoate	C6H11O4	c
2dr5p_c	2-deoxy-D-ribose 5-phosphate(2-)	C5H9O7P	c
g3p_c	Glyceraldehyde 3-phosphate	C3H5O6P	c
dtdp_c	dTDP	C10H13N2O11P2	c
dtmp_c	dTMP	C10H13N2O8P	c
2dr1p_c	2-Deoxy-D-ribose 1-phosphate	C5H9O7P	c
ura_c	uracil	C4H4N2O2	c
dutp_c	dUTP	C9H11N2O14P3	c
3pg_c	3-Phospho-D-glycerate	C3H4O7P	c
ficytC_c	Ferricytochrome c	C42H54FeN8O6S2	c
focytC_c	Ferrocytochrome C	C42H54FeN8O6S2	c
lac__D_c	D-lactate	C3H5O3	c
4per_c	4-Phospho-D-erythronate	C4H6O8P	c
15mpalmACP_c	15-methyl-hexa-decanoyl-ACP	C28H53N2O8PRS	c
e4hglu_c	erythro-4-hydroxy-L-glutamate(1-)	C5H8NO5	c
2pg_c	D-Glycerate 2-phosphate	C3H4O7P	c
etoh_e	Ethanol	C2H6O	e
biomass_c	Produced biomass	X	c
ca2_e	calcium(2+)	Ca	e
cl_e	Chloride	Cl	e
fe2_e	Fe2+	Fe	e
fe3_e	Fe3+	Fe	e
fecrm_e	Ferrichrome	C27H42FeN9O12	e
fol_e	Folate	C19H18N7O6	e
for_e	Formate	CH1O2	e
fru_e	D-Fructose	C6H12O6	e
gal_e	D-Galactose	C6H12O6	e
galt_e	galactitol	C6H14O6	e
gam_e	D-Glucosamine	C6H14NO5	e
gbbtn_e	gamma-butyrobetaine	C7H15NO2	e
glc__D_e	D-glucose	C6H12O6	e
gln__L_e	L-glutamine	C5H10N2O3	e
glyasn_e	Glycyl-L-asparagine	C6H11N3O4	e
glyasp_e	Glycyl-L-aspartate	C6H9N2O5	e
glyb_e	glycine betaine	C5H11NO2	e
glyc_e	Glycerol	C3H8O3	e
glyc3p_e	Glycerol 3-phosphate	C3H7O6P	e
glycys_e	Gly-Cys	C5H10N2O3S	e
glygln_e	Glycyl-L-glutamine	C7H13N3O4	e
glyglu_e	Glycyl-L-glutamate	C7H11N2O5	e
glyleu_e	Glycylleucine	C8H16N2O3	e
glymet_e	Glycyl-L-methionine	C7H14N2O3S	e
glyphe_e	Glycylphenylalanine	C11H14N2O3	e
glypro_e	Glycylproline	C7H12N2O3	e
glytyr_e	Glycyl-L-tyrosine	C11H14N2O4	e
h2o_e	Water	H2O	e
hg2_e	Hg2+	Hg	e
his__L_e	L-histidine	C6H9N3O2	e
ile__L_e	L-isoleucine	C6H13NO2	e
lac__L_e	L-lactate	C3H5O3	e
lactl_e	Lactulose	C12H22O11	e
lcts_e	Lactose	C12H22O11	e
leu__L_e	L-leucine	C6H13NO2	e
lys__L_e	L-lysine	C6H15N2O2	e
malt_e	Maltose	C12H22O11	e
malthx_e	Maltohexaose	C36H62O31	e
malttr_e	maltotriose	C18H32O16	e
man_e	D-Mannose	C6H12O6	e
met__D_e	D-Methionine	C5H10NO2S	e
met__L_e	L-methionine	C5H11NO2S	e
metala_e	L-methionyl-L-alanine	C8H16N2O3S	e
metsox_R__L_e	L-methionine-R-sulfoxide	C5H11NO3S	e
metsox_S__L_e	L-Methionine Sulfoxide	C5H11NO3S	e
mg2_e	magnesium	Mg	e
mn2_e	Mn2+	Mn	e
mnl_e	D-Mannitol	C6H14O6	e
mqn7_e	Menaquinone 7	C46H64O2	e
na1_e	Sodium	Na	e
nh4_e	Ammonium	H4N	e
nmn_e	NMN	C11H14N2O8P	e
no2_e	Nitrite	NO2	e
o2_e	O2	O2	e
orn_e	Ornithine	C5H13N2O2	e
pb_e	Lead	Pb	e
phe__L_e	L-phenylalanine	C9H11NO2	e
pheme_e	Protoheme	C34H30FeN4O4	e
pi_e	hydrogenphosphate	HO4P	e
pnto__R_e	(R)-Pantothenate	C9H16NO5	e
pro__L_e	L-proline	C5H9NO2	e
ptrc_e	Putrescine	C4H14N2	e
ribflv_e	Riboflavin	C17H20N4O6	e
salcn_e	Salicin	C13H18O7	e
sbt__D_e	D-glucitol	C6H14O6	e
ser__L_e	L-serine	C3H7NO3	e
sheme_e	Siroheme	C42H36FeN4O16	e
so4_e	sulfate	O4S	e
spmd_e	Spermidine	C7H22N3	e
sucr_e	Sucrose	C12H22O11	e
thm_e	Thiamin	C12H17N4OS	e
thr__L_e	L-threonine	C4H9NO3	e
tre_e	Trehalose	C12H22O11	e
trp__L_e	L-tryptophan	C11H12N2O2	e
tyr__L_e	L-tyrosine	C9H11NO3	e
ura_e	uracil	C4H4N2O2	e
val__L_e	L-valine	C5H11NO2	e
xan_e	Xanthine	C5H4N4O2	e
zn2_e	Zinc	Zn	e
ttdca_c	tetradecanoate (n-C14:0)	C14H27O2	c
hdca_c	Hexadecanoate (n-C16:0)	C16H31O2	c
hdcea_c	Hexadecenoate (n-C16:1)	C16H29O2	c
hdcoa_c	Hexadecenoyl-CoA (n-C16:1CoA)	C37H60N7O17P3S	c
ocdca_c	octadecanoate (n-C18:0)	C18H35O2	c
ocdcea_c	octadecenoate (n-C18:1)	C18H33O2	c
odecoa_c	Octadecenoyl-CoA (n-C18:1CoA)	C39H64N7O17P3S	c
fa4_c	Fatty acid (Anteiso-C15:0)	C15H29O2	c
fa12_c	Fatty acid (Anteiso-C17:0)	C17H33O2	c
fa1_c	Fatty acid (Iso-C14:0)	C14H27O2	c
fa3_c	Fatty acid (Iso-C15:0)	C15H29O2	c
fa6_c	Fatty acid (iso-C16:0)	C16H31O2	c
fa11_c	Fatty acid (Iso-C17:0)	C17H33O2	c
dhap_c	Dihydroxyacetone phosphate	C3H5O6P	c
fdp_c	D-Fructose 1,6-bisphosphate	C6H10O12P2	c
f1p_c	D-Fructose 1-phosphate	C6H11O9P	c
s17bp_c	Sedoheptulose 1,7-bisphosphate	C7H12O13P2	c
fe2_c	Fe2+	Fe	c
fe3_c	Fe3+	Fe	c
fecrm_c	Ferrichrome	C27H42FeN9O12	c
fru_c	D-Fructose	C6H12O6	c
suc6p_c	Sucrose 6-phosphate	C12H21O14P	c
forglu_c	N-Formimidoyl-L-glutamate	C6H8N2O4	c
frmd_c	Formamide	CH3NO	c
fad_c	Flavin adenine dinucleotide oxidized	C27H31N9O15P2	c
fmn_c	FMN	C17H19N4O9P	c
2ahhmd_c	2-Amino-4-hydroxy-6-hydroxymethyl-7,8-dihydropteridine diphosphate	C7H8N5O8P2	c
for_c	Formate	CH1O2	c
10fthf5glu_c	10-formyltetrahydrofolate-[Glu](5)	C40H45N11O19	c
10fthf_c	10-Formyltetrahydrofolate	C20H21N7O7	c
thfglu_c	Tetrahydrofolyl-[Glu](2)	C24H27N8O9	c
succ_c	Succinate	C4H4O4	c
2dmmq8_c	2-Demethylmenaquinone 8	C50H70O2	c
frdp_c	Farnesyl diphosphate	C15H25O7P2	c
ttc_ggdp_c	trans,trans,cis-Geranylgeranyl diphosphate	C20H33O7P2	c
5forthf_c	5-Formiminotetrahydrofolate	C20H22N8O6	c
methf_c	5,10-Methenyltetrahydrofolate	C20H20N7O6	c
acgam1p_c	N-Acetyl-D-glucosamine 1-phosphate	C8H14NO9P	c
gam1p_c	D-Glucosamine 1-phosphate	C6H13NO8P	c
dtdpglu_c	dTDP-glucose(2-)	C16H24N2O16P2	c
dttp_c	dTTP	C10H13N2O14P3	c
g1p_c	D-Glucose 1-phosphate	C6H11O9P	c
glyc3p_c	Glycerol 3-phosphate	C3H7O6P	c
h2o2_c	Hydrogen peroxide	H2O2	c
1pyr5c_c	1-Pyrroline-5-carboxylate	C5H6NO2	c
glu5sa_c	L-Glutamate 5-semialdehyde	C5H9NO3	c
glu5p_c	L-Glutamate 5-phosphate	C5H8NO7P	c
f6p_c	D-Fructose 6-phosphate	C6H11O9P	c
tag6p__D_c	D-Tagatose 6-phosphate	C6H11O9P	c
gal1p_c	(2R,3R,4S,5R,6R)-3,4,5-trihydroxy-6-(hydroxymethyl)oxan-2-yl phosphate	C6H11O9P	c
gal_c	D-Galactose	C6H12O6	c
galt1p_c	Galactitol 1-phosphate	C6H13O9P	c
13dpg_c	3-Phospho-D-glyceroyl phosphate	C3H4O10P2	c
fgam_c	N2-Formyl-N1-(5-phospho-D-ribosyl)glycinamide	C8H13N2O9P	c
gar_c	N1-(5-Phospho-D-ribosyl)glycinamide	C7H14N2O8P	c
gbbtn_c	gamma-butyrobetaine	C7H15NO2	c
gthrd_c	Reduced glutathione	C10H16N3O6S	c
mlthf_c	5,10-Methylenetetrahydrofolate	C20H21N7O6	c
ser__L_c	L-serine	C3H7NO3	c
dadp_c	dADP	C10H12N5O9P2	c
datp_c	dATP	C10H12N5O12P3	c
glycogen_c	glycogen	C6H10O5	c
uaaAgla_c	Undecaprenyl-diphospho-N-acetylmuramoyl-(N-acetylglucosamine)-L-alanyl-D-glutamyl-L-lysyl-D-alanyl-D-alanine	C94H153N8O26P2	c
uaaAgtla_c	Undecaprenyl-diphospho-N-acetylmuramoyl-(N-acetylglucosamine)-L-alanyl-D-glutaminyl-L-lysyl-D-alanyl-D-alanine	C94H155N9O25P2	c
uaaGgla_c	Undecaprenyl-diphospho-N-acetylmuramoyl-(N-acetylglucosamine)-L-alanyl-gamma-D-glutamyl-L-lysyl-D-alanyl-D-alanine	C94H153N8O26P2	c
uaaGgtla_c	Undecaprenyl-diphospho-N-acetylmuramoyl-(N-acetylglucosamine)-L-alanyl-D-isoglutaminyl-L-lysyl-D-alanyl-D-alanine	C94H155N9O25P2	c
uaagmda_c	Undecaprenyl-diphospho-N-acetylmuramoyl-(N-acetylglucosamine)-L-ala-D-glu-meso-2,6-diaminopimeloyl-D-ala-D-ala	C95H152N8O28P2	c
uaagtmda_c	Undecaprenyl-diphospho-N-acetylmuramoyl-(N-acetylglucosamine)-L-alanyl-D-glutaminyl-meso-2,6-diaminopimeloyl-D-alanyl-D-alanine	C95H154N9O27P2	c
pram_c	5-Phospho-beta-D-ribosylamine	C5H11NO7P	c
glu__D_c	D-Glutamate	C5H8NO4	c
glutrna_c	L-Glutamyl-tRNA(Glu)	C5H7NO3R	c
trnaglu_c	tRNA (Glu)	R	c
glyasn_c	Glycyl-L-asparagine	C6H11N3O4	c
glyasp_c	Glycyl-L-aspartate	C6H9N2O5	c
glyb_c	glycine betaine	C5H11NO2	c
dha_c	glycerone	C3H6O3	c
glygln_c	Glycyl-L-glutamine	C7H13N3O4	c
glyglu_c	Glycyl-L-glutamate	C7H11N2O5	c
glyleu_c	Glycylleucine	C8H16N2O3	c
glymet_c	Glycyl-L-methionine	C7H14N2O3S	c
lgt__S_c	(R)-S-lactoylglutathionate(1-)	C13H20N3O8S	c
glyphe_c	Glycylphenylalanine	C11H14N2O3	c
phe__L_c	L-phenylalanine	C9H11NO2	c
glypro_c	Glycylproline	C7H12N2O3	c
pro__L_c	L-proline	C5H9NO2	c
glytyr_c	Glycyl-L-tyrosine	C11H14N2O4	c
tyr__L_c	L-tyrosine	C9H11NO3	c
chol_c	Choline	C5H14NO	c
g3pc_c	sn-Glycero-3-phosphocholine	C8H20NO6P	c
etha_c	Ethanolamine	C2H8NO	c
g3pe_c	sn-Glycero-3-phosphoethanolamine	C5H14NO6P	c
g3pg_c	Glycerophosphoglycerol	C6H14O8P	c
gthox_c	Oxidized glutathione	C20H30N6O12S2	c
ahdt_c	7,8-dihydroneopterin 3-triphosphate(4-)	C9H12N5O13P3	c
gdptp_c	Guanosine 3-diphosphate 5-triphosphate	C10H11N5O20P5	c
3ophb_c	3-Octaprenyl-4-hydroxybenzoate	C47H69O3	c
pheme_c	Protoheme	C34H30FeN4O4	c
hexdp_c	all-trans-Hexaprenyl diphosphate	C30H49O7P2	c
hg2_c	Hg2+	Hg	c
urcan_c	Urocanate	C6H5N2O2	c
hmgcoa_c	Hydroxymethylglutaryl-CoA	C27H39N7O20P3S	c
12daipdglyc_c	1,2-Dianteisopentadecanoyl-sn-glycerol	C33H64O5	c
ibcoa_c	isobutyryl-CoA(4-)	C25H38N7O17P3S	c
14mpentdecACP_c	14-methyl-pentadecanoyl-ACP	C27H51N2O8PRS	c
12dihdglyc_c	1,2-Diisoheptadecanoyl-sn-glycerol	C37H72O5	c
diglcpgi17_c	Diglucosyl-1,2 diisoheptadecanoylglycerol	C49H92O15	c
m12dihglyc_c	Monoglucosyl-1,2 diisoheptadecanoylglycerol	C43H82O10	c
12dixdglyc_c	1,2-Diisohexadecanoyl-sn-glycerol	C35H68O5	c
3mop_c	3-methyl-2-oxopentanoate	C6H9O3	c
ile__L_c	L-isoleucine	C6H13NO2	c
xmp_c	Xanthosine 5-phosphate	C10H11N4O9P	c
12dipdglyc_c	1,2-Diisopentadecanoyl-sn-glycerol	C33H64O5	c
12ditdglyc_c	1,2-Diisotetradecanoyl-sn-glycerol	C31H60O5	c
ivcoa_c	Isovaleryl-CoA	C26H40N7O17P3S	c
4izp_c	4-Imidazolone-5-propanoate	C6H7N2O3	c
l2a6o_c	L-2-Amino-6-oxopimelate	C7H10NO5	c
thdp_c	2,3,4,5-Tetrahydrodipicolinate	C7H7NO4	c
lcts_c	Lactose	C12H22O11	c
lac__L_c	L-lactate	C3H5O3	c
4mop_c	4-methyl-2-oxopentanoate	C6H9O3	c
mthgxl_c	methylglyoxal	C3H4O2	c
lys__L_c	L-lysine	C6H15N2O2	c
2maacoa_c	2-methylacetoacetyl-CoA(4-)	C26H38N7O18P3S	c
ppcoa_c	Propanoyl-CoA	C24H36N7O17P3S	c
madg_c	alpha-Methyl-D-glucoside	C7H14O6	c
meoh_c	methanol	CH4O1	c
malt6p_c	Maltose 6-phosphate	C12H21O14P	c
man6p_c	D-Mannose 6-phosphate	C6H11O9P	c
mbdg_c	beta-Methylglucoside	C7H14O6	c
mal__L_c	L-malate	C4H4O5	c
metala_c	L-methionyl-L-alanine	C8H16N2O3S	c
met__D_c	D-Methionine	C5H10NO2S	c
5mthf_c	5-Methyltetrahydrofolate	C20H24N7O6	c
metsox_S__L_c	L-Methionine Sulfoxide	C5H11NO3S	c
metsox_R__L_c	L-methionine-R-sulfoxide	C5H11NO3S	c
5pmev_c	(R)-5-phosphonatomevalonate(3-)	C6H10O7P	c
mev__R_c	(R)-mevalonate	C6H11O4	c
mg2_c	magnesium	Mg	c
inost_c	myo-inositol	C6H12O6	c
mi1p__D_c	1D-myo-inositol 1-phosphate(2-)	C6H11O9P	c
mi3p__D_c	1D-myo-inositol 3-phosphate(2-)	C6H11O9P	c
mi4p__D_c	1D-myo-inositol 4-phosphate(2-)	C6H11O9P	c
mnl1p_c	D-Mannitol 1-phosphate	C6H13O9P	c
mn2_c	Mn2+	Mn	c
3mob_c	3-methyl-2-oxobutanoate	C5H7O3	c
5mta_c	5-Methylthioadenosine	C11H15N5O3S	c
5mtr_c	5-Methylthio-D-ribose	C6H12O4S	c
dnad_c	Deamino-NAD+	C21H24N6O15P2	c
nac_c	Nicotinate	C6H4NO2	c
nicrnt_c	Nicotinate D-ribonucleotide	C11H12NO9P	c
nmn_c	NMN	C11H14N2O8P	c
ncam_c	Nicotinamide	C6H6N2O	c
5prdmbz_c	N1-(5-Phospho-alpha-D-ribosyl)-5,6-dimethylbenzimidazole	C14H17N2O7P	c
dmbzid_c	5,6-Dimethylbenzimidazole	C9H10N2	c
quln_c	quinolinate(2-)	C7H3NO4	c
no2_c	Nitrite	NO2	c
nicrns_c	Nicotinate D-ribonucleoside	C11H13NO6	c
r1p_c	alpha-D-Ribose 1-phosphate	C5H9O8P	c
xtsn_c	xanthosine	C10H12N4O6	c
ins_c	Inosine	C10H12N4O5	c
thymd_c	Thymidine	C10H14N2O5	c
rnam_c	N-Ribosylnicotinamide	C11H15N2O5	c
adn_c	Adenosine	C10H13N5O4	c
dgsn_c	Deoxyguanosine	C10H13N5O4	c
gsn_c	Guanosine	C10H13N5O5	c
dgtp_c	dGTP	C10H12N5O13P3	c
2obut_c	2-Oxobutanoate	C4H5O3	c
orn_c	Ornithine	C5H13N2O2	c
2ohph_c	2-Octaprenyl-6-hydroxyphenol	C46H70O2	c
2omph_c	2-Octaprenyl-6-methoxyphenol	C47H72O2	c
2ombzl_c	2-Octaprenyl-6-methoxy-1,4-benzoquinol	C47H72O3	c
2ommbl_c	2-Octaprenyl-3-methyl-6-methoxy- 1,4-benzoquinol	C48H74O3	c
orot5p_c	Orotidine 5-phosphate	C10H10N2O11P	c
2oph_c	2-Octaprenylphenol	C46H70O	c
pnto__R_c	(R)-Pantothenate	C9H16NO5	c
uGgla_c	UDP-N-acetylmuramoyl-L-alanyl-gamma-D-glutamyl-L-lysyl-D-alanyl-D-alanine	C40H62N9O26P2	c
uaGgla_c	Undecaprenyl-diphospho-N-acetylmuramoyl-L-alanyl-gamma-D-glutamyl-L-lysyl-D-alanyl-D-alanine	C86H140N7O21P2	c
uagmda_c	Undecaprenyl-diphospho-N-acetylmuramoyl-L-alanyl-D-glutamyl-meso-2,6-diaminopimeloyl-D-alanyl-D-alanine	C87H139N7O23P2	c
ugmda_c	UDP-N-acetylmuramoyl-L-alanyl-D-glutamyl-meso-2,6-diaminopimeloyl-D-alanyl-D-alanine	C41H61N9O28P2	c
pb_c	Lead	Pb	c
adhlam_c	S-Acetyldihydrolipoamide	C10H19NO2S2	c
dhlam_c	dihydrolipoamide	C8H17NOS2	c
lpam_c	lipoamide	C8H15NOS2	c
PGP_c	Peptidoglycan polymer (n subunits)	C39H64N8O19X	c
PGPm1_c	Peptidoglycan polymer (n-1 subunits)	X	c
udcpdp_c	Undecaprenyl diphosphate	C55H89O7P2	c
tagdp__D_c	D-Tagatose 1,6-biphosphate	C6H10O12P2	c
s7p_c	Sedoheptulose 7-phosphate	C7H13O10P	c
g1p_B_c	beta D-Glucose 1-phosphate	C6H11O9P	c
prl45tcaglc_c	Prenol-45n teichoic acid-glucose substituted	C476H836N2O467P47	c
pg120_c	Phosphatidylglycerol (didodecanoyl, n-C12:0)	C30H58O10P1	c
pgp120_c	Phosphatidylglycerophosphate (didodecanoyl, n-C12:0)	C30H57O13P2	c
pgp140_c	Phosphatidylglycerophosphate (ditetradecanoyl, n-C14:0)	C34H65O13P2	c
pg141_c	Phosphatidylglycerol (ditetradec-7-enoyl, n-C14:1)	C34H62O10P1	c
pgp141_c	Phosphatidylglycerophosphate (ditetradec-7-enoyl, n-C14:1)	C34H61O13P2	c
pgp160_c	Phosphatidylglycerophosphate (dihexadecanoyl, n-C16:0)	C38H73O13P2	c
pg161_c	Phosphatidylglycerol (dihexadec-9-enoyl, n-C16:1)	C38H70O10P1	c
pgp161_c	Phosphatidylglycerophosphate (dihexadec-9-enoyl, n-C16:1)	C38H69O13P2	c
pgp180_c	Phosphatidylglycerophosphate (dioctadecanoyl, n-C18:0)	C42H81O13P2	c
pg181_c	Phosphatidylglycerol (dioctadec-11-enoyl, n-C18:1)	C42H78O10P1	c
pgp181_c	Phosphatidylglycerophosphate (dioctadec-11-enoyl, n-C18:1)	C42H77O13P2	c
pgpai15_c	Phosphatidylglycerophosphate (12-methyl-tetradecanoyl, anteiso-C15)	C36H69O13P2	c
pgpai17_c	Phosphatidylglycerophosphate (14-methyl-hexadecanoyl, anteiso-C17)	C40H77O13P2	c
pgpi14_c	Phosphatidylglycerophosphate (12-methyltridecanoyl, iso-C14)	C34H65O13P2	c
pgpi15_c	Phosphatidylglycerophosphate (13-methyltetradecanoyl, iso-C15)	C36H69O13P2	c
pgpi16_c	Phosphatidylglycerophosphate (14-methylpentadecanoyl, iso-C16)	C38H73O13P2	c
pgpi17_c	Phosphatidylglycerophosphate (15-methyl-hexadecanoyl, iso-C17)	C40H77O13P2	c
na1_c	Sodium	Na	c
pydx5p_c	Pyridoxal 5-phosphate	C8H8NO6P	c
ru5p__D_c	D-ribulose 5-phosphate(2-)	C5H9O8P	c
4ppan_c	D-4-Phosphopantothenate	C9H15NO8P	c
ppa_c	Propionate	C3H5O2	c
ppap_c	Propanoyl phosphate	C3H5O5P	c
4ppcys_c	N-((R)-4-Phosphopantothenoyl)-L-cysteine	C12H20N2O9PS	c
pan4p_c	Pantetheine 4-phosphate	C11H21N2O7PS	c
fpram_c	2-(Formamido)-N1-(5-phospho-D-ribosyl)acetamidine	C8H15N3O8P	c
skm5p_c	Shikimate 5-phosphate	C7H8O8P	c
pe180_c	phosphatidylethanolamine (dioctadecanoyl, n-C18:0)	C41H82N1O8P1	c
ps180_c	phosphatidylserine (dioctadecanoyl, n-C18:0)	C42H81N1O10P1	c
peai17_c	Phosphatidylethanolamine (14-methyl-hexadecanoyl, anteiso-C17)	C39H78NO8P	c
psai17_c	Phosphatidylserine (14-methyl-hexadecanoyl, anteiso-C17)	C40H77NO10P	c
pei17_c	Phosphatidylethanolamine (15-methyl-hexadecanoyl, iso-C17)	C39H78NO8P	c
psi17_c	Phosphatidylserine (15-methyl-hexadecanoyl, iso-C17)	C40H77NO10P	c
ptrc_c	Putrescine	C4H14N2	c
gua_c	Guanine	C5H5N5O	c
hxan_c	Hypoxanthine	C5H4N4O	c
din_c	Deoxyinosine	C10H12N4O4	c
xan_c	Xanthine	C5H4N4O2	c
pyam5p_c	Pyridoxamine 5-phosphate	C8H12N2O5P	c
pydam_c	Pyridoxamine	C8H13N2O2	c
pydx_c	Pyridoxal	C8H9NO3	c
pdx5p_c	Pyridoxine 5-phosphate	C8H10NO6P	c
pydxn_c	Pyridoxine	C8H11NO3	c
ribflv_c	Riboflavin	C17H20N4O6	c
ru5p__L_c	L-Ribulose 5-phosphate	C5H9O8P	c
xu5p__D_c	D-xylulose 5-phosphate(2-)	C5H9O8P	c
CE5656_c	lipoyl-AMP(1-)	C18H25N5O8PS2	c
lipoate_c	lipoate	C8H14O2S2	c
dudp_c	dUDP	C9H11N2O11P2	c
dctp_c	dCTP	C9H12N3O13P3	c
sbt6p_c	D-Sorbitol 6-phosphate	C6H13O9P	c
sheme_c	Siroheme	C42H36FeN4O16	c
skm_c	Shikimate	C7H9O5	c
so4_c	sulfate	O4S	c
spmd_c	Spermidine	C7H22N3	c
o2s_c	superoxide	O2	c
sucsal_c	Succinic semialdehyde	C4H5O3	c
diglcpg180_c	Diglucosyl-1,2 distearoylglycerol	C51H96O15	c
m12dsglyc_c	Monoglucosyl-1,2 distearoylglycerol	C45H86O10	c
dtdp4d6dg_c	dTDP-4-dehydro-6-deoxy-alpha-D-glucose(2-)	C16H22N2O15P2	c
dtdp4d6dm_c	dTDP-4-dehydro-6-deoxy-L-mannose(2-)	C16H22N2O15P2	c
dtdprmn_c	dTDP-L-rhamnose	C16H24N2O15P2	c
sttca1_c	Stearoyllipoteichoic acid (n=24), linked, unsubstituted	C123H240O135P24	c
ai17tca1_c	Anteisoheptadecanoyllipoteichoic acid (n=24), linked, unsubstituted	C121H236O135P24	c
i17tca1_c	Isoheptadecanoyllipoteichoic acid (n=24), linked, unsubstituted	C121H236O135P24	c
sttcaglc_c	Stearoyllipoteichoic acid (n=24), linked, glucose substituted	C267H480O255P24	c
ai17tcaglc_c	Anteisoheptadecanoyllipoteichoic acid (n=24), linked, glucose substituted	C265H476O255P24	c
i17tcaglc_c	Isoheptadecanoyllipoteichoic acid (n=24), linked, glucose substituted	C265H476O255P24	c
myrstca1_c	Myristoyllipoteichoic acid (n=24), linked, unsubstituted	C115H224O135P24	c
myrstcaala__D_c	Myristoyllipoteichoic acid (n=24), linked, D-alanine substituted	C187H320N24O135P24	c
palmtca1_c	Palmitoyllipoteichoic acid (n=24), linked, unsubstituted	C119H232O135P24	c
palmtcaala__D_c	Palmitoyllipoteichoic acid (n=24), linked, D-alanine substituted	C191H328O135N24P24	c
sttcaala__D_c	Stearoyllipoteichoic acid (n=24), linked, D-alanine substituted	C195H336N24O135P24	c
ai15tca1_c	Anteisopentadecanoyllipoteichoic acid (n=24), linked, unsubstituted	C117H228O135P24	c
ai15tcaala__D_c	Anteisopentadecanoyllipoteichoic acid (n=24), linked, D-alanine substituted	C189H324N24O135P24	c
ai17tcaala__D_c	Anteisoheptadecanoyllipoteichoic acid (n=24), linked, D-alanine substituted	C193H332N24O135P24	c
i14tca1_c	Isotetradecanoyllipoteichoic acid (n=24), linked, unsubstituted	C115H224O135P24	c
i14tcaala__D_c	Isotetradecanoyllipoteichoic acid (n=24), linked, D-alanine substituted	C187H320O135N24P24	c
i15tca1_c	Isopentadecanoyllipoteichoic acid (n=24), linked, unsubstituted	C117H228O135P24	c
i15tcaala__D_c	Isopentadecanoyllipoteichoic acid (n=24), linked, D-alanine substituted	C189H324O135N24P24	c
i16tca1_c	Isohexadecanoyllipoteichoic acid (n=24), linked, unsubstituted	C119H232O135P24	c
i16tcaala__D_c	Isohexadecanoyllipoteichoic acid (n=24), linked, D-alanine substituted	C191H328O135N24P24	c
i17tcaala__D_c	Isoheptadecanoyllipoteichoic acid (n=24), linked, D-alanine substituted	C193H332O135N24P24	c
tcam_c	minor teichoic acid (acetylgalactosamine glucose phosphate, n=30)	X	c
udpacgal_c	UDP-N-acetyl-D-galactosamine(2-)	C17H25N3O17P2	c
myrstcaacgam_c	Myristoyllipoteichoic acid (n=24), linked, N-acetyl-D-glucosamine	C307H536N24O255P24	c
palmtcaacgam_c	Palmitoyllipoteichoic acid (n=24), linked, N-acetyl-D-glucosamine	C311H544N24O255P24	c
sttcaacgam_c	Stearoyllipoteichoic acid (n=24), linked, N-acetyl-D-glucosamine	C315H552N24O255P24	c
ai15tcaacgam_c	Anteisopentadecanoyllipoteichoic acid (n=24), linked, N-acetyl-D-glucosamine	C309H540N24O255P24	c
ai17tcaacgam_c	Anteisoheptadecanoyllipoteichoic acid (n=24), linked, N-acetyl-D-glucosamine	C313H548N24O255P24	c
i14tcaacgam_c	Isotetradecanoyllipoteichoic acid (n=24), linked, N-acetyl-D-glucosamine	C307H536N24O255P24	c
i15tcaacgam_c	Isopentadecanoyllipoteichoic acid (n=24), linked, N-acetyl-D-glucosamine	C309H540N24O255P24	c
i16tcaacgam_c	Isohexadecanoyllipoteichoic acid (n=24), linked, N-acetyl-D-glucosamine	C311H544N24O255P24	c
i17tcaacgam_c	Isoheptadecanoyllipoteichoic acid (n=24), linked, N-acetyl-D-glucosamine	C313H548N24O255P24	c
glyc45tcaala__D_c	glycerol teichoic acid (n=45), linked, D-ala substituted	X	c
glyc45tcaglc_c	glycerol teichoic acid (n=45), linked, glucose substituted	X	c
glyc45tca_c	glycerol teichoic acid (n=45), linked, unsubstituted	X	c
thm_c	Thiamin	C12H17N4OS	c
4mpetz_c	4-Methyl-5-(2-phosphoethyl)-thiazole	C6H8NO4PS	c
dxyl5p_c	1-deoxy-D-xylulose 5-phosphate	C5H9O7P	c
thmpp_c	Thiamine diphosphate	C12H16N4O7P2S	c
peptmet__L_c	Peptide-L-methionine	XC3H7S	c
peptmetox__L_c	Peptide-L-methionine (R)-S-oxide	XC3H7OS	c
tre6p_c	alpha,alpha-Trehalose 6-phosphate	C12H21O14P	c
trp__L_c	L-tryptophan	C11H12N2O2	c
34hpp_c	3-(4-hydroxyphenyl)pyruvate	C9H7O4	c
uamag_c	UDP-N-acetylmuramoyl-L-alanyl-D-glutamate	C28H39N5O23P2	c
ugmd_c	UDP-N-acetylmuramoyl-L-alanyl-D-gamma-glutamyl-meso-2,6-diaminopimelate	C35H51N7O26P2	c
uacmam_c	UDP-N-acetyl-D-mannosamine	C17H25N3O17P2	c
uaccg_c	UDP-N-acetyl-3-O-(1-carboxyvinyl)-D-glucosamine	C20H26N3O19P2	c
uama_c	UDP-N-acetylmuramoyl-L-alanine	C23H33N4O20P2	c
uamr_c	UDP-N-acetylmuramate	C20H28N3O19P2	c
udpgal_c	UDP-D-galactose(2-)	C15H22N2O17P2	c
val__L_c	L-valine	C5H11NO2	c
psd5p_c	Pseudouridine 5-phosphate	C9H11N2O9P	c
zn2_c	Zinc	Zn	c
dnarep_c	DNA replication	X	c
proteinsynth_c	Protein biosynthesis	X	c
HC01651_c	Formamidopyrimidine nucleoside triphosphate	C10H14N5O15P3	c
glyc__R_c	D-glycerate	C3H5O4	c
HC01710_c	2,5-Diamino-6-(5-triphosphoryl-3,4-trihydroxy-2-oxopentyl)- amino-4-oxopyrimidine	C9H14N5O14P3	c
HC01652_c	2,5-Diaminopyrimidine nucleoside triphosphate	C9H14N5O14P3	c
cl_c	Chloride	Cl	c
rnatrans_c	RNA transcription	X	c
ca2_c	calcium(2+)	Ca	c
glucys_c	Gamma-L-Glutamyl-L-Cysteine	C8H13N2O5S	c
nac_e	Nicotinate	C6H4NO2	e
ade_e	Adenine	C5H5N5	e
gua_e	Guanine	C5H5N5O	e
4pasp_c	4-Phospho-L-aspartate	C4H6NO7P	c
aspsa_c	L-Aspartate 4-semialdehyde	C4H7NO3	c
23dhdp_c	2,3-Dihydrodipicolinate	C7H5NO4	c
sl2a6o_c	N-Succinyl-2-L-amino-6-oxoheptanedioate	C11H12NO8	c
sl26da_c	N-Succinyl-LL-2,6-diaminoheptanedioate	C11H16N2O7	c
26dap_LL_c	LL-2,6-Diaminoheptanedioate	C7H14N2O4	c
pydam_e	Pyridoxamine	C8H13N2O2	e
pydxn_e	Pyridoxine	C8H11NO3	e
asp__L_e	L-Aspartate	C4H6NO4	e
ins_e	Inosine	C10H12N4O5	e
hco3_e	Bicarbonate	CHO3	e
gly_e	Glycine	C2H5NO2	e
actn__R_e	R-Acetoin	C4H8O2	e
thymd_e	Thymidine	C10H14N2O5	e
asn__L_e	L-Asparagine	C4H8N2O3	e
glu__L_e	L-Glutamate	C5H8NO4	e
4abz_e	4-Aminobenzoate	C7H6NO2	e
orot_e	Orotate	C5H3N2O4	e
cit_e	Citrate	C6H5O7	e
ascb__L_e	L-Ascorbate	C6H7O6	e
xu5p__L_c	L-Xylulose 5-phosphate	C5H9O8P	c
apoC_Lys_c	Apoc-Lysine (Biotin Carboxyl-Carrier Protein)	C6H13N2OX	c
but2eACP_c	But-2-enoyl-[acyl-carrier protein]	C15H25N2O8PRS	c
thex2eACP_c	Trans-Hex-2-enoyl-[acyl-carrier protein]	C17H29N2O8PRS	c
toct2eACP_c	Trans-Oct-2-enoyl-[acyl-carrier protein]	C19H33N2O8PRS	c
tdec2eACP_c	Trans-Dec-2-enoyl-[acyl-carrier protein]	C21H37N2O8PRS	c
tddec2eACP_c	Trans-Dodec-2-enoyl-[acyl-carrier protein]	C23H41N2O8PRS	c
tmrs2eACP_c	Trans-Tetradec-2-enoyl-[acyl-carrier protein]	C25H45N2O8PRS	c
tpalm2eACP_c	Trans-Hexadec-2-enoyl-[acyl-carrier protein]	C27H49N2O8PRS	c
toctd2eACP_c	Trans-octadec-2-enoyl-[acyl-carrier protein]	C29H53N2O8PRS	c
leuval_e	Leucyl-Valine	C11H22N2O3	e
leuval_c	Leucyl-Valine	C11H22N2O3	c
ileasp_e	Isolecyl-Aspartate	C10H17N2O5	e
ileasp_c	Isolecyl-Aspartate	C10H17N2O5	c
uAgl_c	UDP-N-acetylmuramoyl-L-alanyl-D-glutamyl-L-lysine	C34H52N7O24P2	c
uGgl_c	UDP-N-acetylmuramoyl-L-alanyl-gamma-D-glutamyl-L-lysine	C34H52N7O24P2	c
uAgla_c	UDP-N-acetylmuramoyl-L-alanyl-D-glutamyl-L-lysyl-D-alanyl-D-alanine	C40H62N9O26P2	c
uaAgla_c	Undecaprenyl-diphospho-N-acetylmuramoyl-L-alanyl-D-glutamyl-L-lysyl-D-alanyl-D-alanine	C86H140N7O21P2	c
fprica_c	5-Formamido-1-(5-Phospho-D-Ribosyl)Imidazole-4-Carboxamide	C10H13N4O9P	c
dhpmp_c	Dihydroneopterin monophosphate	C9H12N5O7P	c
cbi_e	Cobinamide	C48H72CoN11O8	e
nadp_e	Nicotinamide adenine dinucleotide phosphate	C21H25N7O17P3	e
iasp_c	Iminoaspartate	C4H3NO4	c
all__D_e	D-Allose	C6H12O6	e
all__D_c	D-Allose	C6H12O6	c
all6p_c	D-Allose 6-phosphate	C6H11O9P	c
allul6p_c	Allulose 6-phosphate	C6H11O9P	c
rbl__L_c	L-Ribulose	C5H10O5	c
arab__D_e	D-Arabinose	C5H10O5	e
arab__D_c	D-Arabinose	C5H10O5	c
rbl__D_c	D-Ribulose	C5H10O5	c
starch_e	starch	X	c
cyclodext_A_e	alpha-Cyclodextrin	C36H60O30	e
cyclodext_B_e	beta-Cyclodextrin	C42H70O35	e
cyclodext_G_e	gamma-Cyclodextrin	C48H80O40	e
cyclodext_A_c	alpha-Cyclodextrin	C36H60O30	c
cyclodext_B_c	beta-Cyclodextrin	C42H70O35	c
cyclodext_G_c	gamma-Cyclodextrin	C48H80O40	c
lyx__L_c	L-Lyxose	C5H10O5	c
xylu__L_c	L-Xylulose	C5H10O5	c
galur_c	D-Galacturonate	C6H9O7	c
tagur_c	D-Tagaturonate	C6H9O7	c
altrn_c	D-Altronate	C6H11O7	c
fuc__L_c	L-Fucose	C6H12O5	c
fcl__L_c	L-fuculose	C6H12O5	c
fc1p_c	L-Fuculose 1-phosphate	C6H11O8P	c
lald__L_c	L-Lactaldehyde	C3H6O2	c
pectin_e	Pectin C6H7O6	C6H7O6	e
galur_e	D-Galacturonate	C6H9O7	e
dha_e	Dihydroxyacetone	C3H6O3	e
drib_e	Deoxyribose C5H10O4	C5H10O4	e
drib_c	Deoxyribose C5H10O4	C5H10O4	c
f6p_e	D-Fructose 6-phosphate	C6H11O9P	e
glcn__D_e	D Gluconate C6H11O7	C6H11O7	e
glcn__D_c	D Gluconate C6H11O7	C6H11O7	c
6pgc_c	6-Phospho-D-gluconate	C6H10O10P	c
glycogen_e	Glycogen C6H10O5	C6H10O5	e
mbdg_e	Beta Methylglucoside C7H14O6	C7H14O6	e
meoh_e	Methanol	CH4O1	e
pala_e	Palatinose C12H22O11	C12H22O11	e
pala_c	Palatinose C12H22O11	C12H22O11	c
sucr_c	Sucrose C12H22O11	C12H22O11	c
rmn_e	L-Rhamnose	C6H12O5	e
rmn_c	L-Rhamnose	C6H12O5	c
rml_c	L-Rhamnulose	C6H12O5	c
rml1p_c	L-Rhamnulose 1-phosphate	C6H11O8P	c
xyl__D_e	D-Xylose	C5H10O5	e
xyl__D_c	D-Xylose	C5H10O5	c
xylu__D_c	D-Xylulose	C5H10O5	c
acmana_e	N-Acetyl-D-mannosamine	C8H15NO6	e
lyx__L_e	L-Lyxose	C5H10O5	e
g6p_e	D-Glucose 6-phosphate	C6H11O9P	e
glcur_e	D-Glucuronate	C6H9O7	e
glcur_c	D-Glucuronate	C6H9O7	c
fruur_c	D-Fructuronate	C6H9O7	c
mana_c	D-Mannonate	C6H11O7	c
thym_c	Thymine C5H6N2O2	C5H6N2O2	c
rib__D_e	D-Ribose	C5H10O5	e
rib__D_c	D-Ribose	C5H10O5	c
uri_e	Uridine	C9H12N2O6	e
adn_e	Adenosine	C10H13N5O4	e
fuc__L_e	L-Fucose	C6H12O5	e
tag__D_e	D-Tagatose	C6H12O6	e
tag__D_c	D-Tagatose	C6H12O6	c
tag1p__D_c	D-Tagatose-1-phosphate	C6H11O9P	c
srb__L_e	L-Sorbose	C6H12O6	e
cdec3eACP_c	Cis-dec-3-enoyl-[acyl-carrier protein] (n-C10:1)	C21H37N2O8PRS	c
3hcddec5eACP_c	(R)-3-hydroxy-cis-dodec-5-enoyl-[acyl-carrier protein]	C23H41N2O9PRS	c
t3c5ddeceACP_c	Trans-3-cis-5-dodecenoyl-[acyl-carrier protein]	C23H39N2O8PRS	c
3hcmrs7eACP_c	(R)-3-hydroxy-cis-myristol-7-eoyl-[acyl-carrier protein]	C25H45N2O9PRS	c
t3c7mrseACP_c	Trans-3-cis-7-myristoleoyl-[acyl-carrier protein]	C25H43N2O8PRS	c
3hcpalm9eACP_c	(R)-3-hydroxy-cis-palm-9-eoyl-[acyl-carrier protein]	C27H49N2O9PRS	c
t3c9palmeACP_c	Trans-3-cis-9-palmitoleoyl-[acyl-carrier protein]	C27H47N2O8PRS	c
3hcvac11eACP_c	(R)-3-hydroxy-cis-vacc-11-enoyl-[acyl-carrier protein]	C29H53N2O9PRS	c
t3c11vaceACP_c	Trans-3-cis-11-vacceoyl-[acyl-carrier protein]	C29H51N2O8PRS	c
3ocddec5eACP_c	3-oxo-cis-dodec-5-enoyl-[acyl-carrier protein]	C23H39N2O9PRS	c
cddec5eACP_c	Cis-dodec-5-enoyl-[acyl-carrier protein] (n-C12:1)	C23H41N2O8PRS	c
3ocmrs7eACP_c	3-oxo-cis-myristol-7-eoyl-[acyl-carrier protein]	C25H43N2O9PRS	c
3ocpalm9eACP_c	3-oxo-cis-palm-9-eoyl-[acyl-carrier protein]	C27H47N2O9PRS	c
3ocvac11eACP_c	3-oxo-cis-vacc-11-enoyl-[acyl-carrier protein]	C29H51N2O9PRS	c
srb1p_c	L-Sorbose-1-phosphate	C6H12O9P	c

## Sheet: GPR_iYH543
Supplementary Table 2_3: The details of gene–protein–reaction (GPR) rules in iYH543
Gene ID	Gene_name_from_EggNOG	Definition_from_EggNOG	COG strings	ECnumbers	Related reactions in iYH543	Essentiality in iYH543	Essentiality in AGORA2-derived model	Gene essentiality
SPy_0002	dnaA	it binds specifically double-stranded DNA at a 9 bp consensus (dnaA box) 5'-TTATC CA A CA A-3'. DnaA binds to ATP and to acidic phospholipids	L	-	dreplication	Essential_iYH543	Essential_AGORA2	TN131
SPy_0003	dnaN	Confers DNA tethering and processivity to DNA polymerases and other proteins. Acts as a clamp, forming a ring around DNA (a reaction catalyzed by the clamp-loading complex) which diffuses in an ATP-independent manner freely and bidirectionally along dsDNA. Initially characterized for its ability to contact the catalytic subunit of DNA polymerase III (Pol III), a complex, multichain enzyme respons…	L	2.7.7.7	dreplication	Essential_iYH543	Essential_AGORA2	TN131
SPy_0013	tilS	Ligates lysine onto the cytidine present at position 34 of the AUA codon-specific tRNA(Ile) that contains the anticodon CAU, in an ATP-dependent manner. Cytidine is converted to lysidine, thus changing the amino acid specificity of the tRNA from methionine to isoleucine	D	2.4.2.8,6.3.4.19	pbiosynthesis	Essential_iYH543	Essential_AGORA2	TN131
SPy_0016	yfnA	amino acid	E	-	HISt2r	Non-essential_iYH543	Added_in_iYH543	TP372
SPy_0020	prs	Involved in the biosynthesis of the central metabolite phospho-alpha-D-ribosyl-1-pyrophosphate (PRPP) via the transfer of pyrophosphoryl group from ATP to 1-hydroxyl of ribose-5-phosphate (Rib-5-P)	F	2.7.6.1	PRPPS	Non-essential_iYH543	Non-essential_AGORA2	FP28
SPy_0022	plsX	Catalyzes the reversible formation of acyl-phosphate (acyl-PO(4)) from acyl- acyl-carrier-protein (acyl-ACP). This enzyme utilizes acyl-ACP as fatty acyl donor, but not acyl-CoA	I	2.3.1.15	HDG3PACT, G3PAT180, G3PATI17, G3PATI15, G3PAT160, G3PATI16, TDG3PACT, G3PAT120, G3PAT181, G3PAT140, G3PAT161, G3PATI14, G3PATAI15, G3PATAI17, SGAT, G3PAT141	Essential_iYH543	Essential_AGORA2	TN131
SPy_0024	purC	Belongs to the SAICAR synthetase family	F	6.3.2.6	PRASCSi	Non-essential_iYH543	Non-essential_AGORA2	TP372
SPy_0025	purL	Part of the phosphoribosylformylglycinamidine synthase complex involved in the purines biosynthetic pathway. Catalyzes the ATP-dependent conversion of formylglycinamide ribonucleotide (FGAR) and glutamine to yield formylglycinamidine ribonucleotide (FGAM) and glutamate. The FGAM synthase complex is composed of three subunits. PurQ produces an ammonia molecule by converting glutamine to glutamate.…	F	6.3.5.3	PRFGS	Non-essential_iYH543	Non-essential_AGORA2	TP372
SPy_0026	purF	Catalyzes the formation of phosphoribosylamine from phosphoribosylpyrophosphate (PRPP) and glutamine	F	2.4.2.14	GLUPRT	Non-essential_iYH543	Non-essential_AGORA2	TP372
SPy_0027	purM	Phosphoribosylformylglycinamidine cyclo-ligase	F	6.3.3.1	PRAIS	Non-essential_iYH543	Non-essential_AGORA2	TP372
SPy_0028	purN	Formyl transferase	F	2.1.2.2	GARFTi	Non-essential_iYH543	Non-essential_AGORA2	TP372
SPy_0032	purD	Belongs to the GARS family	F	6.3.4.13	PRAGS	Non-essential_iYH543	Non-essential_AGORA2	TP372
SPy_0033	purE	Catalyzes the conversion of N5-carboxyaminoimidazole ribonucleotide (N5-CAIR) to 4-carboxy-5-aminoimidazole ribonucleotide (CAIR)	F	5.4.99.18	5AIZCDC, AIRC4	Non-essential_iYH543	Non-essential_AGORA2	TP372
SPy_0034	purK	Catalyzes the ATP-dependent conversion of 5- aminoimidazole ribonucleotide (AIR) and HCO(3)(-) to N5- carboxyaminoimidazole ribonucleotide (N5-CAIR)	F	6.3.4.18	5AIZCDC, AIRC4	Non-essential_iYH543	Non-essential_AGORA2	TP372
SPy_0036	purB	Belongs to the lyase 1 family. Adenylosuccinate lyase subfamily	F	4.3.2.2	ADSL2r, ADSL1r	Non-essential_iYH543	Essential_AGORA	TP372
SPy_0044	adhP	alcohol dehydrogenase	C	1.1.1.1	ALCD2x, ALCD19	Non-essential_iYH543	Non-essential_AGORA2	TP372
SPy_0047	rpsJ	Involved in the binding of tRNA to the ribosomes	J	-	pbiosynthesis	Essential_iYH543	Essential_AGORA2	TN131
SPy_0049	rplC	One of the primary rRNA binding proteins, it binds directly near the 3'-end of the 23S rRNA, where it nucleates assembly of the 50S subunit	J	-	pbiosynthesis	Essential_iYH543	Essential_AGORA2	TN131
SPy_0050	rplD	Forms part of the polypeptide exit tunnel	J	-	pbiosynthesis	Essential_iYH543	Essential_AGORA2	TN131
SPy_0051	rplW	One of the early assembly proteins it binds 23S rRNA. One of the proteins that surrounds the polypeptide exit tunnel on the outside of the ribosome. Forms the main docking site for trigger factor binding to the ribosome	J	-	pbiosynthesis	Non-essential_iYH543	Essential_AGORA2	TP372
SPy_0052	rplB	One of the primary rRNA binding proteins. Required for association of the 30S and 50S subunits to form the 70S ribosome, for tRNA binding and peptide bond formation. It has been suggested to have peptidyltransferase activity	J	-	pbiosynthesis	Essential_iYH543	Essential_AGORA2	TN131
SPy_0053	rpsS	Protein S19 forms a complex with S13 that binds strongly to the 16S ribosomal RNA	J	-	pbiosynthesis	Non-essential_iYH543	Essential_AGORA2	TP372
SPy_0055	rplV	The globular domain of the protein is located near the polypeptide exit tunnel on the outside of the subunit, while an extended beta-hairpin is found that lines the wall of the exit tunnel in the center of the 70S ribosome	J	-	pbiosynthesis	Essential_iYH543	Essential_AGORA2	TN131
SPy_0056	rpsC	Binds the lower part of the 30S subunit head. Binds mRNA in the 70S ribosome, positioning it for translation	J	-	pbiosynthesis	Essential_iYH543	Essential_AGORA2	TN131
SPy_0057	rplP	Binds 23S rRNA and is also seen to make contacts with the A and possibly P site tRNAs	J	-	pbiosynthesis	Essential_iYH543	Essential_AGORA2	TN131
SPy_0059	rpmC	Belongs to the universal ribosomal protein uL29 family	J	-	pbiosynthesis	Non-essential_iYH543	Essential_AGORA2	TP372
SPy_0060	rpsQ	One of the primary rRNA binding proteins, it binds specifically to the 5'-end of 16S ribosomal RNA	J	-	pbiosynthesis	Non-essential_iYH543	Essential_AGORA2	TP372
SPy_0061	rplN	Binds to 23S rRNA. Forms part of two intersubunit bridges in the 70S ribosome	J	-	pbiosynthesis	Non-essential_iYH543	Essential_AGORA2	TP372
SPy_0062	rplX	One of the proteins that surrounds the polypeptide exit tunnel on the outside of the subunit	J	-	pbiosynthesis	Non-essential_iYH543	Essential_AGORA2	TP372
SPy_0063	rplE	This is 1 of the proteins that binds and probably mediates the attachment of the 5S RNA into the large ribosomal subunit, where it forms part of the central protuberance. In the 70S ribosome it contacts protein S13 of the 30S subunit (bridge B1b), connecting the 2 subunits	J	-	pbiosynthesis	Non-essential_iYH543	Essential_AGORA2	TP372
SPy_0064	rpsN	Binds 16S rRNA, required for the assembly of 30S particles and may also be responsible for determining the conformation of the 16S rRNA at the A site	J	-	pbiosynthesis	Non-essential_iYH543	Non-essential_AGORA2	TP372
SPy_0065	rpsH	One of the primary rRNA binding proteins, it binds directly to 16S rRNA central domain where it helps coordinate assembly of the platform of the 30S subunit	J	-	pbiosynthesis	Non-essential_iYH543	Essential_AGORA2	TP372
SPy_0066	rplF	This protein binds to the 23S rRNA, and is important in its secondary structure. It is located near the subunit interface in the base of the L7 L12 stalk, and near the tRNA binding site of the peptidyltransferase center	J	-	pbiosynthesis	Essential_iYH543	Essential_AGORA2	TN131
SPy_0067	rplR	This is one of the proteins that binds and probably mediates the attachment of the 5S RNA into the large ribosomal subunit, where it forms part of the central protuberance	J	-	pbiosynthesis	Non-essential_iYH543	Essential_AGORA2	TP372
SPy_0069	rpsE	Located at the back of the 30S subunit body where it stabilizes the conformation of the head with respect to the body	J	-	pbiosynthesis	Essential_iYH543	Essential_AGORA2	TN131
SPy_0071	rpmD	ribosomal protein l30	J	-	pbiosynthesis	Essential_iYH543	Essential_AGORA2	TN131
SPy_0072	rplO	binds to the 23S rRNA	J	-	pbiosynthesis	Non-essential_iYH543	Essential_AGORA2	TP372
SPy_0074	adk	Catalyzes the reversible transfer of the terminal phosphate group between ATP and AMP. Plays an important role in cellular energy homeostasis and in adenine nucleotide metabolism	F	2.7.4.3	ADK2, ADK1, r0345	Essential_iYH543	Essential_AGORA2	FN12
SPy_0075	infA	One of the essential components for the initiation of protein synthesis. Stabilizes the binding of IF-2 and IF-3 on the 30S subunit to which N-formylmethionyl-tRNA(fMet) subsequently binds. Helps modulate mRNA selection, yielding the 30S pre- initiation complex (PIC). Upon addition of the 50S ribosomal subunit IF-1, IF-2 and IF-3 are released leaving the mature 70S translation initation complex	J	-	rtranscription	Essential_iYH543	Added_in_iYH543	TN131
SPy_0076	rpmJ	Belongs to the bacterial ribosomal protein bL36 family	J	-	pbiosynthesis	Non-essential_iYH543	Essential_AGORA2	TP372
SPy_0077	rpsM	Located at the top of the head of the 30S subunit, it contacts several helices of the 16S rRNA. In the 70S ribosome it contacts the 23S rRNA (bridge B1a) and protein L5 of the 50S subunit (bridge B1b), connecting the 2 subunits	J	0	pbiosynthesis	Essential_iYH543	Essential_AGORA2	TN131
SPy_0078	rpsK	Located on the platform of the 30S subunit, it bridges several disparate RNA helices of the 16S rRNA. Forms part of the Shine-Dalgarno cleft in the 70S ribosome	J	-	pbiosynthesis	Essential_iYH543	Essential_AGORA2	TN131
SPy_0080	rpoA	DNA-dependent RNA polymerase catalyzes the transcription of DNA into RNA using the four ribonucleoside triphosphates as substrates	K	2.7.7.6	rtranscription	Essential_iYH543	Essential_AGORA2	TN131
SPy_0093	adcC	ABC transporter, ATP-binding protein	P	-	ZNabc	Non-essential_iYH543	Non-essential_AGORA2	TP372
SPy_0094	adcB	ABC transporter (Permease	P	-	ZNabc	Non-essential_iYH543	Non-essential_AGORA2	TP372
SPy_0096	tyrS	Catalyzes the attachment of tyrosine to tRNA(Tyr) in a two-step reaction tyrosine is first activated by ATP to form Tyr- AMP and then transferred to the acceptor end of tRNA(Tyr)	J	6.1.1.1	pbiosynthesis	Essential_iYH543	Essential_AGORA2	TN131
SPy_0097	pbp1B	penicillin-binding protein	M	2.4.1.129	PEPGLY	Non-essential_iYH543	Non-essential_AGORA2	TP372
SPy_0098	rpoB	DNA-dependent RNA polymerase catalyzes the transcription of DNA into RNA using the four ribonucleoside triphosphates as substrates	K	2.7.7.6	rtranscription	Essential_iYH543	Essential_AGORA2	TN131
SPy_0099	rpoC	DNA-dependent RNA polymerase catalyzes the transcription of DNA into RNA using the four ribonucleoside triphosphates as substrates	K	2.7.7.6	rtranscription	Essential_iYH543	Essential_AGORA2	TN131
SPy_0109	ackA	Catalyzes the formation of acetyl phosphate from acetate and ATP. Can also catalyze the reverse reaction	F	2.7.2.1	PPAKr, ACKr	Non-essential_iYH543	Non-essential_AGORA2	TP372
SPy_0112	proC	Catalyzes the reduction of 1-pyrroline-5-carboxylate (PCA) to L-proline	E	1.5.1.2	P5CRyr, PRO1x	Non-essential_iYH543	Non-essential_AGORA2	TP372
SPy_0115	pepA	COG1363 Cellulase M and related proteins	G	3.4.11.7	GLYGLU1c, ALAGLU1c, GLYPROPRO1c	Non-essential_iYH543	Added_in_iYH543	TP372
SPy_0121	dukB	deoxynucleoside kinase	F	-	r0456, DADNK	Non-essential_iYH543	Non-essential_AGORA2	TP372
SPy_0137	atoE	fatty acid transporter	I	-	BUTt2r, ACACt2	Non-essential_iYH543	Non-essential_AGORA2	TP372
SPy_0140	atoB	Belongs to the thiolase family	I	2.3.1.9	ACACT6r, ACACT7r, MACCOAT, ACACT1r, ACACT5r, ACACT4r, ACACT2r, ACACT3r	Non-essential_iYH543	Non-essential_AGORA2	TP372
SPy_0141	atoD	COG1788 Acyl CoA acetate 3-ketoacid CoA transferase, alpha subunit	I	2.8.3.8,2.8.3.9	OCOAT1r, BCOAACT	Non-essential_iYH543	Non-essential_AGORA2	TP372
SPy_0142	yodR	COG2057 Acyl CoA acetate 3-ketoacid CoA transferase, beta subunit	I	2.8.3.8,2.8.3.9	OCOAT1r, BCOAACT	Non-essential_iYH543	Non-essential_AGORA2	TP372
SPy_0148	ntpI	Belongs to the V-ATPase 116 kDa subunit family	C	-	VATPase	Non-essential_iYH543	Added_in_iYH543	TP372
SPy_0149	ntpK	Belongs to the V-ATPase proteolipid subunit family	C	-	VATPase	Non-essential_iYH543	Added_in_iYH543	TP372
SPy_0150	atpE	Produces ATP from ADP in the presence of a proton gradient across the membrane	C	-	VATPase	Non-essential_iYH543	Added_in_iYH543	TP372
SPy_0151	ntpC	subunit C	C	-	VATPase	Non-essential_iYH543	Added_in_iYH543	TP372
SPy_0154	ntpA	Produces ATP from ADP in the presence of a proton gradient across the membrane. The V-type alpha chain is a catalytic subunit	C	3.6.3.14,3.6.3.15	VATPase	Non-essential_iYH543	Added_in_iYH543	TP372
SPy_0155	ntpB	Produces ATP from ADP in the presence of a proton gradient across the membrane. The V-type beta chain is a regulatory subunit	C	-	VATPase	Non-essential_iYH543	Added_in_iYH543	TP372
SPy_0157	ntpD	Produces ATP from ADP in the presence of a proton gradient across the membrane	C	-	VATPase	Non-essential_iYH543	Added_in_iYH543	TP372
SPy_0160	purA	Plays an important role in the de novo pathway of purine nucleotide biosynthesis. Catalyzes the first committed step in the biosynthesis of AMP from IMP	F	6.3.4.4	ADSS	Non-essential_iYH543	Essential_AGORA2	TP372
SPy_0172	metC	cystathionine	E	4.4.1.8	CYSDS, CYSTL	Non-essential_iYH543	Non-essential_AGORA2	TP372
SPy_0173	leuS	Belongs to the class-I aminoacyl-tRNA synthetase family	J	6.1.1.4	pbiosynthesis	Essential_iYH543	Essential_AGORA2	TN131
SPy_0177	ulaD	COG0269 3-hexulose-6-phosphate synthase and related proteins	G	4.1.1.85,4.1.2.43	KG6PDC	Non-essential_iYH543	Added_in_iYH543	TP372
SPy_0178	sga	3-epimerase	G	5.1.3.22	X5PL3E	Non-essential_iYH543	Added_in_iYH543	TP372
SPy_0179	araD	links the arabinose metabolic pathway to the pentose phosphate pathway and allows the bacteria to use arabinose as an energy source	G	5.1.3.4	RBP4E	Non-essential_iYH543	Non-essential_AGORA2	TP372
SPy_0182	ulaG	L-ascorbate 6-phosphate lactonase	S	-	ASCBPL	Non-essential_iYH543	Non-essential_AGORA2	TP372
SPy_0183	opuAA	glycine betaine	E	3.6.3.32	ARSENBabc, CTBTabc, GBBTNabc, GLYBabc	Non-essential_iYH543	Non-essential_AGORA2	TP372
SPy_0184	busAB	glycine betaine	E	-	ARSENBabc, CTBTabc, GBBTNabc, GLYBabc	Non-essential_iYH543	Non-essential_AGORA2	TP372
SPy_0185	polA	In addition to polymerase activity, this DNA polymerase exhibits 5'-3' exonuclease activity	L	2.7.7.7	dreplication	Essential_iYH543	Added_in_iYH543	TN131
SPy_0197	nadC	Belongs to the NadC ModD family	H	2.4.2.19	NNDPR	Non-essential_iYH543	Non-essential_AGORA2	TP372
SPy_0207	bioY	BioY family	S	-	BTNabc	Non-essential_iYH543	Non-essential_AGORA2	TP372
SPy_0215	pgi	Belongs to the GPI family	G	5.3.1.9	G6PI, PGI, G6PI3	Non-essential_iYH543	Non-essential_AGORA2	FP28
SPy_0224	galU	UTP-glucose-1-phosphate uridylyltransferase	M	2.7.7.9	GALU	Non-essential_iYH543	Non-essential_AGORA2	TP372
SPy_0226	gpsA	Glycerol-3-phosphate dehydrogenase	I	1.1.1.94	G3PD1, G3PD2	Non-essential_iYH543	Non-essential_AGORA2	FP28
SPy_0235	dut	This enzyme is involved in nucleotide metabolism it produces dUMP, the immediate precursor of thymidine nucleotides and it decreases the intracellular concentration of dUTP so that uracil cannot be incorporated into DNA	F	3.6.1.23	DUTPDP	Non-essential_iYH543	Non-essential_AGORA2	TP372
SPy_0237	cah	Reversible hydration of carbon dioxide	P	4.2.1.1	H2CO3D	Non-essential_iYH543	Essential_AGORA2	TP372
SPy_0239	gltX	Catalyzes the attachment of glutamate to tRNA(Glu) in a two-step reaction glutamate is first activated by ATP to form Glu-AMP and then transferred to the acceptor end of tRNA(Glu)	J	6.1.1.24	pbiosynthesis, GLUTRS	Essential_iYH543	Essential_AGORA2	TN131
SPy_0246	rnpA	RNaseP catalyzes the removal of the 5'-leader sequence from pre-tRNA to produce the mature 5'-terminus. It can also cleave other RNA substrates such as 4.5S RNA. The protein component plays an auxiliary but essential role in vivo by binding to the 5'-leader sequence and broadening the substrate specificity of the ribozyme	J	3.1.26.5	rtranscription	Non-essential_iYH543	Essential_AGORA2	TP372
SPy_0250	rpmH	Ribosomal protein L34	J	-	pbiosynthesis	Non-essential_iYH543	Essential_AGORA2	TP372
SPy_0251	nanE	Converts N-acetylmannosamine-6-phosphate (ManNAc-6-P) to N-acetylglucosamine-6-phosphate (GlcNAc-6-P)	G	5.1.3.9	AMANAPEr	Non-essential_iYH543	Non-essential_AGORA2	TP372
SPy_0257	nanH	Belongs to the DapA family	EM	4.1.3.3	ACNML	Non-essential_iYH543	Non-essential_AGORA2	TP372
SPy_0258	nanK	ROK family	GK	-	AMANK	Non-essential_iYH543	Non-essential_AGORA2	TP372
SPy_0264	rpe	Belongs to the ribulose-phosphate 3-epimerase family	G	5.1.3.1	RPE	Non-essential_iYH543	Essential_AGORA2	TP372
SPy_0265	thiN	thiamine pyrophosphokinase	H	2.7.6.2	TMDPK	Non-essential_iYH543	Essential_AGORA2	TP372
SPy_0271	rpsL	Interacts with and stabilizes bases of the 16S rRNA that are involved in tRNA selection in the A site and with the mRNA backbone. Located at the interface of the 30S and 50S subunits, it traverses the body of the 30S subunit contacting proteins on the other side and probably holding the rRNA structure together. The combined cluster of proteins S8, S12 and S17 appears to hold together the shoulder…	J	-	pbiosynthesis	Essential_iYH543	Essential_AGORA2	TN131
SPy_0272	rpsG	One of the primary rRNA binding proteins, it binds directly to 16S rRNA where it nucleates assembly of the head domain of the 30S subunit. Is located at the subunit interface close to the decoding center, probably blocks exit of the E-site tRNA	J	-	pbiosynthesis	Essential_iYH543	Essential_AGORA2	TN131
SPy_0273	fusA	Catalyzes the GTP-dependent ribosomal translocation step during translation elongation. During this step, the ribosome changes from the pre-translocational (PRE) to the post- translocational (POST) state as the newly formed A-site-bound peptidyl-tRNA and P-site-bound deacylated tRNA move to the P and E sites, respectively. Catalyzes the coordinated movement of the two tRNA molecules, the mRNA and…	J	-	rtranscription	Essential_iYH543	Added_in_iYH543	TN131
SPy_0274	gap	Belongs to the glyceraldehyde-3-phosphate dehydrogenase family	G	1.2.1.12	E4PD, GAPD	Non-essential_iYH543	Non-essential_AGORA2	FP28
SPy_0280	uppP	Catalyzes the dephosphorylation of undecaprenyl diphosphate (UPP). Confers resistance to bacitracin	V	3.6.1.27	UDCPDP	Non-essential_iYH543	Essential_AGORA2	TP372
SPy_0282	tagO	transferase	M	2.7.8.33,2.7.8.35	TECA5SAI17, ACGAMT, TECA5SI17, TECA5SAI15, TECA5SI16, TECA5SI15, TECA5S180, TECA5S140, TECA5S160, TECA5SI14	Essential_iYH543	Essential_AGORA2	TN131
SPy_0294	amiC	ABC transporter (Permease	P	-	ALAASPabc, GLYASNabc, GLYCYSabc, ALATHRabc, ALAGLYabc, GLYASPabc, GLYLEUPEPT1tc, METALAabc, GLYPROabc, GLYTYRabc, ILEASPabc, ALAGLUabc, GLYGLNabc, ALALEUabc, GLYGLUabc, GLYMETabc, CGLYabc, LEUVALabc, ALAGLNabc, ALAHISabc, GLYPHEabc	Non-essential_iYH543	Added_in_iYH543	TP372
SPy_0295	amiD	ABC transporter (Permease	P	-	ALAASPabc, GLYASNabc, GLYCYSabc, ALATHRabc, ALAGLYabc, GLYASPabc, GLYLEUPEPT1tc, METALAabc, GLYPROabc, GLYTYRabc, ILEASPabc, ALAGLUabc, GLYGLNabc, ALALEUabc, GLYGLUabc, GLYMETabc, CGLYabc, LEUVALabc, ALAGLNabc, ALAHISabc, GLYPHEabc	Non-essential_iYH543	Non-essential_AGORA2	TP372
SPy_0296	amiE	Belongs to the ABC transporter superfamily	P	-	ALAASPabc, GLYASNabc, GLYCYSabc, ALATHRabc, ALAGLYabc, GLYASPabc, GLYLEUPEPT1tc, METALAabc, GLYPROabc, GLYTYRabc, ILEASPabc, ALAGLUabc, GLYGLNabc, ALALEUabc, GLYGLUabc, GLYMETabc, CGLYabc, LEUVALabc, ALAGLNabc, ALAHISabc, GLYPHEabc	Non-essential_iYH543	Non-essential_AGORA2	TP372
SPy_0297	amiF	Belongs to the ABC transporter superfamily	P	-	ALAASPabc, GLYASNabc, GLYCYSabc, ALATHRabc, ALAGLYabc, GLYASPabc, GLYLEUPEPT1tc, METALAabc, GLYPROabc, GLYTYRabc, ILEASPabc, ALAGLUabc, GLYGLNabc, ALALEUabc, GLYGLUabc, GLYMETabc, CGLYabc, LEUVALabc, ALAGLNabc, ALAHISabc, GLYPHEabc	Non-essential_iYH543	Non-essential_AGORA2	TP372
SPy_0308	nadD	Catalyzes the reversible adenylation of nicotinate mononucleotide (NaMN) to nicotinic acid adenine dinucleotide (NaAD)	H	2.7.7.18	NNATr	Essential_iYH543	Essential_AGORA2	TN131
SPy_0317	-	ABC transporter substrate-binding protein	ET	-	CYSabc	Non-essential_iYH543	Non-essential_AGORA2	TP372
SPy_0319	metQ	Belongs to the NlpA lipoprotein family	M	-	METSOX2abc, METSOX1abc, METabc, METDabc	Non-essential_iYH543	Non-essential_AGORA2	TP372
SPy_0320	metN	Part of the ABC transporter complex MetNIQ involved in methionine import. Responsible for energy coupling to the transport system	P	-	METSOX2abc, METSOX1abc, METabc, METDabc	Non-essential_iYH543	Added_in_iYH543	TP372
SPy_0321	metI	ABC transporter (Permease	P	-	METSOX2abc, METSOX1abc, METabc, METDabc	Non-essential_iYH543	Non-essential_AGORA2	TP372
SPy_0323	brnQ	Component of the transport system for branched-chain amino acids	E	-	VALt2r	Non-essential_iYH543	Essential_AGORA2	TP372
SPy_0326	ktrA	COG0569 K transport systems, NAD-binding component	P	-	Kt3	Non-essential_iYH543	Non-essential_AGORA2	TP372
SPy_0327	ktrB	COG0168 Trk-type K transport systems, membrane components	P	-	Kt3	Non-essential_iYH543	Non-essential_AGORA2	TP372
SPy_0339	dnaB	Replication initiation and membrane attachment	L	-	dreplication	Essential_iYH543	Added_in_iYH543	TN131
SPy_0340	dnaI	Primosomal protein DnaI	L	-	dreplication	Essential_iYH543	Essential_AGORA2	TN131
SPy_0345	murC	Belongs to the MurCDEF family	M	6.3.2.8	UAMAS	Essential_iYH543	Essential_AGORA2	TN131
SPy_0361	murI	Provides the (R)-glutamate required for cell wall biosynthesis	M	3.6.1.66,5.1.1.3	GLUR	Essential_iYH543	Essential_AGORA2	TN131
SPy_0366	scpA	Participates in chromosomal partition during cell division. May act via the formation of a condensin-like complex containing Smc and ScpB that pull DNA away from mid-cell into both cell halves	D	-	dreplication	Non-essential_iYH543	Essential_AGORA2	TP372
SPy_0367	scpB	Participates in chromosomal partition during cell division. May act via the formation of a condensin-like complex containing Smc and ScpA that pull DNA away from mid-cell into both cell halves	D	-	dreplication	Non-essential_iYH543	Essential_AGORA2	TP372
SPy_0369	rluB	Belongs to the pseudouridine synthase RsuA family	J	5.4.99.22	YUMPS	Non-essential_iYH543	Non-essential_AGORA2	TP372
SPy_0373	ribU	Mediates riboflavin uptake, may also transport FMN and roseoflavin. Probably a riboflavin-binding protein that interacts with the energy-coupling factor (ECF) ABC-transporter complex. Unlike classic ABC transporters this ECF transporter provides the energy necessary to transport a number of different substrates. The substrates themselves are bound by transmembrane, not extracytoplasmic soluble pr…	U	-	RIBFLVt2r	Non-essential_iYH543	Essential_AGORA2	TP372
SPy_0374	yodM	Membrane-associated phospholipid phosphatase	I	3.6.1.27	UDCPDP	Non-essential_iYH543	Added_in_iYH543	TP372
SPy_0379	pflA	Activation of pyruvate formate-lyase under anaerobic conditions by generation of an organic free radical, using S- adenosylmethionine and reduced flavodoxin as cosubstrates to produce 5'-deoxy-adenosine	C	1.97.1.4	PFL	Non-essential_iYH543	Non-essential_AGORA2	TP372
SPy_0380	ppaC	inorganic pyrophosphatase	C	3.6.1.1	PPA	Essential_iYH543	Essential_AGORA2	FN12
SPy_0383	fhuG	Belongs to the binding-protein-dependent transport system permease family. FecCD subfamily	P	-	FECRMabc	Non-essential_iYH543	Non-essential_AGORA2	TP372
SPy_0388	murE	to the nucleotide precursor UDP-N-acetylmuramoyl-L-alanyl-D-glutamate (UMAG) in the biosynthesis of bacterial cell-wall peptidoglycan	M	6.3.2.13,6.3.2.7	UAAGLS2, UAAGLS1, UAAGDS	Essential_iYH543	Added_in_iYH543	TN131
SPy_0392	upp	Catalyzes the conversion of uracil and 5-phospho-alpha- D-ribose 1-diphosphate (PRPP) to UMP and diphosphate	F	2.4.2.9	UPPRT	Non-essential_iYH543	Non-essential_AGORA2	TP372
SPy_0399	tmk	Phosphorylation of dTMP to form dTDP in both de novo and salvage pathways of dTTP synthesis	F	2.7.4.9	DTMPK	Essential_iYH543	Essential_AGORA2	TN131
SPy_0400	holB	dna polymerase iii	L	2.7.7.7	dreplication	Essential_iYH543	Essential_AGORA2	TN131
SPy_0422	metG	Is required not only for elongation of protein synthesis but also for the initiation of all mRNA translation through initiator tRNA(fMet) aminoacylation	J	6.1.1.10	pbiosynthesis	Essential_iYH543	Essential_AGORA2	TN131
SPy_0425	nrdF	Provides the precursors necessary for DNA synthesis. Catalyzes the biosynthesis of deoxyribonucleotides from the corresponding ribonucleotides	F	1.17.4.1	RNDR3, RNDR4, RNDR1, RNDR2	Non-essential_iYH543	Non-essential_AGORA2	TP372
SPy_0426	nrdI	Probably involved in ribonucleotide reductase function	F	-	RNDR3, RNDR4, RNDR1, RNDR2	Non-essential_iYH543	Non-essential_AGORA2	TP372
SPy_0427	nrdE	Provides the precursors necessary for DNA synthesis. Catalyzes the biosynthesis of deoxyribonucleotides from the corresponding ribonucleotides	F	1.17.4.1	RNDR3, RNDR4, RNDR1, RNDR2	Non-essential_iYH543	Non-essential_AGORA2	TP372
SPy_0442	-	glycerol-3-phosphate transporter	G	-	GLYC3Pt	Non-essential_iYH543	Non-essential_AGORA2	TP372
SPy_0443	glmU	Catalyzes the last two sequential reactions in the de novo biosynthetic pathway for UDP-N-acetylglucosamine (UDP- GlcNAc). The C-terminal domain catalyzes the transfer of acetyl group from acetyl coenzyme A to glucosamine-1-phosphate (GlcN-1-P) to produce N-acetylglucosamine-1-phosphate (GlcNAc-1-P), which is converted into UDP-GlcNAc by the transfer of uridine 5- monophosphate (from uridine 5-tr…	M	2.3.1.157,2.7.7.23	G1PACT, UAGDP	Essential_iYH543	Essential_AGORA2	TN131
SPy_0444	nudF	AdP-ribose pyrophosphatase	L	3.6.1.13	ADPRDP	Non-essential_iYH543	Non-essential_AGORA2	TP372
SPy_0447	mtnN	Catalyzes the irreversible cleavage of the glycosidic bond in both 5'-methylthioadenosine (MTA) and S- adenosylhomocysteine (SAH AdoHcy) to adenine and the corresponding thioribose, 5'-methylthioribose and S-ribosylhomocysteine, respectively	E	3.2.2.9	MTAN, AHCYSNS_r	Non-essential_iYH543	Essential_AGORA2	FP28
SPy_0453	psaA	Belongs to the bacterial solute-binding protein 9 family	P	-	MNabc	Non-essential_iYH543	Essential_AGORA2	TP372
SPy_0454	sitB	ABC transporter, ATP-binding protein	P	3.6.3.35	MNabc	Non-essential_iYH543	Essential_AGORA2	TP372
SPy_0456	mtsC	ABC-type Mn2 Zn2 transport systems, permease components	P	-	MNabc	Non-essential_iYH543	Essential_AGORA2	TP372
SPy_0461	rplA	Binds directly to 23S rRNA. The L1 stalk is quite mobile in the ribosome, and is involved in E site tRNA release	J	-	pbiosynthesis	Essential_iYH543	Essential_AGORA2	TN131
SPy_0462	pyrH	Catalyzes the reversible phosphorylation of UMP to UDP	F	2.7.4.22	UMPK	Essential_iYH543	Added_in_iYH543	TN131
SPy_0463	frr	Responsible for the release of ribosomes from messenger RNA at the termination of protein biosynthesis. May increase the efficiency of translation by recycling ribosomes from one round of translation to another	J	-	rtranscription	Essential_iYH543	Added_in_iYH543	TN131
SPy_0466	msrA	Has an important function as a repair enzyme for proteins that have been inactivated by oxidation. Catalyzes the reversible oxidation-reduction of methionine sulfoxide in proteins to methionine	O	1.8.4.11,1.8.4.12	METSOXR1r	Non-essential_iYH543	Non-essential_AGORA2	TP372
SPy_0475	dgkA	Diacylglycerol kinase	M	2.7.1.107,2.7.1.66	IAHDGK, IAPDGK, DAGK161, ITDGK, DAGK160, IPDGK, DAGK141, DAGK120, DAGK181, IHXDGK, DAGK140, IHDGK, DAGK180	Non-essential_iYH543	Essential_AGORA2	FP28
SPy_0498	coaE	Catalyzes the phosphorylation of the 3'-hydroxyl group of dephosphocoenzyme A to form coenzyme A	H	2.7.1.24	DPCOAK	Essential_iYH543	Essential_AGORA2	TN131
SPy_0511	gloA	Lactoylglutathione lyase	E	4.4.1.5	LGTHL	Non-essential_iYH543	Non-essential_AGORA2	TP372
SPy_0512	frp	nitroreductase	C	-	r0398, DHPR	Non-essential_iYH543	Non-essential_AGORA2	TP372
SPy_0513	pepQ	Belongs to the peptidase M24B family	E	3.4.13.9	GLYPROPRO1c	Non-essential_iYH543	Added_in_iYH543	TP372
SPy_0517	thrS	Catalyzes the attachment of threonine to tRNA(Thr) in a two-step reaction L-threonine is first activated by ATP to form Thr-AMP and then transferred to the acceptor end of tRNA(Thr)	J	6.1.1.3	pbiosynthesis	Essential_iYH543	Essential_AGORA2	TN131
SPy_0524	vraB	Belongs to the thiolase family	I	2.3.1.9	ACACT6r, ACACT7r, MACCOAT, ACACT1r, ACACT5r, ACACT4r, ACACT2r, ACACT3r	Non-essential_iYH543	Non-essential_AGORA2	TP372
SPy_0526	-	AMP-binding enzyme	IQ	6.2.1.3	FACOAL160i, FACOAL161, FACOALI17, AACOAT, FACOALI16, FACOALI15, FACOALI14, FACOAL140i, FACOALAI17, FACOALAI15, FACOAL181i, FACOAL180i	Non-essential_iYH543	Non-essential_AGORA2	TP372
SPy_0528	yycF	Response regulators consisting of a CheY-like receiver domain and a winged-helix DNA-binding domain	KT	-	rtranscription	Essential_iYH543	Essential_AGORA2	TN131
SPy_0529	vicK	Histidine kinase	T	2.7.13.3	rtranscription	Non-essential_iYH543	Essential_AGORA2	TP372
SPy_0531	rnc	Digests double-stranded RNA. Involved in the processing of primary rRNA transcript to yield the immediate precursors to the large and small rRNAs (23S and 16S). Processes some mRNAs, and tRNAs when they are encoded in the rRNA operon. Processes pre- crRNA and tracrRNA of type II CRISPR loci if present in the organism	J	3.1.26.3	rtranscription	Non-essential_iYH543	Essential_AGORA2	TP372
SPy_0532	smc	Required for chromosome condensation and partitioning	D	-	dreplication	Non-essential_iYH543	Essential_AGORA2	TP372
SPy_0534	aroE	Involved in the biosynthesis of the chorismate, which leads to the biosynthesis of aromatic amino acids. Catalyzes the reversible NADPH linked reduction of 3-dehydroshikimate (DHSA) to yield shikimate (SA)	E	1.1.1.25	SHK3Dr	Non-essential_iYH543	Non-essential_AGORA2	TP372
SPy_0538	-	S-adenosylmethionine synthetase (AdoMet synthetase)	E	2.5.1.6	METAT	Non-essential_iYH543	Non-essential_AGORA2	TP372
SPy_0572	-	pts system	G	-	ARBTpts, SALCpts	Non-essential_iYH543	Non-essential_AGORA2	TP372
SPy_0574	bglH	Belongs to the glycosyl hydrolase 1 family	G	3.2.1.86	AB6PGH2, 6PHBG, 6PHBG2, BGLA1, AB6PGH	Non-essential_iYH543	Non-essential_AGORA2	TP372
SPy_0595	lysS	Belongs to the class-II aminoacyl-tRNA synthetase family	J	6.1.1.6	pbiosynthesis	Essential_iYH543	Essential_AGORA2	TN131
SPy_0608	ppc	Forms oxaloacetate, a four-carbon dicarboxylic acid source for the tricarboxylic acid cycle	H	4.1.1.31	PPCr	Non-essential_iYH543	Essential_AGORA2	TP372
SPy_0611	tuf	This protein promotes the GTP-dependent binding of aminoacyl-tRNA to the A-site of ribosomes during protein biosynthesis	J	-	rtranscription	Essential_iYH543	Added_in_iYH543	TN131
SPy_0613	tpiA	Involved in the gluconeogenesis. Catalyzes stereospecifically the conversion of dihydroxyacetone phosphate (DHAP) to D-glyceraldehyde-3-phosphate (G3P)	G	5.3.1.1	TPI	Non-essential_iYH543	Non-essential_AGORA2	TP372
SPy_0621	ywfO	COG1078 HD superfamily phosphohydrolases	S	-	NTPTP1	Non-essential_iYH543	Non-essential_AGORA2	TP372
SPy_0623	pacL	cation transport ATPase	P	3.6.3.8	CA2abc	Essential_iYH543	Added_in_iYH543	TN131
SPy_0638	-	pfkB family carbohydrate kinase	G	2.7.1.45	DDGLK	Non-essential_iYH543	Non-essential_AGORA2	TP372
SPy_0639	kgdA	KDPG and KHG aldolase	G	4.1.2.14,4.1.3.42	DDPGA, EDA_R, EDA	Non-essential_iYH543	Non-essential_AGORA2	TP372
SPy_0640	-	Haloacid dehalogenase-like hydrolase	S	-	PGMT2	Non-essential_iYH543	Non-essential_AGORA2	TP372
SPy_0643	prfB	Peptide chain release factor 2 directs the termination of translation in response to the peptide chain termination codons UGA and UAA	J	-	rtranscription	Essential_iYH543	Added_in_iYH543	TN131
SPy_0646	yqgX	COG0491 Zn-dependent hydrolases, including glyoxylases	S	3.1.2.6	GLYOX	Non-essential_iYH543	Non-essential_AGORA2	TP372
SPy_0650	aspB	Aminotransferase	E	2.6.1.1,2.6.1.14	EHGLAT, ASPTA, TYRTA	Non-essential_iYH543	Essential_AGORA2	TP372
SPy_0651	asnS	Catalyzes a two-step reaction, first charging an asparagine molecule by linking its carboxyl group to the alpha-phosphate of ATP, followed by transfer of the aminoacyl-adenylate to its tRNA	J	6.1.1.22	pbiosynthesis	Essential_iYH543	Essential_AGORA2	TN131
SPy_0713	pepD	Dipeptidase	E	-	AMPTASECG, GLYGLN1c, ALAGLU1c, GLYPROPRO1c, ALAASP1c, ALATHR1c, ALALEU1c, LEUVAL1c, GLYTYR1c, GLYASP1c, GLYASN1c, METALA1c, ALAGLN1c, ALAHIS1c, GLYMET1c, GLYLEUHYDROc, GLYGLU1c, AMPTASEGC, GLYPHEHYc, ALAGLY1c, ILEASP1c	Non-essential_iYH543	Added_in_iYH543	TP372
SPy_0717	rpmE	50S ribosomal protein L31	J	-	pbiosynthesis	Non-essential_iYH543	Essential_AGORA2	TP372
SPy_0723	-	Chloride channel protein	P	-	r2137	Non-essential_iYH543	Non-essential_AGORA2	TP372
SPy_0724	rplS	This protein is located at the 30S-50S ribosomal subunit interface and may play a role in the structure and function of the aminoacyl-tRNA binding site	J	-	pbiosynthesis	Non-essential_iYH543	Essential_AGORA2	TP372
SPy_0727	gyrB	A type II topoisomerase that negatively supercoils closed circular double-stranded (ds) DNA in an ATP-dependent manner to modulate DNA topology and maintain chromosomes in an underwound state. Negative supercoiling favors strand separation, and DNA replication, transcription, recombination and repair, all of which involve strand separation. Also able to catalyze the interconversion of other topol…	L	5.99.1.3	dreplication	Essential_iYH543	Essential_AGORA2	TN131
SPy_0731	eno	Catalyzes the reversible conversion of 2- phosphoglycerate into phosphoenolpyruvate. It is essential for the degradation of carbohydrates via glycolysis	F	4.2.1.11	ENO	Non-essential_iYH543	Essential_AGORA2	FP28
SPy_0751	ligA	DNA ligase that catalyzes the formation of phosphodiester linkages between 5'-phosphoryl and 3'-hydroxyl groups in double-stranded DNA using NAD as a coenzyme and as the energy source for the reaction. It is essential for DNA replication and repair of damaged DNA	L	6.5.1.2	dreplication	Essential_iYH543	Essential_AGORA2	TN131
SPy_0754	atpE	F(1)F(0) ATP synthase produces ATP from ADP in the presence of a proton or sodium gradient. F-type ATPases consist of two structural domains, F(1) containing the extramembraneous catalytic core and F(0) containing the membrane proton channel, linked together by a central stalk and a peripheral stalk. During catalysis, ATP synthesis in the catalytic domain of F(1) is coupled via a rotary mechanism…	C	-	ATPS4	Non-essential_iYH543	Added_in_iYH543	TP372
SPy_0755	atpB	it plays a direct role in the translocation of protons across the membrane	C	-	ATPS4	Non-essential_iYH543	Added_in_iYH543	TP372
SPy_0756	atpF	Component of the F(0) channel, it forms part of the peripheral stalk, linking F(1) to F(0)	C	-	ATPS4	Non-essential_iYH543	Added_in_iYH543	FP28
SPy_0757	atpH	F(1)F(0) ATP synthase produces ATP from ADP in the presence of a proton or sodium gradient. F-type ATPases consist of two structural domains, F(1) containing the extramembraneous catalytic core and F(0) containing the membrane proton channel, linked together by a central stalk and a peripheral stalk. During catalysis, ATP synthesis in the catalytic domain of F(1) is coupled via a rotary mechanism…	C	-	ATPS4	Non-essential_iYH543	Non-essential_AGORA2	FP28
SPy_0758	atpA	Produces ATP from ADP in the presence of a proton gradient across the membrane. The alpha chain is a regulatory subunit	C	3.6.3.14	ATPS4	Non-essential_iYH543	Non-essential_AGORA2	FP28
SPy_0759	atpG	Produces ATP from ADP in the presence of a proton gradient across the membrane. The gamma chain is believed to be important in regulating ATPase activity and the flow of protons through the CF(0) complex	C	-	ATPS4	Non-essential_iYH543	Non-essential_AGORA2	FP28
SPy_0760	atpD	Produces ATP from ADP in the presence of a proton gradient across the membrane. The catalytic sites are hosted primarily by the beta subunits	F	3.6.3.14	ATPS4	Non-essential_iYH543	Non-essential_AGORA2	FP28
SPy_0761	atpC	Produces ATP from ADP in the presence of a proton gradient across the membrane	C	-	ATPS4	Non-essential_iYH543	Non-essential_AGORA2	TP372
SPy_0763	murA	Cell wall formation. Adds enolpyruvyl to UDP-N- acetylglucosamine	M	2.5.1.7	UAGCVT_r	Non-essential_iYH543	Non-essential_AGORA2	TP372
SPy_0768	pheS	Belongs to the class-II aminoacyl-tRNA synthetase family. Phe-tRNA synthetase alpha subunit type 1 subfamily	J	6.1.1.20	pbiosynthesis	Essential_iYH543	Essential_AGORA2	TN131
SPy_0769	pheT	Belongs to the phenylalanyl-tRNA synthetase beta subunit family. Type 1 subfamily	J	6.1.1.20	pbiosynthesis	Essential_iYH543	Essential_AGORA2	TN131
SPy_0779	rpsU	Belongs to the bacterial ribosomal protein bS21 family	J	-	pbiosynthesis	Essential_iYH543	Essential_AGORA2	TN131
SPy_0781	dnaG	RNA polymerase that catalyzes the synthesis of short RNA molecules used as primers for DNA polymerase during DNA replication	L	-	dreplication	Essential_iYH543	Essential_AGORA2	TN131
SPy_0782	sigA	Sigma factors are initiation factors that promote the attachment of RNA polymerase to specific initiation sites and are then released. This sigma factor is the primary sigma factor during exponential growth	K	-	rtranscription	Essential_iYH543	Essential_AGORA2	TN131
SPy_0784	rfbD	Catalyzes the reduction of dTDP-6-deoxy-L-lyxo-4- hexulose to yield dTDP-L-rhamnose	M	1.1.1.133	TDPDRRr	Essential_iYH543	Non-essential_AGORA2	TN131
SPy_0803	cmk	Belongs to the cytidylate kinase family. Type 1 subfamily	F	2.7.4.25	CYTK2, CYTDK3, CYTK1	Non-essential_iYH543	Non-essential_AGORA2	TP372
SPy_0805	rpmI	Belongs to the bacterial ribosomal protein bL35 family	J	-	pbiosynthesis	Non-essential_iYH543	Essential_AGORA2	TP372
SPy_0806	rplT	Binds directly to 23S ribosomal RNA and is necessary for the in vitro assembly process of the 50S ribosomal subunit. It is not involved in the protein synthesizing functions of that subunit	J	-	pbiosynthesis	Non-essential_iYH543	Essential_AGORA2	TP372
SPy_0809	aroD	Involved in the third step of the chorismate pathway, which leads to the biosynthesis of aromatic amino acids. Catalyzes the cis-dehydration of 3-dehydroquinate (DHQ) and introduces the first double bond of the aromatic ring to yield 3- dehydroshikimate	E	4.2.1.10	DHQTi	Non-essential_iYH543	Essential_AGORA2	TP372
SPy_0810	aroC	Catalyzes the anti-1,4-elimination of the C-3 phosphate and the C-6 proR hydrogen from 5-enolpyruvylshikimate-3-phosphate (EPSP) to yield chorismate, which is the branch point compound that serves as the starting substrate for the three terminal pathways of aromatic amino acid biosynthesis. This reaction introduces a second double bond into the aromatic ring system	E	4.2.3.5	CHORS	Non-essential_iYH543	Essential_AGORA2	TP372
SPy_0813	gor	Belongs to the class-I pyridine nucleotide-disulfide oxidoreductase family	C	1.8.1.7	GTHRD	Non-essential_iYH543	Non-essential_AGORA2	TP372
SPy_0814	folC	Belongs to the folylpolyglutamate synthase family	H	6.3.2.12,6.3.2.17	FPGS_tm, FPGS7, DHFS	Non-essential_iYH543	Non-essential_AGORA2	TP372
SPy_0819	rplU	This protein binds to 23S rRNA in the presence of protein L20	J	-	pbiosynthesis	Non-essential_iYH543	Essential_AGORA2	TP372
SPy_0822	rpmA	Belongs to the bacterial ribosomal protein bL27 family	J	-	pbiosynthesis	Non-essential_iYH543	Essential_AGORA2	TP372
SPy_0827	rluD	Responsible for synthesis of pseudouridine from uracil	J	5.4.99.23	YUMPS	Non-essential_iYH543	Non-essential_AGORA2	TP372
SPy_0830	pyrR	Also displays a weak uracil phosphoribosyltransferase activity which is not physiologically significant	F	2.4.2.9	UPPRT	Non-essential_iYH543	Non-essential_AGORA2	TP372
SPy_0831	pyrP	uracil Permease	F	-	URAt2	Non-essential_iYH543	Essential_AGORA2	TP372
SPy_0832	pyrB	Belongs to the ATCase OTCase family	F	2.1.3.2	ASPCT	Non-essential_iYH543	Non-essential_AGORA2	TP372
SPy_0833	carA	carbamoyl-phosphate synthetase glutamine chain	F	6.3.5.5	CBPS	Non-essential_iYH543	Non-essential_AGORA2	TP372
SPy_0835	carB	carbamoyl-phosphate synthetase ammonia chain	F	6.3.5.5	CBPS	Non-essential_iYH543	Non-essential_AGORA2	TP372
SPy_0839	glpQ	phosphodiesterase	C	3.1.4.46	GPDDA2, GPDDA4, GPDDA1	Non-essential_iYH543	Non-essential_AGORA2	TP372
SPy_0840	rpsP	Belongs to the bacterial ribosomal protein bS16 family	J	-	pbiosynthesis	Non-essential_iYH543	Essential_AGORA2	TP372
SPy_0845	czcD	cation diffusion facilitator family transporter	P	-	ZN2t4, CD2t6r	Non-essential_iYH543	Non-essential_AGORA2	TP372
SPy_0849	trmD	Belongs to the RNA methyltransferase TrmD family	J	2.1.1.228	rtranscription	Essential_iYH543	Essential_AGORA2	TN131
SPy_0850	yumC	Ferredoxin--NADP reductase	C	1.18.1.2,1.19.1.1	TRDRr	Non-essential_iYH543	Essential_AGORA2	TP372
SPy_0852	panE	Catalyzes the NADPH-dependent reduction of ketopantoate into pantoic acid	H	1.1.1.169	DPRr	Non-essential_iYH543	Non-essential_AGORA2	TP372
SPy_0854	pfkB	Belongs to the carbohydrate kinase PfkB family. LacC subfamily	H	2.7.1.56	PFK_2, FRUK	Non-essential_iYH543	Non-essential_AGORA2	TP372
SPy_0855	fruA	phosphotransferase system	G	2.7.1.202	FRUpts	Non-essential_iYH543	Non-essential_AGORA2	TP372
SPy_0866	cca	Catalyzes the addition and repair of the essential 3'- terminal CCA sequence in tRNAs without using a nucleic acid template. Adds these three nucleotides in the order of C, C, and A to the tRNA nucleotide-73, using CTP and ATP as substrates and producing inorganic pyrophosphate	J	2.7.7.72	rtranscription	Essential_iYH543	Essential_AGORA2	TN131
SPy_0872	XK27_00340	Belongs to the 5'-nucleotidase family	F	3.1.3.5,3.1.3.6,3.1.4.16,3.6.1.45	NTD7, NTD11, NTD9, NT5C, NTD3, NTD5, NTD6, NTD10, NTD8, NTD2, NTD4, NTD5_a, NTD1	Non-essential_iYH543	Essential_AGORA2	TP372
SPy_0873	-	Region found in RelA / SpoT proteins	S	2.7.6.5	GTPDPK	Non-essential_iYH543	Non-essential_AGORA2	TP372
SPy_0876	mvk	mevalonate kinase	I	2.7.1.36	MEVK1c	Essential_iYH543	Essential_AGORA2	TN131
SPy_0877	mvaD	diphosphomevalonate decarboxylase	I	4.1.1.33	DPMVDc	Essential_iYH543	Essential_AGORA2	TN131
SPy_0878	mvaK2	mevalonate kinase activity	I	2.7.1.36,2.7.1.43,2.7.4.2	PMEVKc	Essential_iYH543	Essential_AGORA2	FN12
SPy_0879	fni	Involved in the biosynthesis of isoprenoids. Catalyzes the 1,3-allylic rearrangement of the homoallylic substrate isopentenyl (IPP) to its allylic isomer, dimethylallyl diphosphate (DMAPP)	C	5.3.3.2	IPDDI	Essential_iYH543	Essential_AGORA2	TN131
SPy_0880	mvaA	Belongs to the HMG-CoA reductase family	C	1.1.1.88,2.3.1.9	ACACT6r, ACACT7r, MACCOAT, ACACT1r, ACACT5r, ACACT4r, ACACT2r, ACACT3r	Non-essential_iYH543	Added_in_iYH543	TP372
SPy_0881	mvaS	synthase	I	2.3.3.10	HMGCOAS	Essential_iYH543	Essential_AGORA2	TN131
SPy_0882	thyA	Catalyzes the reductive methylation of 2'-deoxyuridine- 5'-monophosphate (dUMP) to 2'-deoxythymidine-5'-monophosphate (dTMP) while utilizing 5,10-methylenetetrahydrofolate (mTHF) as the methyl donor and reductant in the reaction, yielding dihydrofolate (DHF) as a by-product. This enzymatic reaction provides an intracellular de novo source of dTMP, an essential precursor for DNA biosynthesis	F	2.1.1.45	TMDS	Non-essential_iYH543	Essential_AGORA2	TP372
SPy_0883	folA	Key enzyme in folate metabolism. Catalyzes an essential reaction for de novo glycine and purine synthesis, and for DNA precursor synthesis	H	1.5.1.3	DHFR, DHFOR2	Essential_iYH543	Essential_AGORA2	TN131
SPy_0889	rpiA	Catalyzes the reversible conversion of ribose-5- phosphate to ribulose 5-phosphate	G	5.3.1.6	RPI, ALLPI	Non-essential_iYH543	Essential_AGORA2	TP372
SPy_0890	deoB	Phosphotransfer between the C1 and C5 carbon atoms of pentose	G	5.4.2.7	r0570, PPM	Non-essential_iYH543	Non-essential_AGORA2	TP372
SPy_0892	punA	The purine nucleoside phosphorylases catalyze the phosphorolytic breakdown of the N-glycosidic bond in the beta- (deoxy)ribonucleoside molecules, with the formation of the corresponding free purine bases and pentose-1-phosphate	F	2.4.2.1,2.4.2.28	PUNP6, DURIPP, PUNP7, PUNP5, PUNP2, NP1_r, PUNP3, PUNP4, PUNP1, PNP	Non-essential_iYH543	Non-essential_AGORA2	TP372
SPy_0894	deoD	purine nucleoside phosphorylase	F	2.4.2.1	PUNP6, DURIPP, PUNP7, PUNP5, PUNP2, NP1_r, PUNP3, PUNP4, PUNP1, PNP	Non-essential_iYH543	Non-essential_AGORA2	TP372
SPy_0900	pyrF	Catalyzes the decarboxylation of orotidine 5'- monophosphate (OMP) to uridine 5'-monophosphate (UMP)	F	4.1.1.23	OMPDC	Non-essential_iYH543	Non-essential_AGORA2	TP372
SPy_0901	pyrE	Catalyzes the transfer of a ribosyl phosphate group from 5-phosphoribose 1-diphosphate to orotate, leading to the formation of orotidine monophosphate (OMP)	F	2.4.2.10	OROTPT	Non-essential_iYH543	Non-essential_AGORA2	TP372
SPy_0907	pyrC	Belongs to the metallo-dependent hydrolases superfamily. DHOase family. Class I DHOase subfamily	F	3.5.2.3	DHORTS	Non-essential_iYH543	Non-essential_AGORA2	TP372
SPy_0908	plsY	Catalyzes the transfer of an acyl group from acyl- phosphate (acyl-PO(4)) to glycerol-3-phosphate (G3P) to form lysophosphatidic acid (LPA). This enzyme utilizes acyl-phosphate as fatty acyl donor, but not acyl-CoA or acyl-ACP	I	2.3.1.15	HDG3PACT, G3PAT180, G3PATI17, G3PATI15, G3PAT160, G3PATI16, TDG3PACT, G3PAT120, G3PAT181, G3PAT140, G3PAT161, G3PATI14, G3PATAI15, G3PATAI17, SGAT, G3PAT141	Essential_iYH543	Essential_AGORA2	TN131
SPy_0909	parE	Topoisomerase IV is essential for chromosome segregation. It relaxes supercoiled DNA. Performs the decatenation events required during the replication of a circular DNA molecule	L	-	dreplication	Essential_iYH543	Essential_AGORA2	TN131
SPy_0910	parC	Topoisomerase IV is essential for chromosome segregation. It relaxes supercoiled DNA. Performs the decatenation events required during the replication of a circular DNA molecule	L	-	dreplication	Essential_iYH543	Essential_AGORA2	TN131
SPy_0911	ilvE	Aminotransferase	E	2.6.1.42	ILETA, LEUTA, VALTA	Essential_iYH543	Essential_AGORA2	FN12
SPy_0913	rpsA	ribosomal protein S1	J	-	pbiosynthesis	Essential_iYH543	Added_in_iYH543	TN131
SPy_0923	XK27_05445	UDPglucose--hexose-1-phosphate uridylyltransferase	G	-	CYSDS, CYSTL	Non-essential_iYH543	Non-essential_AGORA2	TP372
SPy_0927	apt	Catalyzes a salvage reaction resulting in the formation of AMP, that is energically less costly than de novo synthesis	F	2.4.2.7	ADPT	Non-essential_iYH543	Non-essential_AGORA2	TP372
SPy_0933	rfbA	Catalyzes the formation of dTDP-glucose, from dTTP and glucose 1-phosphate, as well as its pyrophosphorolysis	H	2.7.7.24	G1PTT	Essential_iYH543	Non-essential_AGORA2	TN131
SPy_0935	rmlC	Catalyzes the epimerization of the C3' and C5'positions of dTDP-6-deoxy-D-xylo-4-hexulose, forming dTDP-6-deoxy-L-lyxo-4- hexulose	M	5.1.3.13	TDPDRE	Essential_iYH543	Non-essential_AGORA2	FN12
SPy_0936	rfbB	Belongs to the NAD(P)-dependent epimerase dehydratase family. dTDP-glucose dehydratase subfamily	M	4.2.1.46	TDPGDH	Essential_iYH543	Non-essential_AGORA2	TN131
SPy_1026	acoA	Dehydrogenase E1 component	C	1.2.4.1	ACTNDH	Non-essential_iYH543	Non-essential_AGORA2	TP372
SPy_1028	acoB	COG0022 Pyruvate 2-oxoglutarate dehydrogenase complex, dehydrogenase (E1) component, eukaryotic type, beta subunit	C	1.2.4.1	ACTNDH	Non-essential_iYH543	Non-essential_AGORA2	TP372
SPy_1029	acoC	acyltransferase (E2) component, and related enzymes	C	2.3.1.12	PDHbr, ACTNDH	Non-essential_iYH543	Non-essential_AGORA2	TP372
SPy_1031	lpdA	Dehydrogenase	C	1.8.1.4	ACTNDH, PDHc	Non-essential_iYH543	Non-essential_AGORA2	TP372
SPy_1033	lplA	Lipoate-protein ligase	H	6.3.1.20	RE1944C	Non-essential_iYH543	Non-essential_AGORA2	TP372
SPy_1035	murE2	Mur ligase, middle domain protein	M	6.3.2.13	UAAGLS2, UAAGLS1, UAAGDS	Essential_iYH543	Added_in_iYH543	TN131
SPy_1038	glmM	Catalyzes the conversion of glucosamine-6-phosphate to glucosamine-1-phosphate	G	5.4.2.10	PGAMT	Essential_iYH543	Essential_AGORA2	TN131
SPy_1040	hemN	Involved in the biosynthesis of porphyrin-containing compound	H	-	CPPPGO	Non-essential_iYH543	Non-essential_AGORA2	TP372
SPy_1055	msrB	peptide methionine sulfoxide reductase	O	1.8.4.12	TRDOXOX	Non-essential_iYH543	Non-essential_AGORA2	TP372
SPy_1060	ptsD	IID component	G	-	MANpts	Non-essential_iYH543	Non-essential_AGORA2	TP372
SPy_1067	gabD	Belongs to the aldehyde dehydrogenase family	C	1.2.1.16,1.2.1.20,1.2.1.79	SSALxr	Non-essential_iYH543	Non-essential_AGORA2	TP372
SPy_1069	yodC	nitroreductase	C	-	r0398, DHPR	Non-essential_iYH543	Non-essential_AGORA2	TP372
SPy_1070	pepV	Dipeptidase	E	3.5.1.18	ALAHIS1c, SDPDS	Non-essential_iYH543	Added_in_iYH543	TP372
SPy_1072	rplJ	Forms part of the ribosomal stalk, playing a central role in the interaction of the ribosome with GTP-bound translation factors	J	-	pbiosynthesis	Non-essential_iYH543	Essential_AGORA2	TP372
SPy_1073	rplL	Forms part of the ribosomal stalk which helps the ribosome interact with GTP-bound translation factors. Is thus essential for accurate translation	J	-	pbiosynthesis	Non-essential_iYH543	Essential_AGORA2	TP372
SPy_1096	folC	Belongs to the folylpolyglutamate synthase family	H	6.3.2.12,6.3.2.17	FPGS_tm, FPGS7, DHFS	Non-essential_iYH543	Non-essential_AGORA2	FP28
SPy_1097	folE	gtp cyclohydrolase	F	3.5.4.16	GTPCI, r0775, r0708, r0120, r0777	Non-essential_iYH543	Non-essential_AGORA2	TP372
SPy_1098	folP	Catalyzes the condensation of para-aminobenzoate (pABA) with 6-hydroxymethyl-7,8-dihydropterin diphosphate (DHPt-PP) to form 7,8-dihydropteroate (H2Pte), the immediate precursor of folate derivatives	H	2.5.1.15	DHPS, FOLD3	Non-essential_iYH543	Non-essential_AGORA2	TP372
SPy_1099	folB	Catalyzes the conversion of 7,8-dihydroneopterin to 6- hydroxymethyl-7,8-dihydropterin	H	1.13.11.81,4.1.2.25,5.1.99.8	DHNPA	Non-essential_iYH543	Non-essential_AGORA2	TP372
SPy_1100	folK	2-amino-4-hydroxy-6-hydroxymethyldihydropteridine pyrophosphokinase	H	2.7.6.3	HPPK	Non-essential_iYH543	Non-essential_AGORA2	TP372
SPy_1101	murB	cell wall formation	M	1.3.1.98	UAPGR	Essential_iYH543	Essential_AGORA2	TN131
SPy_1102	potA	Part of the ABC transporter complex PotABCD involved in spermidine putrescine import. Responsible for energy coupling to the transport system	P	3.6.3.30,3.6.3.31	SPMDabc, PTRCabc	Non-essential_iYH543	Essential_AGORA2	TP372
SPy_1103	potB	ABC-type spermidine putrescine transport system, permease component I	P	-	SPMDabc, PTRCabc	Non-essential_iYH543	Essential_AGORA2	TP372
SPy_1104	potC	ABC-type spermidine putrescine transport system, permease component II	P	-	SPMDabc, PTRCabc	Non-essential_iYH543	Essential_AGORA2	TP372
SPy_1105	potD	spermidine putrescine ABC transporter	P	-	SPMDabc, PTRCabc	Non-essential_iYH543	Essential_AGORA2	TP372
SPy_1110	-	malic enzyme	C	1.1.1.38	ME2	Non-essential_iYH543	Non-essential_AGORA2	TP372
SPy_1122	iscS	Cysteine desulfurase	E	2.8.1.7	THZPSN	Non-essential_iYH543	Non-essential_AGORA2	FP28
SPy_1123	prs2	Involved in the biosynthesis of the central metabolite phospho-alpha-D-ribosyl-1-pyrophosphate (PRPP) via the transfer of pyrophosphoryl group from ATP to 1-hydroxyl of ribose-5-phosphate (Rib-5-P)	F	2.7.6.1	PRPPS	Non-essential_iYH543	Non-essential_AGORA2	TP372
SPy_1124	yjbK	Adenylate cyclase	S	-	ADNCYC	Non-essential_iYH543	Non-essential_AGORA2	TP372
SPy_1125	yjbM	Gtp pyrophosphokinase	S	2.7.6.5	GTPDPK	Non-essential_iYH543	Non-essential_AGORA2	TP372
SPy_1126	nadK	Involved in the regulation of the intracellular balance of NAD and NADP, and is a key enzyme in the biosynthesis of NADP. Catalyzes specifically the phosphorylation on 2'-hydroxyl of the adenosine moiety of NAD to yield NADP	H	2.7.1.23	NADK2, NADK	Non-essential_iYH543	Essential_AGORA2	FP28
SPy_1128	pta	phosphate acetyltransferase	C	2.3.1.8,3.6.3.21	PTA2, PTAr	Non-essential_iYH543	Non-essential_AGORA2	TP372
SPy_1133	proV	abc transporter atp-binding protein	E	-	PROabc, GLYBabc	Non-essential_iYH543	Non-essential_AGORA2	TP372
SPy_1134	proWX	ABC transporter	P	-	PROabc, GLYBabc	Non-essential_iYH543	Non-essential_AGORA2	TP372
SPy_1135	guaC	Catalyzes the irreversible NADPH-dependent deamination of GMP to IMP. It functions in the conversion of nucleobase, nucleoside and nucleotide derivatives of G to A nucleotides, and in maintaining the intracellular balance of A and G nucleotides	F	1.7.1.7	GMPR	Non-essential_iYH543	Essential_AGORA2	TP372
SPy_1136	xpt	Converts the preformed base xanthine, a product of nucleic acid breakdown, to xanthosine 5'-monophosphate (XMP), so it can be reused for RNA or DNA synthesis	F	2.4.2.22	HXPRT, XPPT	Non-essential_iYH543	Essential_AGORA2	TP372
SPy_1137	pbuX	xanthine permease	F	-	XANt2	Non-essential_iYH543	Essential_AGORA2	TP372
SPy_1139	dmpI	isomerase activity	S	5.3.2.6	2HMCOXT	Non-essential_iYH543	Non-essential_AGORA2	TP372
SPy_1140	tdk	thymidine kinase	F	2.7.1.21	DURIK1, TMDK1	Non-essential_iYH543	Non-essential_AGORA2	TP372
SPy_1141	prfA	Peptide chain release factor 1 directs the termination of translation in response to the peptide chain termination codons UAG and UAA	J	-	rtranscription	Essential_iYH543	Added_in_iYH543	TN131
SPy_1145	glyA	Catalyzes the reversible interconversion of serine and glycine with tetrahydrofolate (THF) serving as the one-carbon carrier. This reaction serves as the major source of one-carbon groups required for the biosynthesis of purines, thymidylate, methionine, and other important biomolecules. Also exhibits THF- independent aldolase activity toward beta-hydroxyamino acids, producing glycine and aldehyd…	E	2.1.2.1	GHMT2r	Non-essential_iYH543	Non-essential_AGORA2	TP372
SPy_1150	noxE	NADH oxidase	P	-	NPR	Non-essential_iYH543	Non-essential_AGORA2	TP372
SPy_1151	ldh	Belongs to the LDH MDH superfamily. LDH family	C	1.1.1.27	L_LACD, L_LACD2, L_LACD3, LDH_L	Non-essential_iYH543	Non-essential_AGORA2	TP372
SPy_1152	gyrA	A type II topoisomerase that negatively supercoils closed circular double-stranded (ds) DNA in an ATP-dependent manner to modulate DNA topology and maintain chromosomes in an underwound state. Negative supercoiling favors strand separation, and DNA replication, transcription, recombination and repair, all of which involve strand separation. Also able to catalyze the interconversion of other topol…	L	5.99.1.3	dreplication	Essential_iYH543	Essential_AGORA2	TN131
SPy_1164	topA	Releases the supercoiling and torsional tension of DNA, which is introduced during the DNA replication and transcription, by transiently cleaving and rejoining one strand of the DNA duplex. Introduces a single-strand break via transesterification at a target site in duplex DNA. The scissile phosphodiester is attacked by the catalytic tyrosine of the enzyme, resulting in the formation of a DNA-(5'…	L	5.99.1.2	dreplication	Non-essential_iYH543	Essential_AGORA2	TP372
SPy_1170	ddh	Belongs to the D-isomer specific 2-hydroxyacid dehydrogenase family	CH	1.1.1.28	LDH_D, LDH_D2, D_LACD	Non-essential_iYH543	Non-essential_AGORA2	TP372
SPy_1174	oadA	HMGL-like	C	4.1.1.3	OAADC	Non-essential_iYH543	Non-essential_AGORA2	TP372
SPy_1176	-	Biotin-lipoyl like	I	-	OAADC	Non-essential_iYH543	Non-essential_AGORA2	TP372
SPy_1177	gcdB	Na -transporting methylmalonyl-CoA oxaloacetate decarboxylase, beta subunit	C	-	OAADC	Non-essential_iYH543	Non-essential_AGORA2	TP372
SPy_1183	oadG	biotin carboxyl carrier protein	I	-	OAADC	Non-essential_iYH543	Non-essential_AGORA2	TP372
SPy_1184	oadB	decarboxylase, beta subunit	C	4.1.1.3	OAADC	Non-essential_iYH543	Non-essential_AGORA2	TP372
SPy_1186	citD	Covalent carrier of the coenzyme of citrate lyase	C	-	CITL	Non-essential_iYH543	Non-essential_AGORA2	TP372
SPy_1188	citE	Citrate lyase beta subunit	G	4.1.3.34	CITL	Non-essential_iYH543	Non-essential_AGORA2	TP372
SPy_1189	citF	Citrate lyase, alpha subunit	H	2.8.3.10	CITL	Non-essential_iYH543	Non-essential_AGORA2	TP372
SPy_1191	oadA	HMGL-like	C	4.1.1.3	OAADC	Non-essential_iYH543	Non-essential_AGORA2	TP372
SPy_1204	guaA	Catalyzes the synthesis of GMP from XMP	F	6.3.5.2	r0301	Non-essential_iYH543	Added_in_iYH543	TP372
SPy_1208	-	ECF-type riboflavin transporter, S component	S	-	RIBFLVt2r	Non-essential_iYH543	Added_in_iYH543	TP372
SPy_1209	pdxK	Belongs to the pyridoxine kinase family	H	2.7.1.35	PYDXNK, PYDXK, PYDAMK	Non-essential_iYH543	Non-essential_AGORA2	TP372
SPy_1212	cls	Catalyzes the reversible phosphatidyl group transfer from one phosphatidylglycerol molecule to another to form cardiolipin (CL) (diphosphatidylglycerol) and glycerol	I	-	CLPNSI14, CLPNS160, CLPNSI15, CLPNS180, CLPNSI16, CLPNSAI15, CLPNSI17, CLPNS140, CLPNSAI17	Non-essential_iYH543	Essential_AGORA2	TP372
SPy_1213	fhs	Belongs to the formate--tetrahydrofolate ligase family	F	6.3.4.3	MTHFC, FTHFL	Non-essential_iYH543	Non-essential_AGORA2	FP28
SPy_1214	lplA	Lipoate-protein ligase	H	6.3.1.20	RE1944C	Non-essential_iYH543	Non-essential_AGORA2	TP372
SPy_1221	coaB	Phosphopantothenate-cysteine ligase	H	6.3.2.5	PPNCL3, r0671	Essential_iYH543	Essential_AGORA2	FN12
SPy_1222	coaBC	Catalyzes two steps in the biosynthesis of coenzyme A. In the first step cysteine is conjugated to 4'-phosphopantothenate to form 4-phosphopantothenoylcysteine, in the latter compound is decarboxylated to form 4'-phosphopantotheine	H	4.1.1.36,6.3.2.5	PPCDC	Essential_iYH543	Essential_AGORA2	TN131
SPy_1224	pgm	Phosphoglucomutase	G	5.4.2.2	PGMT	Non-essential_iYH543	Non-essential_AGORA2	FP28
SPy_1230	cdd	This enzyme scavenges exogenous and endogenous cytidine and 2'-deoxycytidine for UMP synthesis	F	3.5.4.5	CYTD, DCYTD	Non-essential_iYH543	Non-essential_AGORA2	TP372
SPy_1233	coaA	Pantothenic acid kinase	F	2.7.1.33	PNTK	Essential_iYH543	Essential_AGORA2	TN131
SPy_1234	rpsT	Binds directly to 16S ribosomal RNA	J	-	pbiosynthesis	Non-essential_iYH543	Essential_AGORA2	TP372
SPy_1241	pstB1	Part of the ABC transporter complex PstSACB involved in phosphate import. Responsible for energy coupling to the transport system	P	3.6.3.27	PIabc	Non-essential_iYH543	Non-essential_AGORA2	TP372
SPy_1242	pstB2	Part of the ABC transporter complex PstSACB involved in phosphate import. Responsible for energy coupling to the transport system	P	3.6.3.27	PIabc	Non-essential_iYH543	Non-essential_AGORA2	TP372
SPy_1243	pstA	phosphate transport system permease	P	-	PIabc	Non-essential_iYH543	Non-essential_AGORA2	TP372
SPy_1244	pstC	probably responsible for the translocation of the substrate across the membrane	P	-	PIabc	Non-essential_iYH543	Non-essential_AGORA2	TP372
SPy_1245	pstS	phosphate	P	-	PIabc	Non-essential_iYH543	Non-essential_AGORA2	TP372
SPy_1246	rsmF	NOL1 NOP2 sun family protein	J	-	pbiosynthesis	Essential_iYH543	Added_in_iYH543	TN131
SPy_1247	suhB	Belongs to the inositol monophosphatase superfamily	G	3.1.3.25	MI1PP, MI3PP, MI4PP	Non-essential_iYH543	Non-essential_AGORA2	TP372
SPy_1250	ribF	Belongs to the ribF family	H	2.7.1.26,2.7.7.2	FMNAT, RBFK	Essential_iYH543	Essential_AGORA2	TN131
SPy_1251	truB	Responsible for synthesis of pseudouridine from uracil- 55 in the psi GC loop of transfer RNAs	J	5.4.99.25	YUMPS	Non-essential_iYH543	Non-essential_AGORA2	TP372
SPy_1267	pcrA	ATP-dependent DNA helicase	L	3.6.4.12	dreplication	Non-essential_iYH543	Essential_AGORA2	TP372
SPy_1280	glmS	Catalyzes the first step in hexosamine metabolism, converting fructose-6P into glucosamine-6P using glutamine as a nitrogen source	M	2.6.1.16	GF6PTA	Non-essential_iYH543	Non-essential_AGORA2	FP28
SPy_1282	pyk	Belongs to the pyruvate kinase family	G	2.7.1.40	PYK	Non-essential_iYH543	Non-essential_AGORA2	FP28
SPy_1283	pfkA	Catalyzes the phosphorylation of D-fructose 6-phosphate to fructose 1,6-bisphosphate by ATP, the first committing step of glycolysis	F	2.7.1.11	PFK_2, PFK_3, PFK	Non-essential_iYH543	Non-essential_AGORA2	FP28
SPy_1284	dnaE	DNA polymerase	L	2.7.7.7	dreplication	Essential_iYH543	Essential_AGORA2	TN131
SPy_1291	glgP	Phosphorylase is an important allosteric enzyme in carbohydrate metabolism. Enzymes from different sources differ in their regulatory mechanisms and in their natural substrates. However, all known phosphorylases share catalytic and structural properties	G	2.4.1.1	MALTHXPL, MALTTRPL, GLCP, MLTP1, MLTP3, MALTPTPL, MLTP2, MALTTTRPL, MALTHPPL	Non-essential_iYH543	Non-essential_AGORA2	TP372
SPy_1292	malQ	4-alpha-glucanotransferase	G	2.4.1.25	AMALT4, AMALT2, AMALT1, AMALT3	Non-essential_iYH543	Non-essential_AGORA2	TP372
SPy_1294	malX	ABC transporter	G	-	MALTTRabc, MALTHXabc, MALTabc	Non-essential_iYH543	Non-essential_AGORA2	TP372
SPy_1295	malF	ABC transporter (Permease	P	-	MALTTRabc, MALTHXabc, MALTabc	Non-essential_iYH543	Non-essential_AGORA2	TP372
SPy_1296	malG	ABC transporter (Permease	P	-	MALTTRabc, MALTHXabc, MALTabc	Non-essential_iYH543	Non-essential_AGORA2	TP372
SPy_1299	malD	ABC-type maltose transport systems, permease component	P	-	CDBabc, CDGabc, CDAabc, MALTabc, MALTTRabc, MALTHXabc	Non-essential_iYH543	Non-essential_AGORA2	TP372
SPy_1301	malC	ABC transporter (Permease	P	-	CDBabc, CDGabc, CDAabc, MALTabc, MALTTRabc, MALTHXabc	Non-essential_iYH543	Non-essential_AGORA2	TP372
SPy_1302	amyA	Belongs to the glycosyl hydrolase 13 family	G	-	CDGGTF2, CDBGTF2, CDGGTF, CDAGTF2, CDBGTF, CDAGTF	Non-essential_iYH543	Added_in_iYH543	TP372
SPy_1304	-	Belongs to the glycosyl hydrolase 13 family	G	3.2.1.133,3.2.1.135,3.2.1.54	CDAH, CDGH, CDBH	Non-essential_iYH543	Added_in_iYH543	TP372
SPy_1306	mdxE	Bacterial extracellular solute-binding protein	G	-	CDBabc, CDGabc, CDAabc, MALTabc, MALTTRabc, MALTHXabc	Non-essential_iYH543	Non-essential_AGORA2	TP372
SPy_1309	dltD	Protein involved in D-alanine esterification of lipoteichoic acid and wall teichoic acid (D-alanine transfer protein)	M	-	TECA3S160, TECA3SI15, TECA3SAI17, TECA3S140, TECA3SI16, TECA3SI14, TECA3SAI15, TECA3SI17, TECA3S180, ALAPGPL	Non-essential_iYH543	Essential_AGORA2	TP372
SPy_1310	dltC	Carrier protein involved in the D-alanylation of lipoteichoic acid (LTA). The loading of thioester-linked D-alanine onto DltC is catalyzed by D-alanine--D-alanyl carrier protein ligase DltA. The DltC-carried D-alanyl group is further transferred to cell membrane phosphatidylglycerol (PG) by forming an ester bond, probably catalyzed by DltD. D-alanylation of LTA plays an important role in modulati…	IQ	6.1.1.13	ALAPGPL	Non-essential_iYH543	Essential_AGORA2	TP372
SPy_1311	dltB	Membrane protein involved in D-alanine export	M	-	ALAPGPL	Non-essential_iYH543	Essential_AGORA2	TP372
SPy_1312	dltA	Catalyzes the first step in the D-alanylation of lipoteichoic acid (LTA), the activation of D-alanine and its transfer onto the D-alanyl carrier protein (Dcp) DltC. In an ATP- dependent two-step reaction, forms a high energy D-alanyl-AMP intermediate, followed by transfer of the D-alanyl residue as a thiol ester to the phosphopantheinyl prosthetic group of the Dcp. D-alanylation of LTA plays an i…	Q	6.1.1.13	ALAPGPL	Non-essential_iYH543	Essential_AGORA2	TP372
SPy_1315	glnP	ABC-type amino acid transport signal transduction systems periplasmic component domain	P	-	GLNabc	Non-essential_iYH543	Non-essential_AGORA2	FP28
SPy_1316	glnQ	abc transporter atp-binding protein	E	3.6.3.21	GLNabc	Non-essential_iYH543	Non-essential_AGORA2	TP372
SPy_1323	-	Phosphotransferase system cellobiose-specific component IIA	G	2.7.1.196,2.7.1.205	CELBpts	Non-essential_iYH543	Non-essential_AGORA2	TP372
SPy_1324	licB_1	Phosphotransferase system cellobiose-specific component IIB	G	2.7.1.196,2.7.1.205	CELBpts	Non-essential_iYH543	Non-essential_AGORA2	TP372
SPy_1328	gmuD	Belongs to the glycosyl hydrolase 1 family	G	3.2.1.21,3.2.1.85,3.2.1.86	MBDGBG, BGLA, MADGBG	Non-essential_iYH543	Non-essential_AGORA2	TP372
SPy_1329	pnuC	nicotinamide mononucleotide transporter	H	-	NMNP	Non-essential_iYH543	Essential_AGORA2	TP372
SPy_1337	rsuA	Belongs to the pseudouridine synthase RsuA family	J	5.4.99.19	YUMPS	Non-essential_iYH543	Non-essential_AGORA2	TP372
SPy_1345	-	Phosphorylase, Pnp Udp family	F	-	PYNP2r	Non-essential_iYH543	Non-essential_AGORA2	TP372
SPy_1351	aroK	Catalyzes the specific phosphorylation of the 3-hydroxyl group of shikimic acid using ATP as a cosubstrate	F	2.7.1.71	SHKK	Non-essential_iYH543	Essential_AGORA2	TP372
SPy_1352	aroA	Catalyzes the transfer of the enolpyruvyl moiety of phosphoenolpyruvate (PEP) to the 5-hydroxyl of shikimate-3- phosphate (S3P) to produce enolpyruvyl shikimate-3-phosphate and inorganic phosphate	E	2.5.1.19	PSCVT	Non-essential_iYH543	Essential_AGORA2	TP372
SPy_1354	map	Removes the N-terminal methionine from nascent proteins. The N-terminal methionine is often cleaved when the second residue in the primary sequence is small and uncharged (Met-Ala-, Cys, Gly, Pro, Ser, Thr, or Val). Requires deformylation of the N(alpha)-formylated initiator methionine before it can be hydrolyzed	E	3.4.11.18	AMPTASECG, GLYGLN1c, ALAGLU1c, GLYPROPRO1c, ALAASP1c, ALATHR1c, ALALEU1c, LEUVAL1c, GLYTYR1c, GLYASP1c, GLYASN1c, METALA1c, ALAGLN1c, ALAHIS1c, GLYMET1c, GLYLEUHYDROc, GLYGLU1c, AMPTASEGC, GLYPHEHYc, ALAGLY1c, ILEASP1c	Non-essential_iYH543	Non-essential_AGORA2	FP28
SPy_1358	murA	Cell wall formation. Adds enolpyruvyl to UDP-N- acetylglucosamine	M	2.5.1.7	UAGCVT_r	Non-essential_iYH543	Non-essential_AGORA2	TP372
SPy_1359	metK	Catalyzes the formation of S-adenosylmethionine (AdoMet) from methionine and ATP. The overall synthetic reaction is composed of two sequential steps, AdoMet formation and the subsequent tripolyphosphate hydrolysis which occurs prior to release of AdoMet from the enzyme	H	2.5.1.6	METAT	Non-essential_iYH543	Non-essential_AGORA2	FP28
SPy_1362	birA	Acts both as a biotin-- acetyl-CoA-carboxylase ligase and a repressor	HK	6.3.4.15	BBCCPLi	Essential_iYH543	Non-essential_AGORA2	TN131
SPy_1364	dnaX	DNA polymerase III is a complex, multichain enzyme responsible for most of the replicative synthesis in bacteria. This DNA polymerase also exhibits 3' to 5' exonuclease activity	L	2.7.7.7	dreplication	Essential_iYH543	Essential_AGORA2	TN131
SPy_1368	udk	Cytidine monophosphokinase	F	2.7.1.48	URIK14, URIK9, CYTDK2, URIK4, URIK12, URIK7, URIK2, URIK10, URIK5, CYTDK1, URIK13, URIK1, URIK8, URIK3, CYTDK4, URIK11, URIK6	Non-essential_iYH543	Non-essential_AGORA2	TP372
SPy_1371	gapN	Belongs to the aldehyde dehydrogenase family	C	1.2.1.9	D_GLY3PRi	Non-essential_iYH543	Non-essential_AGORA2	FP28
SPy_1372	ptsI	General (non sugar-specific) component of the phosphoenolpyruvate-dependent sugar phosphotransferase system (sugar PTS). This major carbohydrate active-transport system catalyzes the phosphorylation of incoming sugar substrates concomitantly with their translocation across the cell membrane. Enzyme I transfers the phosphoryl group from phosphoenolpyruvate (PEP) to the phosphoryl carrier protein (…	G	2.7.3.9	SALCpts, FRUpts, MANpts, GAMpts, MALTpts, GLCpts, ARBTpts, ACGApts, SUCpts, GALTpts, SBTpts, TREpts, MNLpts	Non-essential_iYH543	Non-essential_AGORA2	TP372
SPy_1375	nrdE	Provides the precursors necessary for DNA synthesis. Catalyzes the biosynthesis of deoxyribonucleotides from the corresponding ribonucleotides	F	1.17.4.1	RNDR3, RNDR4, RNDR1, RNDR2	Non-essential_iYH543	Non-essential_AGORA2	TP372
SPy_1378	nrdF	Provides the precursors necessary for DNA synthesis. Catalyzes the biosynthesis of deoxyribonucleotides from the corresponding ribonucleotides	F	1.17.4.1	RNDR3, RNDR4, RNDR1, RNDR2	Non-essential_iYH543	Non-essential_AGORA2	TP372
SPy_1379	clcA2	chloride	P	-	r2137	Non-essential_iYH543	Non-essential_AGORA2	TP372
SPy_1389	alaS	Catalyzes the attachment of alanine to tRNA(Ala) in a two-step reaction alanine is first activated by ATP to form Ala- AMP and then transferred to the acceptor end of tRNA(Ala). Also edits incorrectly charged Ser-tRNA(Ala) and Gly-tRNA(Ala) via its editing domain	J	6.1.1.7	pbiosynthesis	Essential_iYH543	Essential_AGORA2	TN131
SPy_1398	rsuA	Belongs to the pseudouridine synthase RsuA family	J	5.4.99.19	YUMPS	Non-essential_iYH543	Non-essential_AGORA2	TP372
SPy_1399	nagB	Catalyzes the reversible isomerization-deamination of glucosamine 6-phosphate (GlcN6P) to form fructose 6-phosphate (Fru6P) and ammonium ion	G	3.5.99.6	G6PDA	Non-essential_iYH543	Non-essential_AGORA2	TP372
SPy_1406	sodA	radicals which are normally produced within the cells and which are toxic to biological systems	C	1.15.1.1	SPODM	Non-essential_iYH543	Non-essential_AGORA2	TP372
SPy_1407	holA	DNA polymerase III delta subunit	L	2.7.7.7	dreplication	Essential_iYH543	Essential_AGORA2	TN131
SPy_1410	plsC	Acyltransferase	I	2.3.1.51	AGPAT140, ACOAAGPAT180, AGPAT180, AGPAT120, ACOAAGPAT160, ACOAAGPATI17, AGPAT161, ACOAAGPATI16, ACOAAGPAT140, ACOAAGPATI15, ACOAAGPATI14, AGPAT160, ACOAAGPATAI17, AGPAT141, ACOAAGPATAI15, AGPAT181	Essential_iYH543	Essential_AGORA2	TN131
SPy_1420	murF	Involved in cell wall formation. Catalyzes the final step in the synthesis of UDP-N-acetylmuramoyl-pentapeptide, the precursor of murein	M	6.3.2.10	UGLDDS2, UGLDDS1, UGMDDS	Essential_iYH543	Added_in_iYH543	TN131
SPy_1421	ddl	Belongs to the D-alanine--D-alanine ligase family	F	6.3.2.4	GTHS, ALAALA	Essential_iYH543	Added_in_iYH543	TN131
SPy_1424	fnt	Formate nitrite	P	-	NO2t2r	Non-essential_iYH543	Non-essential_AGORA2	TP372
SPy_1429	gpmA	Catalyzes the interconversion of 2-phosphoglycerate and 3-phosphoglycerate	G	5.4.2.11	PGM	Non-essential_iYH543	Essential_AGORA2	TP372
SPy_1432	pyrD	Catalyzes the conversion of dihydroorotate to orotate	F	1.3.5.2,1.3.98.1	DHORD2, DHORD5	Non-essential_iYH543	Non-essential_AGORA2	TP372
SPy_1434	cadA	COG2217 Cation transport ATPase	P	3.6.3.3,3.6.3.5	CD2abc1, PBt, Cuabc, Cut1, HG2abc	Non-essential_iYH543	Non-essential_AGORA2	TP372
SPy_1489	hup	Histone-like DNA-binding protein which is capable of wrapping DNA to stabilize it, and thus to prevent its denaturation under extreme environmental conditions	L	-	dreplication	Non-essential_iYH543	Essential_AGORA2	TP372
SPy_1498	ispA	Belongs to the FPP GGPP synthase family	H	2.5.1.1,2.5.1.10,2.5.1.29	DMATT, GRTT	Essential_iYH543	Essential_AGORA2	FN12
SPy_1502	folD	Catalyzes the oxidation of 5,10- methylenetetrahydrofolate to 5,10-methenyltetrahydrofolate and then the hydrolysis of 5,10-methenyltetrahydrofolate to 10- formyltetrahydrofolate	F	1.5.1.5,3.5.4.9	MTHFC, MTHFD	Non-essential_iYH543	Non-essential_AGORA2	TP372
SPy_1503	-	Phosphoglucomutase	G	-	PGMT	Non-essential_iYH543	Added_in_iYH543	TP372
SPy_1506	glnQ	abc transporter atp-binding protein	E	3.6.3.21	GLNabc	Non-essential_iYH543	Non-essential_AGORA2	TP372
SPy_1513	ileS	amino acids such as valine, to avoid such errors it has two additional distinct tRNA(Ile)-dependent editing activities. One activity is designated as 'pretransfer' editing and involves the hydrolysis of activated Val-AMP. The other activity is designated 'posttransfer' editing and involves deacylation of mischarged Val-tRNA(Ile)	J	6.1.1.5	pbiosynthesis	Essential_iYH543	Essential_AGORA2	TN131
SPy_1524	murG	Cell wall formation. Catalyzes the transfer of a GlcNAc subunit on undecaprenyl-pyrophosphoryl-MurNAc-pentapeptide (lipid intermediate I) to form undecaprenyl-pyrophosphoryl-MurNAc- (pentapeptide)GlcNAc (lipid intermediate II)	M	2.4.1.227	UAGPT3, UAGPT2, UAGPT1	Essential_iYH543	Essential_AGORA2	TN131
SPy_1525	murD	Cell wall formation. Catalyzes the addition of glutamate to the nucleotide precursor UDP-N-acetylmuramoyl-L-alanine (UMA)	M	6.3.2.9	UAMAGS	Essential_iYH543	Essential_AGORA2	TN131
SPy_1529	glcK	Glucokinase	G	2.7.1.2	HEX1, HEXb	Non-essential_iYH543	Non-essential_AGORA2	TP372
SPy_1531	dps	Belongs to the Dps family	P	-	FERO	Non-essential_iYH543	Non-essential_AGORA2	TP372
SPy_1537	coaD	Reversibly transfers an adenylyl group from ATP to 4'- phosphopantetheine, yielding dephospho-CoA (dPCoA) and pyrophosphate	H	2.7.7.3	PTPAT	Essential_iYH543	Essential_AGORA2	TN131
SPy_1539	asnA	aspartate--ammonia ligase	E	6.3.1.1	ASNS2	Non-essential_iYH543	Non-essential_AGORA2	TP372
SPy_1541	arcC	Belongs to the carbamate kinase family	E	2.7.2.2	CBMKr	Non-essential_iYH543	Non-essential_AGORA2	TP372
SPy_1542	arcT	Dipeptidase	E	-	ALAHIS1c	Non-essential_iYH543	Added_in_iYH543	TP372
SPy_1543	arcD	C4-dicarboxylate anaerobic carrier	S	-	r1667	Non-essential_iYH543	Non-essential_AGORA2	TP372
SPy_1544	argF	Reversibly catalyzes the transfer of the carbamoyl group from carbamoyl phosphate (CP) to the N(epsilon) atom of ornithine (ORN) to produce L-citrulline	E	2.1.3.3	OCBT	Non-essential_iYH543	Non-essential_AGORA2	TP372
SPy_1547	arcA	arginine	E	3.5.3.6	ARGDA	Non-essential_iYH543	Non-essential_AGORA2	TP372
SPy_1557	msrA	Has an important function as a repair enzyme for proteins that have been inactivated by oxidation. Catalyzes the reversible oxidation-reduction of methionine sulfoxide in proteins to methionine	O	1.8.4.11,1.8.4.12	METSOXR1r, TRDOXOX	Non-essential_iYH543	Non-essential_AGORA2	TP372
SPy_1568	valS	amino acids such as threonine, to avoid such errors, it has a posttransfer editing activity that hydrolyzes mischarged Thr-tRNA(Val) in a tRNA-dependent manner	J	6.1.1.9	pbiosynthesis	Essential_iYH543	Essential_AGORA2	TN131
SPy_1576	aroA	Catalyzes the formation of 3-deoxy-D-aribino-hept-2-ulosonate 7-phosphate from phosphoenolpyruvate and D-erythrose 4-phosphate and the formation of prephenate from chorismate	E	2.5.1.54,5.4.99.5	DDPA	Non-essential_iYH543	Essential_AGORA2	TP372
SPy_1577	aroB	Catalyzes the conversion of 3-deoxy-D-arabino- heptulosonate 7-phosphate (DAHP) to dehydroquinate (DHQ)	E	4.2.3.4	DHQS	Non-essential_iYH543	Essential_AGORA2	TP372
SPy_1584	aroE	Involved in the biosynthesis of the chorismate, which leads to the biosynthesis of aromatic amino acids. Catalyzes the reversible NADPH linked reduction of 3-dehydroshikimate (DHSA) to yield shikimate (SA)	E	1.1.1.25	SHK3Dr	Non-essential_iYH543	Non-essential_AGORA2	TP372
SPy_1586	lacZ	Belongs to the glycosyl hydrolase 2 family	G	3.2.1.23	LACZ	Non-essential_iYH543	Non-essential_AGORA2	TP372
SPy_1592	ypcG	ABC transporter substrate-binding protein	G	-	ARBabc, GLCabc, MALTabc	Non-essential_iYH543	Non-essential_AGORA2	TP372
SPy_1593	lplC	ABC transporter (permease)	P	-	ARBabc, GLCabc, MALTabc	Non-essential_iYH543	Non-essential_AGORA2	TP372
SPy_1595	ypdA	ABC transporter (Permease	P	-	ARBabc, GLCabc, MALTabc	Non-essential_iYH543	Non-essential_AGORA2	TP372
SPy_1596	ypbG	Transcriptional regulator sugar kinase	GK	2.7.1.2	AMANK	Non-essential_iYH543	Non-essential_AGORA2	TP372
SPy_1599	bgl	Belongs to the glycosyl hydrolase 1 family	G	3.2.1.21,3.2.1.85,3.2.1.86	MBDGBG, BGLA, MADGBG	Non-essential_iYH543	Non-essential_AGORA2	TP372
SPy_1618	cysK	Belongs to the cysteine synthase cystathionine beta- synthase family	E	2.5.1.47	CYSS3r, CYSS	Non-essential_iYH543	Non-essential_AGORA2	TP372
SPy_1628	fmt	Attaches a formyl group to the free amino group of methionyl-tRNA(fMet). The formyl group appears to play a dual role in the initiator identity of N-formylmethionyl-tRNA by promoting its recognition by IF2 and preventing the misappropriation of this tRNA by the elongation apparatus	J	2.1.2.9	pbiosynthesis	Essential_iYH543	Essential_AGORA2	TN131
SPy_1629	priA	Involved in the restart of stalled replication forks. Recognizes and binds the arrested nascent DNA chain at stalled replication forks. It can open the DNA duplex, via its helicase activity, and promote assembly of the primosome and loading of the major replicative helicase DnaB onto DNA	L	-	dreplication	Non-essential_iYH543	Essential_AGORA2	TP372
SPy_1632	gmk	Essential for recycling GMP and indirectly, cGMP	F	2.7.4.8	GK2, GK1, DGK1	Essential_iYH543	Essential_AGORA2	TN131
SPy_1637	atoB	Belongs to the thiolase family	I	2.3.1.9	ACACT6r, ACACT7r, MACCOAT, ACACT1r, ACACT5r, ACACT4r, ACACT2r, ACACT3r	Non-essential_iYH543	Non-essential_AGORA2	TP372
SPy_1638	atoD	COG1788 Acyl CoA acetate 3-ketoacid CoA transferase, alpha subunit	I	2.8.3.8,2.8.3.9	OCOAT1r, BCOAACT	Non-essential_iYH543	Non-essential_AGORA2	TP372
SPy_1639	atoA	COG2057 Acyl CoA acetate 3-ketoacid CoA transferase, beta subunit	I	2.8.3.8,2.8.3.9	OCOAT1r, BCOAACT	Non-essential_iYH543	Non-essential_AGORA2	TP372
SPy_1640	bdhA_1	Dehydrogenases with different specificities (related to short-chain alcohol dehydrogenases)	C	1.1.1.30	BDH	Non-essential_iYH543	Non-essential_AGORA2	TP372
SPy_1641	XK27_05475	COG2610 H gluconate symporter and related permeases	EG	-	BHBtp	Non-essential_iYH543	Non-essential_AGORA2	TP372
SPy_1642	luxS	Involved in the synthesis of autoinducer 2 (AI-2) which is secreted by bacteria and is used to communicate both the cell density and the metabolic potential of the environment. The regulation of gene expression in response to changes in cell density is called quorum sensing. Catalyzes the transformation of S-ribosylhomocysteine (RHC) to homocysteine (HC) and 4,5- dihydroxy-2,3-pentadione (DPD)	H	4.4.1.21	RHCCE	Non-essential_iYH543	Essential_AGORA2	TP372
SPy_1649	ponA	penicillin-binding protein	M	2.4.1.129,3.4.16.4	PEPGLY	Non-essential_iYH543	Non-essential_AGORA2	FP28
SPy_1651	pepC	aminopeptidase	E	3.4.22.40	ALAHIS1c, GLYLEUHYDROc, ALAGLU1c, ALAASP1c, ALATHR1c, ALALEU1c, ALAGLY1c, LEUVAL1c, METALA1c, ALAGLN1c	Non-essential_iYH543	Added_in_iYH543	TP372
SPy_1652	nadE	Catalyzes the ATP-dependent amidation of deamido-NAD to form NAD. Uses ammonia as a nitrogen source	H	6.3.1.5	NADS1	Essential_iYH543	Essential_AGORA2	TN131
SPy_1653	pncB	Catalyzes the synthesis of beta-nicotinate D- ribonucleotide from nicotinate and 5-phospho-D-ribose 1-phosphate at the expense of ATP	H	6.3.4.21	NAPRT	Essential_iYH543	Essential_AGORA2	TN131
SPy_1662	mraY	First step of the lipid cycle reactions in the biosynthesis of the cell wall peptidoglycan	M	2.7.8.13	PAPPT1, PAPPT3, PAPPT2	Essential_iYH543	Essential_AGORA2	TN131
SPy_1670	proA	Catalyzes the NADPH-dependent reduction of L-glutamate 5-phosphate into L-glutamate 5-semialdehyde and phosphate. The product spontaneously undergoes cyclization to form 1-pyrroline-5- carboxylate	E	1.2.1.41	G5SDr	Non-essential_iYH543	Non-essential_AGORA2	TP372
SPy_1672	proB	Catalyzes the transfer of a phosphate group to glutamate to form L-glutamate 5-phosphate	F	2.7.2.11	GLU5K	Non-essential_iYH543	Non-essential_AGORA2	TP372
SPy_1676	tkt	Catalyzes the transfer of a two-carbon ketol group from a ketose donor to an aldose acceptor, via a covalent intermediate with the cofactor thiamine pyrophosphate	G	2.2.1.1	TKT2, TKT1	Non-essential_iYH543	Essential_AGORA2	TP372
SPy_1678	tal	Transaldolase is important for the balance of metabolites in the pentose-phosphate pathway	H	2.2.1.2	TALA	Non-essential_iYH543	Non-essential_AGORA2	TP372
SPy_1681	XK27_00190	Pyridine nucleotide-disulphide oxidoreductase	C	1.11.1.1	NPR	Non-essential_iYH543	Non-essential_AGORA2	TP372
SPy_1682	glpF	Belongs to the MIP aquaporin (TC 1.A.8) family	U	-	GLYCt	Non-essential_iYH543	Non-essential_AGORA2	TP372
SPy_1683	glpD	Belongs to the FAD-dependent glycerol-3-phosphate dehydrogenase family	C	1.1.3.21,1.1.5.3	G3PO	Non-essential_iYH543	Non-essential_AGORA2	TP372
SPy_1684	glpK	Key enzyme in the regulation of glycerol uptake and metabolism. Catalyzes the phosphorylation of glycerol to yield sn- glycerol 3-phosphate	F	2.7.1.30	GLYK	Non-essential_iYH543	Non-essential_AGORA2	TP372
SPy_1688	glyS	Glycyl-tRNA synthetase beta subunit	J	6.1.1.14	pbiosynthesis	Essential_iYH543	Essential_AGORA2	TN131
SPy_1689	glyQ	glycyl-tRNA synthetase alpha subunit	J	6.1.1.14	pbiosynthesis	Essential_iYH543	Essential_AGORA2	TN131
SPy_1693	yvgN	reductase	C	-	ABTOXy	Non-essential_iYH543	Non-essential_AGORA2	TP372
SPy_1694	nagA	Belongs to the metallo-dependent hydrolases superfamily. NagA family	G	3.5.1.25	AGDC	Non-essential_iYH543	Non-essential_AGORA2	TP372
SPy_1695	yjbB	COG1283 Na phosphate symporter	P	-	PIt7ir	Non-essential_iYH543	Non-essential_AGORA2	TP372
SPy_1704	lacD	Belongs to the aldolase LacD family	G	4.1.2.40	TGBPA	Non-essential_iYH543	Non-essential_AGORA2	TP372
SPy_1707	lacB	Galactose-6-phosphate isomerase subunit LacB	G	5.3.1.26	GAL6PI	Non-essential_iYH543	Non-essential_AGORA2	TP372
SPy_1708	lacA	Galactose-6-phosphate isomerase subunit LacA	G	5.3.1.26	GAL6PI	Non-essential_iYH543	Non-essential_AGORA2	TP372
SPy_1715	copA	P-type ATPase	P	3.6.3.54	Cuabc, Cut1	Non-essential_iYH543	Non-essential_AGORA2	TP372
SPy_1721	infB	One of the essential components for the initiation of protein synthesis. Protects formylmethionyl-tRNA from spontaneous hydrolysis and promotes its binding to the 30S ribosomal subunits. Also involved in the hydrolysis of GTP during the formation of the 70S ribosomal complex	J	-	rtranscription	Essential_iYH543	Added_in_iYH543	TN131
SPy_1724	nusA	Participates in both transcription termination and antitermination	K	-	rtranscription	Essential_iYH543	Essential_AGORA2	TN131
SPy_1738	manL	pts system	G	2.7.1.191,2.7.1.202	MANpts	Non-essential_iYH543	Non-essential_AGORA2	TP372
SPy_1739	manM	pts system	G	-	MANpts	Non-essential_iYH543	Non-essential_AGORA2	TP372
SPy_1740	manN	PTS system mannose fructose sorbose family IID component	G	-	MANpts	Non-essential_iYH543	Non-essential_AGORA2	TP372
SPy_1742	serS	Catalyzes the attachment of serine to tRNA(Ser). Is also able to aminoacylate tRNA(Sec) with serine, to form the misacylated tRNA L-seryl-tRNA(Sec), which will be further converted into selenocysteinyl-tRNA(Sec)	J	6.1.1.11	pbiosynthesis	Essential_iYH543	Essential_AGORA2	TN131
SPy_1743	accA	Component of the acetyl coenzyme A carboxylase (ACC) complex. First, biotin carboxylase catalyzes the carboxylation of biotin on its carrier protein (BCCP) and then the CO(2) group is transferred by the carboxyltransferase to acetyl-CoA to form malonyl-CoA	I	2.1.3.15,6.4.1.2	ACCOACL	Essential_iYH543	Non-essential_AGORA2	TN131
SPy_1744	accD	Component of the acetyl coenzyme A carboxylase (ACC) complex. Biotin carboxylase (BC) catalyzes the carboxylation of biotin on its carrier protein (BCCP) and then the CO(2) group is transferred by the transcarboxylase to acetyl-CoA to form malonyl- CoA	I	2.1.3.15,6.4.1.2	ACCOACL	Essential_iYH543	Non-essential_AGORA2	TN131
SPy_1745	accC	An AccC homodimer forms the biotin carboxylase subunit of the acetyl CoA carboxylase, an enzyme that catalyzes the formation of malonyl-CoA, which in turn controls the rate of fatty acid metabolism	I	6.3.4.14,6.4.1.2	BTNCLi	Essential_iYH543	Non-essential_AGORA2	TN131
SPy_1746	fabZ	Involved in unsaturated fatty acids biosynthesis. Catalyzes the dehydration of short chain beta-hydroxyacyl-ACPs and long chain saturated and unsaturated beta-hydroxyacyl-ACPs	I	4.2.1.59	3HAD15M16, 3HAD60, 3HAD8M10, 3HAD160, 3HAD12M14, 3HAD100, 3HAD141, 3HAD5M6, 3HAD121, 3HAD180, 3HAD14M16, 3HAD7M8, 3HAD40, 3HAD11M12, 3HAD120, 3HAD161, 3HAD4M6, 3HAD9M10, 3HAD13M14, 3HAD6M8, 3HAD140, 3HAD181, 3HAD80, 3HAD10M12	Essential_iYH543	Added_in_iYH543	FN12
SPy_1747	accB	first, biotin carboxylase catalyzes the carboxylation of the carrier protein and then the transcarboxylase transfers the carboxyl group to form malonyl-CoA	I	-	BBCCPLi	Essential_iYH543	Non-essential_AGORA2	TN131
SPy_1748	fabF	Catalyzes the condensation reaction of fatty acid synthesis by the addition to an acyl acceptor of two carbons from malonyl-ACP	I	2.3.1.179	3OAS140, 3OAS4M5, 3OAS7M8, 3OAS10M12, 3OAS121, 3OAS161, ACOATA, 3OAS4M6, 3OAS80, 3OAS11M12, 3OAS160, 3OAS8M10, 3OAS120, 3OAS180, 3OAS5M6, 3OAS12M13, 3OAS2M3, 3OAS181, 3OAS8M9, 3OAS60, 3OAS141, 3OAS3M4, 3OAS6M7, 3OAS9M10, 3OAS12M14, 3OAS100, KAS14, 3OAS6M8, 3OAS10M11, 3OAS13M14, 3OAS4M3O6	Essential_iYH543	Essential_AGORA2	TN131
SPy_1749	fabG	reductase	IQ	1.1.1.100	3OAR80, 3OAR120, 3OAR121, 3OAR7M8, 3OAR11M12, 3OAR10M12, 3OAR6M8, 3OAR6M7, 3OAR10M11, 3OAR60, 3OAR100, 3OAR5M6, 3OAR4M6, 3OAR4M5, 3OAR141, 3OAR8M9, 3OAR40, 3OAR161, 3OAR180, 3OAR160, 3OAR15M16, 3OAR14M16, 3OAR181, 3OAR14M15, 3OAR140, 3OAR13M14, 3OAR9M10, 3OAR12M14, 3OAR8M10, 3OAR12M13	Essential_iYH543	Essential_AGORA2	TN131
SPy_1750	fabD	Malonyl CoA-acyl carrier protein transacylase	I	2.3.1.39	AIPDCOATA, IHPDCOATA, IPDCOATA, PMTCOATA, 2MBCOATA, IHDCOATA, IBCOATA, ITDCOATA, IVCOATA, MCOATA, AIHPDCOATA, TDCOATA, STCOATA	Essential_iYH543	Essential_AGORA2	TN131
SPy_1751	fabK	2-Nitropropane dioxygenase	S	1.3.1.9	EAR120x, EAR161x, EAR100x, EAR40x, EAR180x, EAR141x, EAR80x, EAR160x, EAR121x, EAR140x, EAR60x, EAR181x	Essential_iYH543	Added_in_iYH543	FN12
SPy_1753	acpP	Carrier of the growing fatty acid chain in fatty acid biosynthesis	IQ	-	MCOATA	Essential_iYH543	Added_in_iYH543	TN131
SPy_1754	fabH	Catalyzes the condensation reaction of fatty acid synthesis by the addition to an acyl acceptor of two carbons from malonyl-ACP. Catalyzes the first condensation reaction which initiates fatty acid synthesis and may therefore play a role in governing the total rate of fatty acid production. Possesses both acetoacetyl-ACP synthase and acetyl transacylase activities. Its substrate specificity deter…	I	2.3.1.180	3OAS140, 3OAS4M5, 3OAS7M8, 3OAS10M12, ACOATA, 3OAS4M6, 3OAS80, 3OAS11M12, 3OAS160, 3OAS8M10, 3OAS120, 3OAS180, 3OAS5M6, 3OAS12M13, 3OAS2M3, 3OAS60, 3OAS8M9, 3OAS3M4, 3OAS6M7, 3OAS9M10, 3OAS12M14, 3OAS100, KAS14, 3OAS6M8, 3OAS10M11, 3OAS13M14, 3OAS4M3O6	Essential_iYH543	Essential_AGORA2	TN131
SPy_1758	phaB	Belongs to the enoyl-CoA hydratase isomerase family	I	5.3.3.14,5.3.3.18	T2DECAI	Essential_iYH543	Added_in_iYH543	TN131
SPy_1769	#N/A	#N/A	#N/A	#N/A	pbiosynthesis	Non-essential_iYH543	Non-essential_AGORA2	TP372
SPy_1770	gatB	Allows the formation of correctly charged Asn-tRNA(Asn) or Gln-tRNA(Gln) through the transamidation of misacylated Asp- tRNA(Asn) or Glu-tRNA(Gln) in organisms which lack either or both of asparaginyl-tRNA or glutaminyl-tRNA synthetases. The reaction takes place in the presence of glutamine and ATP through an activated phospho-Asp-tRNA(Asn) or phospho-Glu-tRNA(Gln)	J	6.3.5.6,6.3.5.7	pbiosynthesis	Essential_iYH543	Non-essential_AGORA2	TN131
SPy_1771	gatA	Allows the formation of correctly charged Gln-tRNA(Gln) through the transamidation of misacylated Glu-tRNA(Gln) in organisms which lack glutaminyl-tRNA synthetase. The reaction takes place in the presence of glutamine and ATP through an activated gamma-phospho-Glu-tRNA(Gln)	J	6.3.5.6,6.3.5.7	pbiosynthesis	Essential_iYH543	Essential_AGORA2	TN131
SPy_1772	gatC	Allows the formation of correctly charged Asn-tRNA(Asn) or Gln-tRNA(Gln) through the transamidation of misacylated Asp- tRNA(Asn) or Glu-tRNA(Gln) in organisms which lack either or both of asparaginyl-tRNA or glutaminyl-tRNA synthetases. The reaction takes place in the presence of glutamine and ATP through an activated phospho-Asp-tRNA(Asn) or phospho-Glu-tRNA(Gln)	J	6.3.5.6,6.3.5.7	pbiosynthesis	Essential_iYH543	Essential_AGORA2	TN131
SPy_1776	pncA	isochorismatase	Q	-	NNAM	Non-essential_iYH543	Essential_AGORA2	TP372
SPy_1782	ansB	COG0252 L-asparaginase archaeal Glu-tRNAGln amidotransferase subunit D	EJ	3.5.1.1	r0127	Non-essential_iYH543	Non-essential_AGORA2	TP372
SPy_1787	-	abc transporter atp-binding protein	P	-	COabc, BTNabc	Non-essential_iYH543	Added_in_iYH543	TP372
SPy_1788	XK26_04485	Cobalt transport protein	P	-	COabc, BTNabc	Non-essential_iYH543	Added_in_iYH543	TP372
SPy_1802	alr	Catalyzes the interconversion of L-alanine and D- alanine. May also act on other amino acids	E	5.1.1.1,5.1.1.5	ALAR	Essential_iYH543	Essential_AGORA2	FN12
SPy_1804	acpS	Transfers the 4'-phosphopantetheine moiety from coenzyme A to a Ser of acyl-carrier-protein	I	2.7.8.7	ACPS1	Essential_iYH543	Essential_AGORA2	FN12
SPy_1810	manA	mannose-6-phosphate isomerase	G	5.3.1.8	MAN6PI	Non-essential_iYH543	Non-essential_AGORA2	TP372
SPy_1811	scrK	Fructokinase	GK	2.7.1.4	HEX7	Non-essential_iYH543	Non-essential_AGORA2	TP372
SPy_1815	scrA	pts system	G	2.7.1.211	SUCpts	Non-essential_iYH543	Non-essential_AGORA2	TP372
SPy_1816	scrB	invertase	G	3.2.1.26	SUCR	Non-essential_iYH543	Added_in_iYH543	TP372
SPy_1823	comEB	ComE operon protein 2	F	3.5.4.12	DCMPDA	Non-essential_iYH543	Non-essential_AGORA2	TP372
SPy_1824	pepP	Belongs to the peptidase M24B family	E	3.4.11.9,3.4.13.9	AMPTASECG, GLYGLN1c, ALAGLU1c, GLYPROPRO1c, ALAASP1c, ALATHR1c, ALALEU1c, LEUVAL1c, GLYTYR1c, GLYASP1c, GLYASN1c, METALA1c, ALAGLN1c, ALAHIS1c, GLYMET1c, GLYLEUHYDROc, GLYGLU1c, AMPTASEGC, GLYPHEHYc, ALAGLY1c, ILEASP1c	Non-essential_iYH543	Non-essential_AGORA2	TP372
SPy_1827	corA	COG0598 Mg2 and Co2 transporters	P	-	MGt5, COBALTt5	Essential_iYH543	Essential_AGORA2	TN131
SPy_1829	rpsR	Binds as a heterodimer with protein S6 to the central domain of the 16S rRNA, where it helps stabilize the platform of the 30S subunit	J	-	pbiosynthesis	Non-essential_iYH543	Essential_AGORA2	TP372
SPy_1830	ssb	Plays an important role in DNA replication, recombination and repair. Binds to ssDNA and to an array of partner proteins to recruit them to their sites of action during DNA metabolism	L	-	dreplication	Non-essential_iYH543	Essential_AGORA2	TP372
SPy_1831	rpsF	Binds together with S18 to 16S ribosomal RNA	J	-	pbiosynthesis	Non-essential_iYH543	Essential_AGORA2	TP372
SPy_1835	trxA	Belongs to the thioredoxin family	O	-	THIORDXi	Non-essential_iYH543	Non-essential_AGORA2	TP372
SPy_1836	-	Psort location CytoplasmicMembrane, score	I	3.1.3.27,3.1.3.4,3.1.3.81,3.6.1.27	PGPP180, PGPP120, PGPPAI15, PGPPI16, PGPP141, PGPP181, PGPPI15, PGPPI14, PGPPI17, PGPP140, PGPP161, PGPP160, PGPPAI17	Non-essential_iYH543	Essential_AGORA2	TP372
SPy_1849	pflB	formate acetyltransferase'	C	2.3.1.54	OBTFL, PFL	Non-essential_iYH543	Non-essential_AGORA2	TP372
SPy_1867	deoC	Catalyzes a reversible aldol reaction between acetaldehyde and D-glyceraldehyde 3-phosphate to generate 2-deoxy- D-ribose 5-phosphate	F	4.1.2.4	DRPAr	Non-essential_iYH543	Non-essential_AGORA2	TP372
SPy_1869	udp	Catalyzes the reversible phosphorylytic cleavage of uridine and deoxyuridine to uracil and ribose- or deoxyribose-1- phosphate. The produced molecules are then utilized as carbon and energy sources or in the rescue of pyrimidine bases for nucleotide synthesis	F	2.4.2.3	PYNP2r	Non-essential_iYH543	Non-essential_AGORA2	TP372
SPy_1871	rpsN	Binds 16S rRNA, required for the assembly of 30S particles and may also be responsible for determining the conformation of the 16S rRNA at the A site	J	-	pbiosynthesis	Non-essential_iYH543	Non-essential_AGORA2	TP372
SPy_1877	glnA	glutamine synthetase	E	6.3.1.2	GLNSP1, GLNS, GLNSP3, GLNSP2	Non-essential_iYH543	Non-essential_AGORA2	TP372
SPy_1881	pgk	Belongs to the phosphoglycerate kinase family	F	2.7.2.3	PGK	Non-essential_iYH543	Non-essential_AGORA2	FP28
SPy_1888	rpmB	Belongs to the bacterial ribosomal protein bL28 family	J	-	pbiosynthesis	Non-essential_iYH543	Essential_AGORA2	TP372
SPy_1889	fba	aldolase	G	4.1.2.13,4.1.2.29	FBA, FBA2, FBA3	Non-essential_iYH543	Non-essential_AGORA2	FP28
SPy_1894	pyrG	Catalyzes the ATP-dependent amination of UTP to CTP with either L-glutamine or ammonia as the source of nitrogen. Regulates intracellular CTP levels through interactions with the four ribonucleotide triphosphates	F	6.3.4.2	CTPS2, CTPS1	Essential_iYH543	Essential_AGORA2	FN12
SPy_1901	truA	Formation of pseudouridine at positions 38, 39 and 40 in the anticodon stem and loop of transfer RNAs	J	5.4.99.12	YUMPS	Non-essential_iYH543	Non-essential_AGORA2	TP372
SPy_1903	-	Belongs to the glycerate kinase type-1 family	G	2.7.1.165	r0339	Non-essential_iYH543	Non-essential_AGORA2	TP372
SPy_1916	lacG	Belongs to the glycosyl hydrolase 1 family	G	3.2.1.21,3.2.1.85,3.2.1.86	6PGALSZ2i	Non-essential_iYH543	Non-essential_AGORA2	TP372
SPy_1917	lacE	PTS system, Lactose/Cellobiose specific IIB subunit	G	2.7.1.207	LACpts	Non-essential_iYH543	Non-essential_AGORA2	TP372
SPy_1918	lacF	PTS system, Lactose/Cellobiose specific IIA subunit	G	2.7.1.207	LACpts	Non-essential_iYH543	Non-essential_AGORA2	TP372
SPy_1919	lacD	Belongs to the aldolase LacD family	G	4.1.2.40	TGBPA	Non-essential_iYH543	Non-essential_AGORA2	TP372
SPy_1921	lacC	Belongs to the carbohydrate kinase PfkB family. LacC subfamily	H	2.7.1.144	PFK_2, FRUK	Non-essential_iYH543	Non-essential_AGORA2	TP372
SPy_1922	lacB	galactose-6-phosphate isomerase subunit LacB	G	5.3.1.26	GAL6PI	Non-essential_iYH543	Non-essential_AGORA2	TP372
SPy_1923	lacA	Galactose-6-phosphate isomerase subunit LacA	G	5.3.1.26	GAL6PI	Non-essential_iYH543	Non-essential_AGORA2	TP372
SPy_1931	rpsI	Belongs to the universal ribosomal protein uS9 family	J	-	pbiosynthesis	Non-essential_iYH543	Essential_AGORA2	TP372
SPy_1932	rplM	This protein is one of the early assembly proteins of the 50S ribosomal subunit, although it is not seen to bind rRNA by itself. It is important during the early stages of 50S assembly	J	-	pbiosynthesis	Non-essential_iYH543	Essential_AGORA2	TP372
SPy_1941	cysS	Belongs to the class-I aminoacyl-tRNA synthetase family	J	6.1.1.16	pbiosynthesis	Essential_iYH543	Essential_AGORA2	TN131
SPy_1944	cysE	serine acetyltransferase	E	2.3.1.30	SERATi	Non-essential_iYH543	Non-essential_AGORA2	TP372
SPy_1947	tal	Pfam:Transaldolase	H	2.2.1.2	TALA	Non-essential_iYH543	Non-essential_AGORA2	TP372
SPy_1955	rpsO	Forms an intersubunit bridge (bridge B4) with the 23S rRNA of the 50S subunit in the ribosome	J	-	pbiosynthesis	Non-essential_iYH543	Essential_AGORA2	TP372
SPy_1958	def	Removes the formyl group from the N-terminal Met of newly synthesized proteins. Requires at least a dipeptide for an efficient rate of reaction. N-terminal L-methionine is a prerequisite for activity but the enzyme has broad specificity at other positions	J	3.5.1.88	pbiosynthesis	Essential_iYH543	Added_in_iYH543	TN131
SPy_1961	polC	Required for replicative DNA synthesis. This DNA polymerase also exhibits 3' to 5' exonuclease activity	L	2.7.7.7	dreplication	Essential_iYH543	Added_in_iYH543	TN131
SPy_1962	proS	Catalyzes the attachment of proline to tRNA(Pro) in a two-step reaction proline is first activated by ATP to form Pro- AMP and then transferred to the acceptor end of tRNA(Pro). As ProRS can inadvertently accommodate and process non-cognate amino acids such as alanine and cysteine, to avoid such errors it has two additional distinct editing activities against alanine. One activity is designated a…	J	6.1.1.15	pbiosynthesis	Essential_iYH543	Added_in_iYH543	TN131
SPy_1964	cdsA	Belongs to the CDS family	S	2.7.7.41	DASYNI16, DASYN181, DASYN140, DASYN141, DASYNI15, DASYN180, DASYN120, DASYNI14, DASYN161, DASYNAI17, DASYN160, DASYNAI15, DASYNI17	Essential_iYH543	Essential_AGORA2	TN131
SPy_1965	uppS	Catalyzes the condensation of isopentenyl diphosphate (IPP) with allylic pyrophosphates generating different type of terpenoids	H	2.5.1.31	UDCPDPS, FT	Essential_iYH543	Essential_AGORA2	TN131
SPy_1976	msmK	Belongs to the ABC transporter superfamily	P	-	ARBabc, GLCabc, MALTabc	Non-essential_iYH543	Non-essential_AGORA2	TP372
SPy_1981	relA	In eubacteria ppGpp (guanosine 3'-diphosphate 5-' diphosphate) is a mediator of the stringent response that coordinates a variety of cellular activities in response to changes in nutritional abundance	KT	2.7.6.5	GTPDPK	Non-essential_iYH543	Non-essential_AGORA2	FP28
SPy_1984	nrdI	Belongs to the NrdI family	F	-	RNDR3, RNDR4, RNDR1, RNDR2	Non-essential_iYH543	Non-essential_AGORA2	TP372
SPy_1986	ptsG	pts system	G	2.7.1.208	GLCpts, MALTpts	Non-essential_iYH543	Non-essential_AGORA2	TP372
SPy_1990	pabB	component I	EH	2.6.1.85,4.1.3.38	ADCS, ADCL	Non-essential_iYH543	Non-essential_AGORA2	TP372
SPy_1991	-	Anthranilate synthase	E	-	ADCS	Non-essential_iYH543	Non-essential_AGORA2	TP372
SPy_2000	dppA	Bacterial extracellular solute-binding proteins, family 5 Middle	E	-	ALAASPabc, GLYASNabc, GLYCYSabc, ALATHRabc, ALAGLYabc, GLYASPabc, GLYLEUPEPT1tc, METALAabc, GLYPROabc, GLYTYRabc, ILEASPabc, ALAGLUabc, GLYGLNabc, ALALEUabc, GLYGLUabc, GLYMETabc, CGLYabc, LEUVALabc, ALAGLNabc, ALAHISabc, GLYPHEabc	Non-essential_iYH543	Added_in_iYH543	TP372
SPy_2001	dppB	ABC-type dipeptide oligopeptide nickel transport systems, permease components	P	-	ALAASPabc, GLYASNabc, GLYCYSabc, ALATHRabc, ALAGLYabc, GLYASPabc, GLYLEUPEPT1tc, METALAabc, GLYPROabc, GLYTYRabc, ILEASPabc, ALAGLUabc, GLYGLNabc, ALALEUabc, GLYGLUabc, GLYMETabc, CGLYabc, LEUVALabc, ALAGLNabc, ALAHISabc, GLYPHEabc	Non-essential_iYH543	Added_in_iYH543	TP372
SPy_2002	-	ABC-type dipeptide oligopeptide nickel transport systems, permease components	P	-	ALAASPabc, GLYASNabc, GLYCYSabc, ALATHRabc, ALAGLYabc, GLYASPabc, GLYLEUPEPT1tc, METALAabc, GLYPROabc, GLYTYRabc, ILEASPabc, ALAGLUabc, GLYGLNabc, ALALEUabc, GLYGLUabc, GLYMETabc, CGLYabc, LEUVALabc, ALAGLNabc, ALAHISabc, GLYPHEabc	Non-essential_iYH543	Added_in_iYH543	TP372
SPy_2003	dppD	transport system, ATPase component	EP	-	ALAASPabc, GLYASNabc, GLYCYSabc, ALATHRabc, ALAGLYabc, GLYASPabc, GLYLEUPEPT1tc, METALAabc, GLYPROabc, GLYTYRabc, ILEASPabc, ALAGLUabc, GLYGLNabc, ALALEUabc, GLYGLUabc, GLYMETabc, CGLYabc, LEUVALabc, ALAGLNabc, ALAHISabc, GLYPHEabc	Non-essential_iYH543	Added_in_iYH543	TP372
SPy_2004	-	transport system, ATPase component	EP	-	ALAASPabc, GLYASNabc, GLYCYSabc, ALATHRabc, ALAGLYabc, GLYASPabc, GLYLEUPEPT1tc, METALAabc, GLYPROabc, GLYTYRabc, ILEASPabc, ALAGLUabc, GLYGLNabc, ALALEUabc, GLYGLUabc, GLYMETabc, CGLYabc, LEUVALabc, ALAGLNabc, ALAHISabc, GLYPHEabc	Non-essential_iYH543	Added_in_iYH543	TP372
SPy_2045	pgpA	COG1267 Phosphatidylglycerophosphatase A and related proteins	I	-	PGPP180, PGPP120, PGPPAI15, PGPPI16, PGPP141, PGPP181, PGPPI15, PGPPI14, PGPPI17, PGPP140, PGPP161, PGPP160, PGPPAI17	Non-essential_iYH543	Added_in_iYH543	TP372
SPy_2047	gldA	glycerol dehydrogenase	C	1.1.1.6	GLYCDx	Non-essential_iYH543	Non-essential_AGORA2	TP372
SPy_2048	mipB	Pfam:Transaldolase	H	2.2.1.2	TALA	Non-essential_iYH543	Non-essential_AGORA2	TP372
SPy_2049	pflD	Pyruvate formate lyase-like	C	2.3.1.54	OBTFL, PFL	Non-essential_iYH543	Non-essential_AGORA2	TP372
SPy_2050	celB	The phosphoenolpyruvate-dependent sugar phosphotransferase system (PTS), a major carbohydrate active - transport system, catalyzes the phosphorylation of incoming sugar substrates concomitant with their translocation across the cell membrane	G	-	CELBpts	Non-essential_iYH543	Non-essential_AGORA2	TP372
SPy_2051	celA	PTS system, Lactose Cellobiose specific IIB subunit	G	2.7.1.196,2.7.1.205	CELBpts	Non-essential_iYH543	Non-essential_AGORA2	TP372
SPy_2052	celC	Phosphotransferase system cellobiose-specific component IIA	G	2.7.1.196,2.7.1.205	CELBpts	Non-essential_iYH543	Non-essential_AGORA2	TP372
SPy_2055	-	4Fe-4S single cluster domain	O	1.97.1.4	PFL	Non-essential_iYH543	Non-essential_AGORA2	TP372
SPy_2059	pbp2A	penicillin-binding protein	M	2.4.1.129,3.4.16.4	PEPGLY	Non-essential_iYH543	Non-essential_AGORA2	TP372
SPy_2081	hutI	Imidazolone-5-propionate hydrolase	Q	3.5.2.7	IZPN	Non-essential_iYH543	Non-essential_AGORA2	TP372
SPy_2082	hutU	Catalyzes the conversion of urocanate to 4-imidazolone- 5-propionate	E	4.2.1.49	URCN	Non-essential_iYH543	Non-essential_AGORA2	TP372
SPy_2083	ftcD	glutamate	E	2.1.2.5	GLUFORT	Non-essential_iYH543	Non-essential_AGORA2	TP372
SPy_2085	fhs	Belongs to the formate--tetrahydrofolate ligase family	F	6.3.4.3	MTHFC, FTHFL	Non-essential_iYH543	Non-essential_AGORA2	TP372
SPy_2089	hutH	Aromatic amino acid lyase	H	4.3.1.3	HISD	Non-essential_iYH543	Non-essential_AGORA2	TP372
SPy_2090	hutG	Catalyzes the conversion of N-formimidoyl-L-glutamate to L-glutamate and formamide	E	3.5.3.8	FGLU	Non-essential_iYH543	Non-essential_AGORA2	TP372
SPy_2092	rpsB	Belongs to the universal ribosomal protein uS2 family	J	-	pbiosynthesis	Essential_iYH543	Essential_AGORA2	TN131
SPy_2093	tsf	Associates with the EF-Tu.GDP complex and induces the exchange of GDP to GTP. It remains bound to the aminoacyl-tRNA.EF- Tu.GTP complex up to the GTP hydrolysis stage on the ribosome	J	-	rtranscription	Essential_iYH543	Added_in_iYH543	TN131
SPy_2096	treC	Domain of unknown function (DUF3459)	G	3.2.1.93	TRE6PH	Non-essential_iYH543	Non-essential_AGORA2	TP372
SPy_2097	treP	phosphoenolpyruvate-dependent sugar phosphotransferase system, EIIA 1	G	2.7.1.201	TREpts	Non-essential_iYH543	Non-essential_AGORA2	TP372
SPy_2110	nrdD	Ribonucleoside-triphosphate reductase	F	1.1.98.6	RNTR1, RNTR2, RNTR4, RNTR3	Non-essential_iYH543	Essential_AGORA2	TP372
SPy_2151	argS	Catalyzes a two-step reaction, first charging an arginine molecule by linking its carboxyl group to the alpha-phosphate of ATP, followed by transfer of the aminoacyl-adenylate to its tRNA	J	6.1.1.19	pbiosynthesis	Essential_iYH543	Essential_AGORA2	TN131
SPy_2156	aspS	Catalyzes the attachment of L-aspartate to tRNA(Asp) in a two-step reaction L-aspartate is first activated by ATP to form Asp-AMP and then transferred to the acceptor end of tRNA(Asp)	J	6.1.1.12	pbiosynthesis	Essential_iYH543	Essential_AGORA2	TN131
SPy_2157	hisS	histidyl-tRNA synthetase	J	6.1.1.21	pbiosynthesis	Essential_iYH543	Essential_AGORA2	TN131
SPy_2159	rpmF	Belongs to the bacterial ribosomal protein bL32 family	J	-	pbiosynthesis	Non-essential_iYH543	Essential_AGORA2	TP372
SPy_2160	rpmG	Belongs to the bacterial ribosomal protein bL33 family	J	-	pbiosynthesis	Non-essential_iYH543	Essential_AGORA2	TP372
SPy_2178	rpsD	One of the primary rRNA binding proteins, it binds directly to 16S rRNA where it nucleates assembly of the body of the 30S subunit	J	-	pbiosynthesis	Essential_iYH543	Essential_AGORA2	TN131
SPy_2182	dnaC	Participates in initiation and elongation during chromosome replication	L	3.6.4.12	dreplication	Essential_iYH543	Added_in_iYH543	TN131
SPy_2183	rplI	binds to the 23S rRNA	J	-	pbiosynthesis	Non-essential_iYH543	Essential_AGORA2	TP372
SPy_2188	mnmA	Catalyzes the 2-thiolation of uridine at the wobble position (U34) of tRNA, leading to the formation of s(2)U34	J	2.8.1.13	pbiosynthesis	Essential_iYH543	Added_in_iYH543	TN131
SPy_2189	sdaAB	L-serine dehydratase	E	4.3.1.17	r0060	Non-essential_iYH543	Non-essential_AGORA2	TP372
SPy_2190	sdaAA	L-serine dehydratase	E	4.3.1.17	r0060	Non-essential_iYH543	Non-essential_AGORA2	TP372
SPy_2196	pgsA	Belongs to the CDP-alcohol phosphatidyltransferase class-I family	I	2.7.8.5	PGSAI16, PGSA181, PGSA141, PGSAI15, PGSA180, PGSAI14, PGSAI17, PGSA161, PGSA140, PGSAAI17, PGSA160, PGSAAI15, PGSA120	Non-essential_iYH543	Essential_AGORA2	TP372
SPy_2202	galU	UTP-glucose-1-phosphate uridylyltransferase	M	2.7.7.9	GALU	Non-essential_iYH543	Non-essential_AGORA2	TP372
SPy_2206	guaB	Catalyzes the conversion of inosine 5'-phosphate (IMP) to xanthosine 5'-phosphate (XMP), the first committed and rate- limiting step in the de novo synthesis of guanine nucleotides, and therefore plays an important role in the regulation of cell growth	F	1.1.1.205	IMPD	Non-essential_iYH543	Non-essential_AGORA2	TP372
SPy_2207	trpS	Tryptophanyl-tRNA synthetase	J	6.1.1.2	pbiosynthesis	Essential_iYH543	Essential_AGORA2	TN131
