# Supplementary material for: A genome-scale metabolic model of a globally disseminated hyperinvasive M1 strain of Streptococcus pyogenes
Source: mSystems. 2024 Aug 19;9(9):e00736-24. doi: 10.1128/msystems.00736-24 (PMC11406949; doi:10.1128/msystems.00736-24)
Supplement: Table S3 — Details of essential genes in both iYH543 and a published genome-scale mutant screen. [file msystems.00736-24-s0004.xlsx]

## Sheet: TP_372
Supplementary Table 3_2. The details of essential genes in both iYH543 and a published genome-scale mutant screen, true negative (TN)
Gene ID	Gene_name_from_EggNOG	Definition_from_EggNOG	COG strings	ECnumbers	Related reactions in iYH543	Gene essentiality in AGORA2-derived model
SPy_0016	yfnA	amino acid	E	-	HISt2r	Added_in_iYH543
SPy_0024	purC	Belongs to the SAICAR synthetase family	F	6.3.2.6	PRASCSi	Non-essential_AGORA2
SPy_0025	purL	Part of the phosphoribosylformylglycinamidine synthase complex involved in the purines biosynthetic pathway. Catalyzes the ATP-dependent conversion of formylglycinamide ribonucleotide (FGAR) and glutamine to yield formylglycinamidine ribonucleotide (FGAM) and glutamate. The FGAM synthase complex is composed of three subunits. PurQ produces an ammonia molecule by converting glutamine to glutamate.…	F	6.3.5.3	PRFGS	Non-essential_AGORA2
SPy_0026	purF	Catalyzes the formation of phosphoribosylamine from phosphoribosylpyrophosphate (PRPP) and glutamine	F	2.4.2.14	GLUPRT	Non-essential_AGORA2
SPy_0027	purM	Phosphoribosylformylglycinamidine cyclo-ligase	F	6.3.3.1	PRAIS	Non-essential_AGORA2
SPy_0028	purN	Formyl transferase	F	2.1.2.2	GARFTi	Non-essential_AGORA2
SPy_0032	purD	Belongs to the GARS family	F	6.3.4.13	PRAGS	Non-essential_AGORA2
SPy_0033	purE	Catalyzes the conversion of N5-carboxyaminoimidazole ribonucleotide (N5-CAIR) to 4-carboxy-5-aminoimidazole ribonucleotide (CAIR)	F	5.4.99.18	5AIZCDC, AIRC4	Non-essential_AGORA2
SPy_0034	purK	Catalyzes the ATP-dependent conversion of 5- aminoimidazole ribonucleotide (AIR) and HCO(3)(-) to N5- carboxyaminoimidazole ribonucleotide (N5-CAIR)	F	6.3.4.18	5AIZCDC, AIRC4	Non-essential_AGORA2
SPy_0036	purB	Belongs to the lyase 1 family. Adenylosuccinate lyase subfamily	F	4.3.2.2	ADSL2r, ADSL1r	Essential_AGORA
SPy_0044	adhP	alcohol dehydrogenase	C	1.1.1.1	ALCD2x, ALCD19	Non-essential_AGORA2
SPy_0051	rplW	One of the early assembly proteins it binds 23S rRNA. One of the proteins that surrounds the polypeptide exit tunnel on the outside of the ribosome. Forms the main docking site for trigger factor binding to the ribosome	J	-	pbiosynthesis	Essential_AGORA2
SPy_0053	rpsS	Protein S19 forms a complex with S13 that binds strongly to the 16S ribosomal RNA	J	-	pbiosynthesis	Essential_AGORA2
SPy_0059	rpmC	Belongs to the universal ribosomal protein uL29 family	J	-	pbiosynthesis	Essential_AGORA2
SPy_0060	rpsQ	One of the primary rRNA binding proteins, it binds specifically to the 5'-end of 16S ribosomal RNA	J	-	pbiosynthesis	Essential_AGORA2
SPy_0061	rplN	Binds to 23S rRNA. Forms part of two intersubunit bridges in the 70S ribosome	J	-	pbiosynthesis	Essential_AGORA2
SPy_0062	rplX	One of the proteins that surrounds the polypeptide exit tunnel on the outside of the subunit	J	-	pbiosynthesis	Essential_AGORA2
SPy_0063	rplE	This is 1 of the proteins that binds and probably mediates the attachment of the 5S RNA into the large ribosomal subunit, where it forms part of the central protuberance. In the 70S ribosome it contacts protein S13 of the 30S subunit (bridge B1b), connecting the 2 subunits	J	-	pbiosynthesis	Essential_AGORA2
SPy_0064	rpsN	Binds 16S rRNA, required for the assembly of 30S particles and may also be responsible for determining the conformation of the 16S rRNA at the A site	J	-	pbiosynthesis	Non-essential_AGORA2
SPy_0065	rpsH	One of the primary rRNA binding proteins, it binds directly to 16S rRNA central domain where it helps coordinate assembly of the platform of the 30S subunit	J	-	pbiosynthesis	Essential_AGORA2
SPy_0067	rplR	This is one of the proteins that binds and probably mediates the attachment of the 5S RNA into the large ribosomal subunit, where it forms part of the central protuberance	J	-	pbiosynthesis	Essential_AGORA2
SPy_0072	rplO	binds to the 23S rRNA	J	-	pbiosynthesis	Essential_AGORA2
SPy_0076	rpmJ	Belongs to the bacterial ribosomal protein bL36 family	J	-	pbiosynthesis	Essential_AGORA2
SPy_0093	adcC	ABC transporter, ATP-binding protein	P	-	ZNabc	Non-essential_AGORA2
SPy_0094	adcB	ABC transporter (Permease	P	-	ZNabc	Non-essential_AGORA2
SPy_0097	pbp1B	penicillin-binding protein	M	2.4.1.129	PEPGLY	Non-essential_AGORA2
SPy_0109	ackA	Catalyzes the formation of acetyl phosphate from acetate and ATP. Can also catalyze the reverse reaction	F	2.7.2.1	PPAKr, ACKr	Non-essential_AGORA2
SPy_0112	proC	Catalyzes the reduction of 1-pyrroline-5-carboxylate (PCA) to L-proline	E	1.5.1.2	P5CRyr, PRO1x	Non-essential_AGORA2
SPy_0115	pepA	COG1363 Cellulase M and related proteins	G	3.4.11.7	GLYGLU1c, ALAGLU1c, GLYPROPRO1c	Added_in_iYH543
SPy_0121	dukB	deoxynucleoside kinase	F	-	r0456, DADNK	Non-essential_AGORA2
SPy_0137	atoE	fatty acid transporter	I	-	BUTt2r, ACACt2	Non-essential_AGORA2
SPy_0140	atoB	Belongs to the thiolase family	I	2.3.1.9	ACACT6r, ACACT7r, MACCOAT, ACACT1r, ACACT5r, ACACT4r, ACACT2r, ACACT3r	Non-essential_AGORA2
SPy_0141	atoD	COG1788 Acyl CoA acetate 3-ketoacid CoA transferase, alpha subunit	I	2.8.3.8,2.8.3.9	OCOAT1r, BCOAACT	Non-essential_AGORA2
SPy_0142	yodR	COG2057 Acyl CoA acetate 3-ketoacid CoA transferase, beta subunit	I	2.8.3.8,2.8.3.9	OCOAT1r, BCOAACT	Non-essential_AGORA2
SPy_0148	ntpI	Belongs to the V-ATPase 116 kDa subunit family	C	-	VATPase	Added_in_iYH543
SPy_0149	ntpK	Belongs to the V-ATPase proteolipid subunit family	C	-	VATPase	Added_in_iYH543
SPy_0150	atpE	Produces ATP from ADP in the presence of a proton gradient across the membrane	C	-	VATPase	Added_in_iYH543
SPy_0151	ntpC	subunit C	C	-	VATPase	Added_in_iYH543
SPy_0154	ntpA	Produces ATP from ADP in the presence of a proton gradient across the membrane. The V-type alpha chain is a catalytic subunit	C	3.6.3.14,3.6.3.15	VATPase	Added_in_iYH543
SPy_0155	ntpB	Produces ATP from ADP in the presence of a proton gradient across the membrane. The V-type beta chain is a regulatory subunit	C	-	VATPase	Added_in_iYH543
SPy_0157	ntpD	Produces ATP from ADP in the presence of a proton gradient across the membrane	C	-	VATPase	Added_in_iYH543
SPy_0160	purA	Plays an important role in the de novo pathway of purine nucleotide biosynthesis. Catalyzes the first committed step in the biosynthesis of AMP from IMP	F	6.3.4.4	ADSS	Essential_AGORA2
SPy_0172	metC	cystathionine	E	4.4.1.8	CYSDS, CYSTL	Non-essential_AGORA2
SPy_0177	ulaD	COG0269 3-hexulose-6-phosphate synthase and related proteins	G	4.1.1.85,4.1.2.43	KG6PDC	Added_in_iYH543
SPy_0178	sga	3-epimerase	G	5.1.3.22	X5PL3E	Added_in_iYH543
SPy_0179	araD	links the arabinose metabolic pathway to the pentose phosphate pathway and allows the bacteria to use arabinose as an energy source	G	5.1.3.4	RBP4E	Non-essential_AGORA2
SPy_0182	ulaG	L-ascorbate 6-phosphate lactonase	S	-	ASCBPL	Non-essential_AGORA2
SPy_0183	opuAA	glycine betaine	E	3.6.3.32	ARSENBabc, CTBTabc, GBBTNabc, GLYBabc	Non-essential_AGORA2
SPy_0184	busAB	glycine betaine	E	-	ARSENBabc, CTBTabc, GBBTNabc, GLYBabc	Non-essential_AGORA2
SPy_0197	nadC	Belongs to the NadC ModD family	H	2.4.2.19	NNDPR	Non-essential_AGORA2
SPy_0207	bioY	BioY family	S	-	BTNabc	Non-essential_AGORA2
SPy_0224	galU	UTP-glucose-1-phosphate uridylyltransferase	M	2.7.7.9	GALU	Non-essential_AGORA2
SPy_0235	dut	This enzyme is involved in nucleotide metabolism it produces dUMP, the immediate precursor of thymidine nucleotides and it decreases the intracellular concentration of dUTP so that uracil cannot be incorporated into DNA	F	3.6.1.23	DUTPDP	Non-essential_AGORA2
SPy_0237	cah	Reversible hydration of carbon dioxide	P	4.2.1.1	H2CO3D	Essential_AGORA2
SPy_0246	rnpA	RNaseP catalyzes the removal of the 5'-leader sequence from pre-tRNA to produce the mature 5'-terminus. It can also cleave other RNA substrates such as 4.5S RNA. The protein component plays an auxiliary but essential role in vivo by binding to the 5'-leader sequence and broadening the substrate specificity of the ribozyme	J	3.1.26.5	rtranscription	Essential_AGORA2
SPy_0250	rpmH	Ribosomal protein L34	J	-	pbiosynthesis	Essential_AGORA2
SPy_0251	nanE	Converts N-acetylmannosamine-6-phosphate (ManNAc-6-P) to N-acetylglucosamine-6-phosphate (GlcNAc-6-P)	G	5.1.3.9	AMANAPEr	Non-essential_AGORA2
SPy_0257	nanH	Belongs to the DapA family	EM	4.1.3.3	ACNML	Non-essential_AGORA2
SPy_0258	nanK	ROK family	GK	-	AMANK	Non-essential_AGORA2
SPy_0264	rpe	Belongs to the ribulose-phosphate 3-epimerase family	G	5.1.3.1	RPE	Essential_AGORA2
SPy_0265	thiN	thiamine pyrophosphokinase	H	2.7.6.2	TMDPK	Essential_AGORA2
SPy_0280	uppP	Catalyzes the dephosphorylation of undecaprenyl diphosphate (UPP). Confers resistance to bacitracin	V	3.6.1.27	UDCPDP	Essential_AGORA2
SPy_0294	amiC	ABC transporter (Permease	P	-	ALAASPabc, GLYASNabc, GLYCYSabc, ALATHRabc, ALAGLYabc, GLYASPabc, GLYLEUPEPT1tc, METALAabc, GLYPROabc, GLYTYRabc, ILEASPabc, ALAGLUabc, GLYGLNabc, ALALEUabc, GLYGLUabc, GLYMETabc, CGLYabc, LEUVALabc, ALAGLNabc, ALAHISabc, GLYPHEabc	Added_in_iYH543
SPy_0295	amiD	ABC transporter (Permease	P	-	ALAASPabc, GLYASNabc, GLYCYSabc, ALATHRabc, ALAGLYabc, GLYASPabc, GLYLEUPEPT1tc, METALAabc, GLYPROabc, GLYTYRabc, ILEASPabc, ALAGLUabc, GLYGLNabc, ALALEUabc, GLYGLUabc, GLYMETabc, CGLYabc, LEUVALabc, ALAGLNabc, ALAHISabc, GLYPHEabc	Non-essential_AGORA2
SPy_0296	amiE	Belongs to the ABC transporter superfamily	P	-	ALAASPabc, GLYASNabc, GLYCYSabc, ALATHRabc, ALAGLYabc, GLYASPabc, GLYLEUPEPT1tc, METALAabc, GLYPROabc, GLYTYRabc, ILEASPabc, ALAGLUabc, GLYGLNabc, ALALEUabc, GLYGLUabc, GLYMETabc, CGLYabc, LEUVALabc, ALAGLNabc, ALAHISabc, GLYPHEabc	Non-essential_AGORA2
SPy_0297	amiF	Belongs to the ABC transporter superfamily	P	-	ALAASPabc, GLYASNabc, GLYCYSabc, ALATHRabc, ALAGLYabc, GLYASPabc, GLYLEUPEPT1tc, METALAabc, GLYPROabc, GLYTYRabc, ILEASPabc, ALAGLUabc, GLYGLNabc, ALALEUabc, GLYGLUabc, GLYMETabc, CGLYabc, LEUVALabc, ALAGLNabc, ALAHISabc, GLYPHEabc	Non-essential_AGORA2
SPy_0317	-	ABC transporter substrate-binding protein	ET	-	CYSabc	Non-essential_AGORA2
SPy_0319	metQ	Belongs to the NlpA lipoprotein family	M	-	METSOX2abc, METSOX1abc, METabc, METDabc	Non-essential_AGORA2
SPy_0320	metN	Part of the ABC transporter complex MetNIQ involved in methionine import. Responsible for energy coupling to the transport system	P	-	METSOX2abc, METSOX1abc, METabc, METDabc	Added_in_iYH543
SPy_0321	metI	ABC transporter (Permease	P	-	METSOX2abc, METSOX1abc, METabc, METDabc	Non-essential_AGORA2
SPy_0323	brnQ	Component of the transport system for branched-chain amino acids	E	-	VALt2r	Essential_AGORA2
SPy_0326	ktrA	COG0569 K transport systems, NAD-binding component	P	-	Kt3	Non-essential_AGORA2
SPy_0327	ktrB	COG0168 Trk-type K transport systems, membrane components	P	-	Kt3	Non-essential_AGORA2
SPy_0366	scpA	Participates in chromosomal partition during cell division. May act via the formation of a condensin-like complex containing Smc and ScpB that pull DNA away from mid-cell into both cell halves	D	-	dreplication	Essential_AGORA2
SPy_0367	scpB	Participates in chromosomal partition during cell division. May act via the formation of a condensin-like complex containing Smc and ScpA that pull DNA away from mid-cell into both cell halves	D	-	dreplication	Essential_AGORA2
SPy_0369	rluB	Belongs to the pseudouridine synthase RsuA family	J	5.4.99.22	YUMPS	Non-essential_AGORA2
SPy_0373	ribU	Mediates riboflavin uptake, may also transport FMN and roseoflavin. Probably a riboflavin-binding protein that interacts with the energy-coupling factor (ECF) ABC-transporter complex. Unlike classic ABC transporters this ECF transporter provides the energy necessary to transport a number of different substrates. The substrates themselves are bound by transmembrane, not extracytoplasmic soluble pr…	U	-	RIBFLVt2r	Essential_AGORA2
SPy_0374	yodM	Membrane-associated phospholipid phosphatase	I	3.6.1.27	UDCPDP	Added_in_iYH543
SPy_0379	pflA	Activation of pyruvate formate-lyase under anaerobic conditions by generation of an organic free radical, using S- adenosylmethionine and reduced flavodoxin as cosubstrates to produce 5'-deoxy-adenosine	C	1.97.1.4	PFL	Non-essential_AGORA2
SPy_0383	fhuG	Belongs to the binding-protein-dependent transport system permease family. FecCD subfamily	P	-	FECRMabc	Non-essential_AGORA2
SPy_0392	upp	Catalyzes the conversion of uracil and 5-phospho-alpha- D-ribose 1-diphosphate (PRPP) to UMP and diphosphate	F	2.4.2.9	UPPRT	Non-essential_AGORA2
SPy_0425	nrdF	Provides the precursors necessary for DNA synthesis. Catalyzes the biosynthesis of deoxyribonucleotides from the corresponding ribonucleotides	F	1.17.4.1	RNDR3, RNDR4, RNDR1, RNDR2	Non-essential_AGORA2
SPy_0426	nrdI	Probably involved in ribonucleotide reductase function	F	-	RNDR3, RNDR4, RNDR1, RNDR2	Non-essential_AGORA2
SPy_0427	nrdE	Provides the precursors necessary for DNA synthesis. Catalyzes the biosynthesis of deoxyribonucleotides from the corresponding ribonucleotides	F	1.17.4.1	RNDR3, RNDR4, RNDR1, RNDR2	Non-essential_AGORA2
SPy_0442	-	glycerol-3-phosphate transporter	G	-	GLYC3Pt	Non-essential_AGORA2
SPy_0444	nudF	AdP-ribose pyrophosphatase	L	3.6.1.13	ADPRDP	Non-essential_AGORA2
SPy_0453	psaA	Belongs to the bacterial solute-binding protein 9 family	P	-	MNabc	Essential_AGORA2
SPy_0454	sitB	ABC transporter, ATP-binding protein	P	3.6.3.35	MNabc	Essential_AGORA2
SPy_0456	mtsC	ABC-type Mn2 Zn2 transport systems, permease components	P	-	MNabc	Essential_AGORA2
SPy_0466	msrA	Has an important function as a repair enzyme for proteins that have been inactivated by oxidation. Catalyzes the reversible oxidation-reduction of methionine sulfoxide in proteins to methionine	O	1.8.4.11,1.8.4.12	METSOXR1r	Non-essential_AGORA2
SPy_0511	gloA	Lactoylglutathione lyase	E	4.4.1.5	LGTHL	Non-essential_AGORA2
SPy_0512	frp	nitroreductase	C	-	r0398, DHPR	Non-essential_AGORA2
SPy_0513	pepQ	Belongs to the peptidase M24B family	E	3.4.13.9	GLYPROPRO1c	Added_in_iYH543
SPy_0524	vraB	Belongs to the thiolase family	I	2.3.1.9	ACACT6r, ACACT7r, MACCOAT, ACACT1r, ACACT5r, ACACT4r, ACACT2r, ACACT3r	Non-essential_AGORA2
SPy_0526	-	AMP-binding enzyme	IQ	6.2.1.3	FACOAL160i, FACOAL161, FACOALI17, AACOAT, FACOALI16, FACOALI15, FACOALI14, FACOAL140i, FACOALAI17, FACOALAI15, FACOAL181i, FACOAL180i	Non-essential_AGORA2
SPy_0529	vicK	Histidine kinase	T	2.7.13.3	rtranscription	Essential_AGORA2
SPy_0531	rnc	Digests double-stranded RNA. Involved in the processing of primary rRNA transcript to yield the immediate precursors to the large and small rRNAs (23S and 16S). Processes some mRNAs, and tRNAs when they are encoded in the rRNA operon. Processes pre- crRNA and tracrRNA of type II CRISPR loci if present in the organism	J	3.1.26.3	rtranscription	Essential_AGORA2
SPy_0532	smc	Required for chromosome condensation and partitioning	D	-	dreplication	Essential_AGORA2
SPy_0534	aroE	Involved in the biosynthesis of the chorismate, which leads to the biosynthesis of aromatic amino acids. Catalyzes the reversible NADPH linked reduction of 3-dehydroshikimate (DHSA) to yield shikimate (SA)	E	1.1.1.25	SHK3Dr	Non-essential_AGORA2
SPy_0538	-	S-adenosylmethionine synthetase (AdoMet synthetase)	E	2.5.1.6	METAT	Non-essential_AGORA2
SPy_0572	-	pts system	G	-	ARBTpts, SALCpts	Non-essential_AGORA2
SPy_0574	bglH	Belongs to the glycosyl hydrolase 1 family	G	3.2.1.86	AB6PGH2, 6PHBG, 6PHBG2, BGLA1, AB6PGH	Non-essential_AGORA2
SPy_0608	ppc	Forms oxaloacetate, a four-carbon dicarboxylic acid source for the tricarboxylic acid cycle	H	4.1.1.31	PPCr	Essential_AGORA2
SPy_0613	tpiA	Involved in the gluconeogenesis. Catalyzes stereospecifically the conversion of dihydroxyacetone phosphate (DHAP) to D-glyceraldehyde-3-phosphate (G3P)	G	5.3.1.1	TPI	Non-essential_AGORA2
SPy_0621	ywfO	COG1078 HD superfamily phosphohydrolases	S	-	NTPTP1	Non-essential_AGORA2
SPy_0638	-	pfkB family carbohydrate kinase	G	2.7.1.45	DDGLK	Non-essential_AGORA2
SPy_0639	kgdA	KDPG and KHG aldolase	G	4.1.2.14,4.1.3.42	DDPGA, EDA_R, EDA	Non-essential_AGORA2
SPy_0640	-	Haloacid dehalogenase-like hydrolase	S	-	PGMT2	Non-essential_AGORA2
SPy_0646	yqgX	COG0491 Zn-dependent hydrolases, including glyoxylases	S	3.1.2.6	GLYOX	Non-essential_AGORA2
SPy_0650	aspB	Aminotransferase	E	2.6.1.1,2.6.1.14	EHGLAT, ASPTA, TYRTA	Essential_AGORA2
SPy_0713	pepD	Dipeptidase	E	-	AMPTASECG, GLYGLN1c, ALAGLU1c, GLYPROPRO1c, ALAASP1c, ALATHR1c, ALALEU1c, LEUVAL1c, GLYTYR1c, GLYASP1c, GLYASN1c, METALA1c, ALAGLN1c, ALAHIS1c, GLYMET1c, GLYLEUHYDROc, GLYGLU1c, AMPTASEGC, GLYPHEHYc, ALAGLY1c, ILEASP1c	Added_in_iYH543
SPy_0717	rpmE	50S ribosomal protein L31	J	-	pbiosynthesis	Essential_AGORA2
SPy_0723	-	Chloride channel protein	P	-	r2137	Non-essential_AGORA2
SPy_0724	rplS	This protein is located at the 30S-50S ribosomal subunit interface and may play a role in the structure and function of the aminoacyl-tRNA binding site	J	-	pbiosynthesis	Essential_AGORA2
SPy_0754	atpE	F(1)F(0) ATP synthase produces ATP from ADP in the presence of a proton or sodium gradient. F-type ATPases consist of two structural domains, F(1) containing the extramembraneous catalytic core and F(0) containing the membrane proton channel, linked together by a central stalk and a peripheral stalk. During catalysis, ATP synthesis in the catalytic domain of F(1) is coupled via a rotary mechanism…	C	-	ATPS4	Added_in_iYH543
SPy_0755	atpB	it plays a direct role in the translocation of protons across the membrane	C	-	ATPS4	Added_in_iYH543
SPy_0761	atpC	Produces ATP from ADP in the presence of a proton gradient across the membrane	C	-	ATPS4	Non-essential_AGORA2
SPy_0763	murA	Cell wall formation. Adds enolpyruvyl to UDP-N- acetylglucosamine	M	2.5.1.7	UAGCVT_r	Non-essential_AGORA2
SPy_0803	cmk	Belongs to the cytidylate kinase family. Type 1 subfamily	F	2.7.4.25	CYTK2, CYTDK3, CYTK1	Non-essential_AGORA2
SPy_0805	rpmI	Belongs to the bacterial ribosomal protein bL35 family	J	-	pbiosynthesis	Essential_AGORA2
SPy_0806	rplT	Binds directly to 23S ribosomal RNA and is necessary for the in vitro assembly process of the 50S ribosomal subunit. It is not involved in the protein synthesizing functions of that subunit	J	-	pbiosynthesis	Essential_AGORA2
SPy_0809	aroD	Involved in the third step of the chorismate pathway, which leads to the biosynthesis of aromatic amino acids. Catalyzes the cis-dehydration of 3-dehydroquinate (DHQ) and introduces the first double bond of the aromatic ring to yield 3- dehydroshikimate	E	4.2.1.10	DHQTi	Essential_AGORA2
SPy_0810	aroC	Catalyzes the anti-1,4-elimination of the C-3 phosphate and the C-6 proR hydrogen from 5-enolpyruvylshikimate-3-phosphate (EPSP) to yield chorismate, which is the branch point compound that serves as the starting substrate for the three terminal pathways of aromatic amino acid biosynthesis. This reaction introduces a second double bond into the aromatic ring system	E	4.2.3.5	CHORS	Essential_AGORA2
SPy_0813	gor	Belongs to the class-I pyridine nucleotide-disulfide oxidoreductase family	C	1.8.1.7	GTHRD	Non-essential_AGORA2
SPy_0814	folC	Belongs to the folylpolyglutamate synthase family	H	6.3.2.12,6.3.2.17	FPGS_tm, FPGS7, DHFS	Non-essential_AGORA2
SPy_0819	rplU	This protein binds to 23S rRNA in the presence of protein L20	J	-	pbiosynthesis	Essential_AGORA2
SPy_0822	rpmA	Belongs to the bacterial ribosomal protein bL27 family	J	-	pbiosynthesis	Essential_AGORA2
SPy_0827	rluD	Responsible for synthesis of pseudouridine from uracil	J	5.4.99.23	YUMPS	Non-essential_AGORA2
SPy_0830	pyrR	Also displays a weak uracil phosphoribosyltransferase activity which is not physiologically significant	F	2.4.2.9	UPPRT	Non-essential_AGORA2
SPy_0831	pyrP	uracil Permease	F	-	URAt2	Essential_AGORA2
SPy_0832	pyrB	Belongs to the ATCase OTCase family	F	2.1.3.2	ASPCT	Non-essential_AGORA2
SPy_0833	carA	carbamoyl-phosphate synthetase glutamine chain	F	6.3.5.5	CBPS	Non-essential_AGORA2
SPy_0835	carB	carbamoyl-phosphate synthetase ammonia chain	F	6.3.5.5	CBPS	Non-essential_AGORA2
SPy_0839	glpQ	phosphodiesterase	C	3.1.4.46	GPDDA2, GPDDA4, GPDDA1	Non-essential_AGORA2
SPy_0840	rpsP	Belongs to the bacterial ribosomal protein bS16 family	J	-	pbiosynthesis	Essential_AGORA2
SPy_0845	czcD	cation diffusion facilitator family transporter	P	-	ZN2t4, CD2t6r	Non-essential_AGORA2
SPy_0850	yumC	Ferredoxin--NADP reductase	C	1.18.1.2,1.19.1.1	TRDRr	Essential_AGORA2
SPy_0852	panE	Catalyzes the NADPH-dependent reduction of ketopantoate into pantoic acid	H	1.1.1.169	DPRr	Non-essential_AGORA2
SPy_0854	pfkB	Belongs to the carbohydrate kinase PfkB family. LacC subfamily	H	2.7.1.56	PFK_2, FRUK	Non-essential_AGORA2
SPy_0855	fruA	phosphotransferase system	G	2.7.1.202	FRUpts	Non-essential_AGORA2
SPy_0872	XK27_00340	Belongs to the 5'-nucleotidase family	F	3.1.3.5,3.1.3.6,3.1.4.16,3.6.1.45	NTD7, NTD11, NTD9, NT5C, NTD3, NTD5, NTD6, NTD10, NTD8, NTD2, NTD4, NTD5_a, NTD1	Essential_AGORA2
SPy_0873	-	Region found in RelA / SpoT proteins	S	2.7.6.5	GTPDPK	Non-essential_AGORA2
SPy_0880	mvaA	Belongs to the HMG-CoA reductase family	C	1.1.1.88,2.3.1.9	ACACT6r, ACACT7r, MACCOAT, ACACT1r, ACACT5r, ACACT4r, ACACT2r, ACACT3r	Added_in_iYH543
SPy_0882	thyA	Catalyzes the reductive methylation of 2'-deoxyuridine- 5'-monophosphate (dUMP) to 2'-deoxythymidine-5'-monophosphate (dTMP) while utilizing 5,10-methylenetetrahydrofolate (mTHF) as the methyl donor and reductant in the reaction, yielding dihydrofolate (DHF) as a by-product. This enzymatic reaction provides an intracellular de novo source of dTMP, an essential precursor for DNA biosynthesis	F	2.1.1.45	TMDS	Essential_AGORA2
SPy_0889	rpiA	Catalyzes the reversible conversion of ribose-5- phosphate to ribulose 5-phosphate	G	5.3.1.6	RPI, ALLPI	Essential_AGORA2
SPy_0890	deoB	Phosphotransfer between the C1 and C5 carbon atoms of pentose	G	5.4.2.7	r0570, PPM	Non-essential_AGORA2
SPy_0892	punA	The purine nucleoside phosphorylases catalyze the phosphorolytic breakdown of the N-glycosidic bond in the beta- (deoxy)ribonucleoside molecules, with the formation of the corresponding free purine bases and pentose-1-phosphate	F	2.4.2.1,2.4.2.28	PUNP6, DURIPP, PUNP7, PUNP5, PUNP2, NP1_r, PUNP3, PUNP4, PUNP1, PNP	Non-essential_AGORA2
SPy_0894	deoD	purine nucleoside phosphorylase	F	2.4.2.1	PUNP6, DURIPP, PUNP7, PUNP5, PUNP2, NP1_r, PUNP3, PUNP4, PUNP1, PNP	Non-essential_AGORA2
SPy_0900	pyrF	Catalyzes the decarboxylation of orotidine 5'- monophosphate (OMP) to uridine 5'-monophosphate (UMP)	F	4.1.1.23	OMPDC	Non-essential_AGORA2
SPy_0901	pyrE	Catalyzes the transfer of a ribosyl phosphate group from 5-phosphoribose 1-diphosphate to orotate, leading to the formation of orotidine monophosphate (OMP)	F	2.4.2.10	OROTPT	Non-essential_AGORA2
SPy_0907	pyrC	Belongs to the metallo-dependent hydrolases superfamily. DHOase family. Class I DHOase subfamily	F	3.5.2.3	DHORTS	Non-essential_AGORA2
SPy_0923	XK27_05445	UDPglucose--hexose-1-phosphate uridylyltransferase	G	-	CYSDS, CYSTL	Non-essential_AGORA2
SPy_0927	apt	Catalyzes a salvage reaction resulting in the formation of AMP, that is energically less costly than de novo synthesis	F	2.4.2.7	ADPT	Non-essential_AGORA2
SPy_1026	acoA	Dehydrogenase E1 component	C	1.2.4.1	ACTNDH	Non-essential_AGORA2
SPy_1028	acoB	COG0022 Pyruvate 2-oxoglutarate dehydrogenase complex, dehydrogenase (E1) component, eukaryotic type, beta subunit	C	1.2.4.1	ACTNDH	Non-essential_AGORA2
SPy_1029	acoC	acyltransferase (E2) component, and related enzymes	C	2.3.1.12	PDHbr, ACTNDH	Non-essential_AGORA2
SPy_1031	lpdA	Dehydrogenase	C	1.8.1.4	ACTNDH, PDHc	Non-essential_AGORA2
SPy_1033	lplA	Lipoate-protein ligase	H	6.3.1.20	RE1944C	Non-essential_AGORA2
SPy_1040	hemN	Involved in the biosynthesis of porphyrin-containing compound	H	-	CPPPGO	Non-essential_AGORA2
SPy_1055	msrB	peptide methionine sulfoxide reductase	O	1.8.4.12	TRDOXOX	Non-essential_AGORA2
SPy_1060	ptsD	IID component	G	-	MANpts	Non-essential_AGORA2
SPy_1067	gabD	Belongs to the aldehyde dehydrogenase family	C	1.2.1.16,1.2.1.20,1.2.1.79	SSALxr	Non-essential_AGORA2
SPy_1069	yodC	nitroreductase	C	-	r0398, DHPR	Non-essential_AGORA2
SPy_1070	pepV	Dipeptidase	E	3.5.1.18	ALAHIS1c, SDPDS	Added_in_iYH543
SPy_1072	rplJ	Forms part of the ribosomal stalk, playing a central role in the interaction of the ribosome with GTP-bound translation factors	J	-	pbiosynthesis	Essential_AGORA2
SPy_1073	rplL	Forms part of the ribosomal stalk which helps the ribosome interact with GTP-bound translation factors. Is thus essential for accurate translation	J	-	pbiosynthesis	Essential_AGORA2
SPy_1097	folE	gtp cyclohydrolase	F	3.5.4.16	GTPCI, r0775, r0708, r0120, r0777	Non-essential_AGORA2
SPy_1098	folP	Catalyzes the condensation of para-aminobenzoate (pABA) with 6-hydroxymethyl-7,8-dihydropterin diphosphate (DHPt-PP) to form 7,8-dihydropteroate (H2Pte), the immediate precursor of folate derivatives	H	2.5.1.15	DHPS, FOLD3	Non-essential_AGORA2
SPy_1099	folB	Catalyzes the conversion of 7,8-dihydroneopterin to 6- hydroxymethyl-7,8-dihydropterin	H	1.13.11.81,4.1.2.25,5.1.99.8	DHNPA	Non-essential_AGORA2
SPy_1100	folK	2-amino-4-hydroxy-6-hydroxymethyldihydropteridine pyrophosphokinase	H	2.7.6.3	HPPK	Non-essential_AGORA2
SPy_1102	potA	Part of the ABC transporter complex PotABCD involved in spermidine putrescine import. Responsible for energy coupling to the transport system	P	3.6.3.30,3.6.3.31	SPMDabc, PTRCabc	Essential_AGORA2
SPy_1103	potB	ABC-type spermidine putrescine transport system, permease component I	P	-	SPMDabc, PTRCabc	Essential_AGORA2
SPy_1104	potC	ABC-type spermidine putrescine transport system, permease component II	P	-	SPMDabc, PTRCabc	Essential_AGORA2
SPy_1105	potD	spermidine putrescine ABC transporter	P	-	SPMDabc, PTRCabc	Essential_AGORA2
SPy_1110	-	malic enzyme	C	1.1.1.38	ME2	Non-essential_AGORA2
SPy_1123	prs2	Involved in the biosynthesis of the central metabolite phospho-alpha-D-ribosyl-1-pyrophosphate (PRPP) via the transfer of pyrophosphoryl group from ATP to 1-hydroxyl of ribose-5-phosphate (Rib-5-P)	F	2.7.6.1	PRPPS	Non-essential_AGORA2
SPy_1124	yjbK	Adenylate cyclase	S	-	ADNCYC	Non-essential_AGORA2
SPy_1125	yjbM	Gtp pyrophosphokinase	S	2.7.6.5	GTPDPK	Non-essential_AGORA2
SPy_1128	pta	phosphate acetyltransferase	C	2.3.1.8,3.6.3.21	PTA2, PTAr	Non-essential_AGORA2
SPy_1133	proV	abc transporter atp-binding protein	E	-	PROabc, GLYBabc	Non-essential_AGORA2
SPy_1134	proWX	ABC transporter	P	-	PROabc, GLYBabc	Non-essential_AGORA2
SPy_1135	guaC	Catalyzes the irreversible NADPH-dependent deamination of GMP to IMP. It functions in the conversion of nucleobase, nucleoside and nucleotide derivatives of G to A nucleotides, and in maintaining the intracellular balance of A and G nucleotides	F	1.7.1.7	GMPR	Essential_AGORA2
SPy_1136	xpt	Converts the preformed base xanthine, a product of nucleic acid breakdown, to xanthosine 5'-monophosphate (XMP), so it can be reused for RNA or DNA synthesis	F	2.4.2.22	HXPRT, XPPT	Essential_AGORA2
SPy_1137	pbuX	xanthine permease	F	-	XANt2	Essential_AGORA2
SPy_1139	dmpI	isomerase activity	S	5.3.2.6	2HMCOXT	Non-essential_AGORA2
SPy_1140	tdk	thymidine kinase	F	2.7.1.21	DURIK1, TMDK1	Non-essential_AGORA2
SPy_1145	glyA	Catalyzes the reversible interconversion of serine and glycine with tetrahydrofolate (THF) serving as the one-carbon carrier. This reaction serves as the major source of one-carbon groups required for the biosynthesis of purines, thymidylate, methionine, and other important biomolecules. Also exhibits THF- independent aldolase activity toward beta-hydroxyamino acids, producing glycine and aldehyd…	E	2.1.2.1	GHMT2r	Non-essential_AGORA2
SPy_1150	noxE	NADH oxidase	P	-	NPR	Non-essential_AGORA2
SPy_1151	ldh	Belongs to the LDH MDH superfamily. LDH family	C	1.1.1.27	L_LACD, L_LACD2, L_LACD3, LDH_L	Non-essential_AGORA2
SPy_1164	topA	Releases the supercoiling and torsional tension of DNA, which is introduced during the DNA replication and transcription, by transiently cleaving and rejoining one strand of the DNA duplex. Introduces a single-strand break via transesterification at a target site in duplex DNA. The scissile phosphodiester is attacked by the catalytic tyrosine of the enzyme, resulting in the formation of a DNA-(5'…	L	5.99.1.2	dreplication	Essential_AGORA2
SPy_1170	ddh	Belongs to the D-isomer specific 2-hydroxyacid dehydrogenase family	CH	1.1.1.28	LDH_D, LDH_D2, D_LACD	Non-essential_AGORA2
SPy_1174	oadA	HMGL-like	C	4.1.1.3	OAADC	Non-essential_AGORA2
SPy_1176	-	Biotin-lipoyl like	I	-	OAADC	Non-essential_AGORA2
SPy_1177	gcdB	Na -transporting methylmalonyl-CoA oxaloacetate decarboxylase, beta subunit	C	-	OAADC	Non-essential_AGORA2
SPy_1183	oadG	biotin carboxyl carrier protein	I	-	OAADC	Non-essential_AGORA2
SPy_1184	oadB	decarboxylase, beta subunit	C	4.1.1.3	OAADC	Non-essential_AGORA2
SPy_1186	citD	Covalent carrier of the coenzyme of citrate lyase	C	-	CITL	Non-essential_AGORA2
SPy_1188	citE	Citrate lyase beta subunit	G	4.1.3.34	CITL	Non-essential_AGORA2
SPy_1189	citF	Citrate lyase, alpha subunit	H	2.8.3.10	CITL	Non-essential_AGORA2
SPy_1191	oadA	HMGL-like	C	4.1.1.3	OAADC	Non-essential_AGORA2
SPy_1204	guaA	Catalyzes the synthesis of GMP from XMP	F	6.3.5.2	r0301	Added_in_iYH543
SPy_1208	-	ECF-type riboflavin transporter, S component	S	-	RIBFLVt2r	Added_in_iYH543
SPy_1209	pdxK	Belongs to the pyridoxine kinase family	H	2.7.1.35	PYDXNK, PYDXK, PYDAMK	Non-essential_AGORA2
SPy_1212	cls	Catalyzes the reversible phosphatidyl group transfer from one phosphatidylglycerol molecule to another to form cardiolipin (CL) (diphosphatidylglycerol) and glycerol	I	-	CLPNSI14, CLPNS160, CLPNSI15, CLPNS180, CLPNSI16, CLPNSAI15, CLPNSI17, CLPNS140, CLPNSAI17	Essential_AGORA2
SPy_1214	lplA	Lipoate-protein ligase	H	6.3.1.20	RE1944C	Non-essential_AGORA2
SPy_1230	cdd	This enzyme scavenges exogenous and endogenous cytidine and 2'-deoxycytidine for UMP synthesis	F	3.5.4.5	CYTD, DCYTD	Non-essential_AGORA2
SPy_1234	rpsT	Binds directly to 16S ribosomal RNA	J	-	pbiosynthesis	Essential_AGORA2
SPy_1241	pstB1	Part of the ABC transporter complex PstSACB involved in phosphate import. Responsible for energy coupling to the transport system	P	3.6.3.27	PIabc	Non-essential_AGORA2
SPy_1242	pstB2	Part of the ABC transporter complex PstSACB involved in phosphate import. Responsible for energy coupling to the transport system	P	3.6.3.27	PIabc	Non-essential_AGORA2
SPy_1243	pstA	phosphate transport system permease	P	-	PIabc	Non-essential_AGORA2
SPy_1244	pstC	probably responsible for the translocation of the substrate across the membrane	P	-	PIabc	Non-essential_AGORA2
SPy_1245	pstS	phosphate	P	-	PIabc	Non-essential_AGORA2
SPy_1247	suhB	Belongs to the inositol monophosphatase superfamily	G	3.1.3.25	MI1PP, MI3PP, MI4PP	Non-essential_AGORA2
SPy_1251	truB	Responsible for synthesis of pseudouridine from uracil- 55 in the psi GC loop of transfer RNAs	J	5.4.99.25	YUMPS	Non-essential_AGORA2
SPy_1267	pcrA	ATP-dependent DNA helicase	L	3.6.4.12	dreplication	Essential_AGORA2
SPy_1291	glgP	Phosphorylase is an important allosteric enzyme in carbohydrate metabolism. Enzymes from different sources differ in their regulatory mechanisms and in their natural substrates. However, all known phosphorylases share catalytic and structural properties	G	2.4.1.1	MALTHXPL, MALTTRPL, GLCP, MLTP1, MLTP3, MALTPTPL, MLTP2, MALTTTRPL, MALTHPPL	Non-essential_AGORA2
SPy_1292	malQ	4-alpha-glucanotransferase	G	2.4.1.25	AMALT4, AMALT2, AMALT1, AMALT3	Non-essential_AGORA2
SPy_1294	malX	ABC transporter	G	-	MALTTRabc, MALTHXabc, MALTabc	Non-essential_AGORA2
SPy_1295	malF	ABC transporter (Permease	P	-	MALTTRabc, MALTHXabc, MALTabc	Non-essential_AGORA2
SPy_1296	malG	ABC transporter (Permease	P	-	MALTTRabc, MALTHXabc, MALTabc	Non-essential_AGORA2
SPy_1299	malD	ABC-type maltose transport systems, permease component	P	-	CDBabc, CDGabc, CDAabc, MALTabc, MALTTRabc, MALTHXabc	Non-essential_AGORA2
SPy_1301	malC	ABC transporter (Permease	P	-	CDBabc, CDGabc, CDAabc, MALTabc, MALTTRabc, MALTHXabc	Non-essential_AGORA2
SPy_1302	amyA	Belongs to the glycosyl hydrolase 13 family	G	-	CDGGTF2, CDBGTF2, CDGGTF, CDAGTF2, CDBGTF, CDAGTF	Added_in_iYH543
SPy_1304	-	Belongs to the glycosyl hydrolase 13 family	G	3.2.1.133,3.2.1.135,3.2.1.54	CDAH, CDGH, CDBH	Added_in_iYH543
SPy_1306	mdxE	Bacterial extracellular solute-binding protein	G	-	CDBabc, CDGabc, CDAabc, MALTabc, MALTTRabc, MALTHXabc	Non-essential_AGORA2
SPy_1309	dltD	Protein involved in D-alanine esterification of lipoteichoic acid and wall teichoic acid (D-alanine transfer protein)	M	-	TECA3S160, TECA3SI15, TECA3SAI17, TECA3S140, TECA3SI16, TECA3SI14, TECA3SAI15, TECA3SI17, TECA3S180, ALAPGPL	Essential_AGORA2
SPy_1310	dltC	Carrier protein involved in the D-alanylation of lipoteichoic acid (LTA). The loading of thioester-linked D-alanine onto DltC is catalyzed by D-alanine--D-alanyl carrier protein ligase DltA. The DltC-carried D-alanyl group is further transferred to cell membrane phosphatidylglycerol (PG) by forming an ester bond, probably catalyzed by DltD. D-alanylation of LTA plays an important role in modulati…	IQ	6.1.1.13	ALAPGPL	Essential_AGORA2
SPy_1311	dltB	Membrane protein involved in D-alanine export	M	-	ALAPGPL	Essential_AGORA2
SPy_1312	dltA	Catalyzes the first step in the D-alanylation of lipoteichoic acid (LTA), the activation of D-alanine and its transfer onto the D-alanyl carrier protein (Dcp) DltC. In an ATP- dependent two-step reaction, forms a high energy D-alanyl-AMP intermediate, followed by transfer of the D-alanyl residue as a thiol ester to the phosphopantheinyl prosthetic group of the Dcp. D-alanylation of LTA plays an i…	Q	6.1.1.13	ALAPGPL	Essential_AGORA2
SPy_1316	glnQ	abc transporter atp-binding protein	E	3.6.3.21	GLNabc	Non-essential_AGORA2
SPy_1323	-	Phosphotransferase system cellobiose-specific component IIA	G	2.7.1.196,2.7.1.205	CELBpts	Non-essential_AGORA2
SPy_1324	licB_1	Phosphotransferase system cellobiose-specific component IIB	G	2.7.1.196,2.7.1.205	CELBpts	Non-essential_AGORA2
SPy_1328	gmuD	Belongs to the glycosyl hydrolase 1 family	G	3.2.1.21,3.2.1.85,3.2.1.86	MBDGBG, BGLA, MADGBG	Non-essential_AGORA2
SPy_1329	pnuC	nicotinamide mononucleotide transporter	H	-	NMNP	Essential_AGORA2
SPy_1337	rsuA	Belongs to the pseudouridine synthase RsuA family	J	5.4.99.19	YUMPS	Non-essential_AGORA2
SPy_1345	-	Phosphorylase, Pnp Udp family	F	-	PYNP2r	Non-essential_AGORA2
SPy_1351	aroK	Catalyzes the specific phosphorylation of the 3-hydroxyl group of shikimic acid using ATP as a cosubstrate	F	2.7.1.71	SHKK	Essential_AGORA2
SPy_1352	aroA	Catalyzes the transfer of the enolpyruvyl moiety of phosphoenolpyruvate (PEP) to the 5-hydroxyl of shikimate-3- phosphate (S3P) to produce enolpyruvyl shikimate-3-phosphate and inorganic phosphate	E	2.5.1.19	PSCVT	Essential_AGORA2
SPy_1358	murA	Cell wall formation. Adds enolpyruvyl to UDP-N- acetylglucosamine	M	2.5.1.7	UAGCVT_r	Non-essential_AGORA2
SPy_1368	udk	Cytidine monophosphokinase	F	2.7.1.48	URIK14, URIK9, CYTDK2, URIK4, URIK12, URIK7, URIK2, URIK10, URIK5, CYTDK1, URIK13, URIK1, URIK8, URIK3, CYTDK4, URIK11, URIK6	Non-essential_AGORA2
SPy_1372	ptsI	General (non sugar-specific) component of the phosphoenolpyruvate-dependent sugar phosphotransferase system (sugar PTS). This major carbohydrate active-transport system catalyzes the phosphorylation of incoming sugar substrates concomitantly with their translocation across the cell membrane. Enzyme I transfers the phosphoryl group from phosphoenolpyruvate (PEP) to the phosphoryl carrier protein (…	G	2.7.3.9	SALCpts, FRUpts, MANpts, GAMpts, MALTpts, GLCpts, ARBTpts, ACGApts, SUCpts, GALTpts, SBTpts, TREpts, MNLpts	Non-essential_AGORA2
SPy_1375	nrdE	Provides the precursors necessary for DNA synthesis. Catalyzes the biosynthesis of deoxyribonucleotides from the corresponding ribonucleotides	F	1.17.4.1	RNDR3, RNDR4, RNDR1, RNDR2	Non-essential_AGORA2
SPy_1378	nrdF	Provides the precursors necessary for DNA synthesis. Catalyzes the biosynthesis of deoxyribonucleotides from the corresponding ribonucleotides	F	1.17.4.1	RNDR3, RNDR4, RNDR1, RNDR2	Non-essential_AGORA2
SPy_1379	clcA2	chloride	P	-	r2137	Non-essential_AGORA2
SPy_1398	rsuA	Belongs to the pseudouridine synthase RsuA family	J	5.4.99.19	YUMPS	Non-essential_AGORA2
SPy_1399	nagB	Catalyzes the reversible isomerization-deamination of glucosamine 6-phosphate (GlcN6P) to form fructose 6-phosphate (Fru6P) and ammonium ion	G	3.5.99.6	G6PDA	Non-essential_AGORA2
SPy_1406	sodA	radicals which are normally produced within the cells and which are toxic to biological systems	C	1.15.1.1	SPODM	Non-essential_AGORA2
SPy_1424	fnt	Formate nitrite	P	-	NO2t2r	Non-essential_AGORA2
SPy_1429	gpmA	Catalyzes the interconversion of 2-phosphoglycerate and 3-phosphoglycerate	G	5.4.2.11	PGM	Essential_AGORA2
SPy_1432	pyrD	Catalyzes the conversion of dihydroorotate to orotate	F	1.3.5.2,1.3.98.1	DHORD2, DHORD5	Non-essential_AGORA2
SPy_1434	cadA	COG2217 Cation transport ATPase	P	3.6.3.3,3.6.3.5	CD2abc1, PBt, Cuabc, Cut1, HG2abc	Non-essential_AGORA2
SPy_1489	hup	Histone-like DNA-binding protein which is capable of wrapping DNA to stabilize it, and thus to prevent its denaturation under extreme environmental conditions	L	-	dreplication	Essential_AGORA2
SPy_1502	folD	Catalyzes the oxidation of 5,10- methylenetetrahydrofolate to 5,10-methenyltetrahydrofolate and then the hydrolysis of 5,10-methenyltetrahydrofolate to 10- formyltetrahydrofolate	F	1.5.1.5,3.5.4.9	MTHFC, MTHFD	Non-essential_AGORA2
SPy_1503	-	Phosphoglucomutase	G	-	PGMT	Added_in_iYH543
SPy_1506	glnQ	abc transporter atp-binding protein	E	3.6.3.21	GLNabc	Non-essential_AGORA2
SPy_1529	glcK	Glucokinase	G	2.7.1.2	HEX1, HEXb	Non-essential_AGORA2
SPy_1531	dps	Belongs to the Dps family	P	-	FERO	Non-essential_AGORA2
SPy_1539	asnA	aspartate--ammonia ligase	E	6.3.1.1	ASNS2	Non-essential_AGORA2
SPy_1541	arcC	Belongs to the carbamate kinase family	E	2.7.2.2	CBMKr	Non-essential_AGORA2
SPy_1542	arcT	Dipeptidase	E	-	ALAHIS1c	Added_in_iYH543
SPy_1543	arcD	C4-dicarboxylate anaerobic carrier	S	-	r1667	Non-essential_AGORA2
SPy_1544	argF	Reversibly catalyzes the transfer of the carbamoyl group from carbamoyl phosphate (CP) to the N(epsilon) atom of ornithine (ORN) to produce L-citrulline	E	2.1.3.3	OCBT	Non-essential_AGORA2
SPy_1547	arcA	arginine	E	3.5.3.6	ARGDA	Non-essential_AGORA2
SPy_1557	msrA	Has an important function as a repair enzyme for proteins that have been inactivated by oxidation. Catalyzes the reversible oxidation-reduction of methionine sulfoxide in proteins to methionine	O	1.8.4.11,1.8.4.12	METSOXR1r, TRDOXOX	Non-essential_AGORA2
SPy_1576	aroA	Catalyzes the formation of 3-deoxy-D-aribino-hept-2-ulosonate 7-phosphate from phosphoenolpyruvate and D-erythrose 4-phosphate and the formation of prephenate from chorismate	E	2.5.1.54,5.4.99.5	DDPA	Essential_AGORA2
SPy_1577	aroB	Catalyzes the conversion of 3-deoxy-D-arabino- heptulosonate 7-phosphate (DAHP) to dehydroquinate (DHQ)	E	4.2.3.4	DHQS	Essential_AGORA2
SPy_1584	aroE	Involved in the biosynthesis of the chorismate, which leads to the biosynthesis of aromatic amino acids. Catalyzes the reversible NADPH linked reduction of 3-dehydroshikimate (DHSA) to yield shikimate (SA)	E	1.1.1.25	SHK3Dr	Non-essential_AGORA2
SPy_1586	lacZ	Belongs to the glycosyl hydrolase 2 family	G	3.2.1.23	LACZ	Non-essential_AGORA2
SPy_1592	ypcG	ABC transporter substrate-binding protein	G	-	ARBabc, GLCabc, MALTabc	Non-essential_AGORA2
SPy_1593	lplC	ABC transporter (permease)	P	-	ARBabc, GLCabc, MALTabc	Non-essential_AGORA2
SPy_1595	ypdA	ABC transporter (Permease	P	-	ARBabc, GLCabc, MALTabc	Non-essential_AGORA2
SPy_1596	ypbG	Transcriptional regulator sugar kinase	GK	2.7.1.2	AMANK	Non-essential_AGORA2
SPy_1599	bgl	Belongs to the glycosyl hydrolase 1 family	G	3.2.1.21,3.2.1.85,3.2.1.86	MBDGBG, BGLA, MADGBG	Non-essential_AGORA2
SPy_1618	cysK	Belongs to the cysteine synthase cystathionine beta- synthase family	E	2.5.1.47	CYSS3r, CYSS	Non-essential_AGORA2
SPy_1629	priA	Involved in the restart of stalled replication forks. Recognizes and binds the arrested nascent DNA chain at stalled replication forks. It can open the DNA duplex, via its helicase activity, and promote assembly of the primosome and loading of the major replicative helicase DnaB onto DNA	L	-	dreplication	Essential_AGORA2
SPy_1637	atoB	Belongs to the thiolase family	I	2.3.1.9	ACACT6r, ACACT7r, MACCOAT, ACACT1r, ACACT5r, ACACT4r, ACACT2r, ACACT3r	Non-essential_AGORA2
SPy_1638	atoD	COG1788 Acyl CoA acetate 3-ketoacid CoA transferase, alpha subunit	I	2.8.3.8,2.8.3.9	OCOAT1r, BCOAACT	Non-essential_AGORA2
SPy_1639	atoA	COG2057 Acyl CoA acetate 3-ketoacid CoA transferase, beta subunit	I	2.8.3.8,2.8.3.9	OCOAT1r, BCOAACT	Non-essential_AGORA2
SPy_1640	bdhA_1	Dehydrogenases with different specificities (related to short-chain alcohol dehydrogenases)	C	1.1.1.30	BDH	Non-essential_AGORA2
SPy_1641	XK27_05475	COG2610 H gluconate symporter and related permeases	EG	-	BHBtp	Non-essential_AGORA2
SPy_1642	luxS	Involved in the synthesis of autoinducer 2 (AI-2) which is secreted by bacteria and is used to communicate both the cell density and the metabolic potential of the environment. The regulation of gene expression in response to changes in cell density is called quorum sensing. Catalyzes the transformation of S-ribosylhomocysteine (RHC) to homocysteine (HC) and 4,5- dihydroxy-2,3-pentadione (DPD)	H	4.4.1.21	RHCCE	Essential_AGORA2
SPy_1651	pepC	aminopeptidase	E	3.4.22.40	ALAHIS1c, GLYLEUHYDROc, ALAGLU1c, ALAASP1c, ALATHR1c, ALALEU1c, ALAGLY1c, LEUVAL1c, METALA1c, ALAGLN1c	Added_in_iYH543
SPy_1670	proA	Catalyzes the NADPH-dependent reduction of L-glutamate 5-phosphate into L-glutamate 5-semialdehyde and phosphate. The product spontaneously undergoes cyclization to form 1-pyrroline-5- carboxylate	E	1.2.1.41	G5SDr	Non-essential_AGORA2
SPy_1672	proB	Catalyzes the transfer of a phosphate group to glutamate to form L-glutamate 5-phosphate	F	2.7.2.11	GLU5K	Non-essential_AGORA2
SPy_1676	tkt	Catalyzes the transfer of a two-carbon ketol group from a ketose donor to an aldose acceptor, via a covalent intermediate with the cofactor thiamine pyrophosphate	G	2.2.1.1	TKT2, TKT1	Essential_AGORA2
SPy_1678	tal	Transaldolase is important for the balance of metabolites in the pentose-phosphate pathway	H	2.2.1.2	TALA	Non-essential_AGORA2
SPy_1681	XK27_00190	Pyridine nucleotide-disulphide oxidoreductase	C	1.11.1.1	NPR	Non-essential_AGORA2
SPy_1682	glpF	Belongs to the MIP aquaporin (TC 1.A.8) family	U	-	GLYCt	Non-essential_AGORA2
SPy_1683	glpD	Belongs to the FAD-dependent glycerol-3-phosphate dehydrogenase family	C	1.1.3.21,1.1.5.3	G3PO	Non-essential_AGORA2
SPy_1684	glpK	Key enzyme in the regulation of glycerol uptake and metabolism. Catalyzes the phosphorylation of glycerol to yield sn- glycerol 3-phosphate	F	2.7.1.30	GLYK	Non-essential_AGORA2
SPy_1693	yvgN	reductase	C	-	ABTOXy	Non-essential_AGORA2
SPy_1694	nagA	Belongs to the metallo-dependent hydrolases superfamily. NagA family	G	3.5.1.25	AGDC	Non-essential_AGORA2
SPy_1695	yjbB	COG1283 Na phosphate symporter	P	-	PIt7ir	Non-essential_AGORA2
SPy_1704	lacD	Belongs to the aldolase LacD family	G	4.1.2.40	TGBPA	Non-essential_AGORA2
SPy_1707	lacB	Galactose-6-phosphate isomerase subunit LacB	G	5.3.1.26	GAL6PI	Non-essential_AGORA2
SPy_1708	lacA	Galactose-6-phosphate isomerase subunit LacA	G	5.3.1.26	GAL6PI	Non-essential_AGORA2
SPy_1715	copA	P-type ATPase	P	3.6.3.54	Cuabc, Cut1	Non-essential_AGORA2
SPy_1738	manL	pts system	G	2.7.1.191,2.7.1.202	MANpts	Non-essential_AGORA2
SPy_1739	manM	pts system	G	-	MANpts	Non-essential_AGORA2
SPy_1740	manN	PTS system mannose fructose sorbose family IID component	G	-	MANpts	Non-essential_AGORA2
SPy_1769	#N/A	#N/A	#N/A	#N/A	pbiosynthesis	Non-essential_AGORA2
SPy_1776	pncA	isochorismatase	Q	-	NNAM	Essential_AGORA2
SPy_1782	ansB	COG0252 L-asparaginase archaeal Glu-tRNAGln amidotransferase subunit D	EJ	3.5.1.1	r0127	Non-essential_AGORA2
SPy_1787	-	abc transporter atp-binding protein	P	-	COabc, BTNabc	Added_in_iYH543
SPy_1788	XK26_04485	Cobalt transport protein	P	-	COabc, BTNabc	Added_in_iYH543
SPy_1810	manA	mannose-6-phosphate isomerase	G	5.3.1.8	MAN6PI	Non-essential_AGORA2
SPy_1811	scrK	Fructokinase	GK	2.7.1.4	HEX7	Non-essential_AGORA2
SPy_1815	scrA	pts system	G	2.7.1.211	SUCpts	Non-essential_AGORA2
SPy_1816	scrB	invertase	G	3.2.1.26	SUCR	Added_in_iYH543
SPy_1823	comEB	ComE operon protein 2	F	3.5.4.12	DCMPDA	Non-essential_AGORA2
SPy_1824	pepP	Belongs to the peptidase M24B family	E	3.4.11.9,3.4.13.9	AMPTASECG, GLYGLN1c, ALAGLU1c, GLYPROPRO1c, ALAASP1c, ALATHR1c, ALALEU1c, LEUVAL1c, GLYTYR1c, GLYASP1c, GLYASN1c, METALA1c, ALAGLN1c, ALAHIS1c, GLYMET1c, GLYLEUHYDROc, GLYGLU1c, AMPTASEGC, GLYPHEHYc, ALAGLY1c, ILEASP1c	Non-essential_AGORA2
SPy_1829	rpsR	Binds as a heterodimer with protein S6 to the central domain of the 16S rRNA, where it helps stabilize the platform of the 30S subunit	J	-	pbiosynthesis	Essential_AGORA2
SPy_1830	ssb	Plays an important role in DNA replication, recombination and repair. Binds to ssDNA and to an array of partner proteins to recruit them to their sites of action during DNA metabolism	L	-	dreplication	Essential_AGORA2
SPy_1831	rpsF	Binds together with S18 to 16S ribosomal RNA	J	-	pbiosynthesis	Essential_AGORA2
SPy_1835	trxA	Belongs to the thioredoxin family	O	-	THIORDXi	Non-essential_AGORA2
SPy_1836	-	Psort location CytoplasmicMembrane, score	I	3.1.3.27,3.1.3.4,3.1.3.81,3.6.1.27	PGPP180, PGPP120, PGPPAI15, PGPPI16, PGPP141, PGPP181, PGPPI15, PGPPI14, PGPPI17, PGPP140, PGPP161, PGPP160, PGPPAI17	Essential_AGORA2
SPy_1849	pflB	formate acetyltransferase'	C	2.3.1.54	OBTFL, PFL	Non-essential_AGORA2
SPy_1867	deoC	Catalyzes a reversible aldol reaction between acetaldehyde and D-glyceraldehyde 3-phosphate to generate 2-deoxy- D-ribose 5-phosphate	F	4.1.2.4	DRPAr	Non-essential_AGORA2
SPy_1869	udp	Catalyzes the reversible phosphorylytic cleavage of uridine and deoxyuridine to uracil and ribose- or deoxyribose-1- phosphate. The produced molecules are then utilized as carbon and energy sources or in the rescue of pyrimidine bases for nucleotide synthesis	F	2.4.2.3	PYNP2r	Non-essential_AGORA2
SPy_1871	rpsN	Binds 16S rRNA, required for the assembly of 30S particles and may also be responsible for determining the conformation of the 16S rRNA at the A site	J	-	pbiosynthesis	Non-essential_AGORA2
SPy_1877	glnA	glutamine synthetase	E	6.3.1.2	GLNSP1, GLNS, GLNSP3, GLNSP2	Non-essential_AGORA2
SPy_1888	rpmB	Belongs to the bacterial ribosomal protein bL28 family	J	-	pbiosynthesis	Essential_AGORA2
SPy_1901	truA	Formation of pseudouridine at positions 38, 39 and 40 in the anticodon stem and loop of transfer RNAs	J	5.4.99.12	YUMPS	Non-essential_AGORA2
SPy_1903	-	Belongs to the glycerate kinase type-1 family	G	2.7.1.165	r0339	Non-essential_AGORA2
SPy_1916	lacG	Belongs to the glycosyl hydrolase 1 family	G	3.2.1.21,3.2.1.85,3.2.1.86	6PGALSZ2i	Non-essential_AGORA2
SPy_1917	lacE	PTS system, Lactose/Cellobiose specific IIB subunit	G	2.7.1.207	LACpts	Non-essential_AGORA2
SPy_1918	lacF	PTS system, Lactose/Cellobiose specific IIA subunit	G	2.7.1.207	LACpts	Non-essential_AGORA2
SPy_1919	lacD	Belongs to the aldolase LacD family	G	4.1.2.40	TGBPA	Non-essential_AGORA2
SPy_1921	lacC	Belongs to the carbohydrate kinase PfkB family. LacC subfamily	H	2.7.1.144	PFK_2, FRUK	Non-essential_AGORA2
SPy_1922	lacB	galactose-6-phosphate isomerase subunit LacB	G	5.3.1.26	GAL6PI	Non-essential_AGORA2
SPy_1923	lacA	Galactose-6-phosphate isomerase subunit LacA	G	5.3.1.26	GAL6PI	Non-essential_AGORA2
SPy_1931	rpsI	Belongs to the universal ribosomal protein uS9 family	J	-	pbiosynthesis	Essential_AGORA2
SPy_1932	rplM	This protein is one of the early assembly proteins of the 50S ribosomal subunit, although it is not seen to bind rRNA by itself. It is important during the early stages of 50S assembly	J	-	pbiosynthesis	Essential_AGORA2
SPy_1944	cysE	serine acetyltransferase	E	2.3.1.30	SERATi	Non-essential_AGORA2
SPy_1947	tal	Pfam:Transaldolase	H	2.2.1.2	TALA	Non-essential_AGORA2
SPy_1955	rpsO	Forms an intersubunit bridge (bridge B4) with the 23S rRNA of the 50S subunit in the ribosome	J	-	pbiosynthesis	Essential_AGORA2
SPy_1976	msmK	Belongs to the ABC transporter superfamily	P	-	ARBabc, GLCabc, MALTabc	Non-essential_AGORA2
SPy_1984	nrdI	Belongs to the NrdI family	F	-	RNDR3, RNDR4, RNDR1, RNDR2	Non-essential_AGORA2
SPy_1986	ptsG	pts system	G	2.7.1.208	GLCpts, MALTpts	Non-essential_AGORA2
SPy_1990	pabB	component I	EH	2.6.1.85,4.1.3.38	ADCS, ADCL	Non-essential_AGORA2
SPy_1991	-	Anthranilate synthase	E	-	ADCS	Non-essential_AGORA2
SPy_2000	dppA	Bacterial extracellular solute-binding proteins, family 5 Middle	E	-	ALAASPabc, GLYASNabc, GLYCYSabc, ALATHRabc, ALAGLYabc, GLYASPabc, GLYLEUPEPT1tc, METALAabc, GLYPROabc, GLYTYRabc, ILEASPabc, ALAGLUabc, GLYGLNabc, ALALEUabc, GLYGLUabc, GLYMETabc, CGLYabc, LEUVALabc, ALAGLNabc, ALAHISabc, GLYPHEabc	Added_in_iYH543
SPy_2001	dppB	ABC-type dipeptide oligopeptide nickel transport systems, permease components	P	-	ALAASPabc, GLYASNabc, GLYCYSabc, ALATHRabc, ALAGLYabc, GLYASPabc, GLYLEUPEPT1tc, METALAabc, GLYPROabc, GLYTYRabc, ILEASPabc, ALAGLUabc, GLYGLNabc, ALALEUabc, GLYGLUabc, GLYMETabc, CGLYabc, LEUVALabc, ALAGLNabc, ALAHISabc, GLYPHEabc	Added_in_iYH543
SPy_2002	-	ABC-type dipeptide oligopeptide nickel transport systems, permease components	P	-	ALAASPabc, GLYASNabc, GLYCYSabc, ALATHRabc, ALAGLYabc, GLYASPabc, GLYLEUPEPT1tc, METALAabc, GLYPROabc, GLYTYRabc, ILEASPabc, ALAGLUabc, GLYGLNabc, ALALEUabc, GLYGLUabc, GLYMETabc, CGLYabc, LEUVALabc, ALAGLNabc, ALAHISabc, GLYPHEabc	Added_in_iYH543
SPy_2003	dppD	transport system, ATPase component	EP	-	ALAASPabc, GLYASNabc, GLYCYSabc, ALATHRabc, ALAGLYabc, GLYASPabc, GLYLEUPEPT1tc, METALAabc, GLYPROabc, GLYTYRabc, ILEASPabc, ALAGLUabc, GLYGLNabc, ALALEUabc, GLYGLUabc, GLYMETabc, CGLYabc, LEUVALabc, ALAGLNabc, ALAHISabc, GLYPHEabc	Added_in_iYH543
SPy_2004	-	transport system, ATPase component	EP	-	ALAASPabc, GLYASNabc, GLYCYSabc, ALATHRabc, ALAGLYabc, GLYASPabc, GLYLEUPEPT1tc, METALAabc, GLYPROabc, GLYTYRabc, ILEASPabc, ALAGLUabc, GLYGLNabc, ALALEUabc, GLYGLUabc, GLYMETabc, CGLYabc, LEUVALabc, ALAGLNabc, ALAHISabc, GLYPHEabc	Added_in_iYH543
SPy_2045	pgpA	COG1267 Phosphatidylglycerophosphatase A and related proteins	I	-	PGPP180, PGPP120, PGPPAI15, PGPPI16, PGPP141, PGPP181, PGPPI15, PGPPI14, PGPPI17, PGPP140, PGPP161, PGPP160, PGPPAI17	Added_in_iYH543
SPy_2047	gldA	glycerol dehydrogenase	C	1.1.1.6	GLYCDx	Non-essential_AGORA2
SPy_2048	mipB	Pfam:Transaldolase	H	2.2.1.2	TALA	Non-essential_AGORA2
SPy_2049	pflD	Pyruvate formate lyase-like	C	2.3.1.54	OBTFL, PFL	Non-essential_AGORA2
SPy_2050	celB	The phosphoenolpyruvate-dependent sugar phosphotransferase system (PTS), a major carbohydrate active - transport system, catalyzes the phosphorylation of incoming sugar substrates concomitant with their translocation across the cell membrane	G	-	CELBpts	Non-essential_AGORA2
SPy_2051	celA	PTS system, Lactose Cellobiose specific IIB subunit	G	2.7.1.196,2.7.1.205	CELBpts	Non-essential_AGORA2
SPy_2052	celC	Phosphotransferase system cellobiose-specific component IIA	G	2.7.1.196,2.7.1.205	CELBpts	Non-essential_AGORA2
SPy_2055	-	4Fe-4S single cluster domain	O	1.97.1.4	PFL	Non-essential_AGORA2
SPy_2059	pbp2A	penicillin-binding protein	M	2.4.1.129,3.4.16.4	PEPGLY	Non-essential_AGORA2
SPy_2081	hutI	Imidazolone-5-propionate hydrolase	Q	3.5.2.7	IZPN	Non-essential_AGORA2
SPy_2082	hutU	Catalyzes the conversion of urocanate to 4-imidazolone- 5-propionate	E	4.2.1.49	URCN	Non-essential_AGORA2
SPy_2083	ftcD	glutamate	E	2.1.2.5	GLUFORT	Non-essential_AGORA2
SPy_2085	fhs	Belongs to the formate--tetrahydrofolate ligase family	F	6.3.4.3	MTHFC, FTHFL	Non-essential_AGORA2
SPy_2089	hutH	Aromatic amino acid lyase	H	4.3.1.3	HISD	Non-essential_AGORA2
SPy_2090	hutG	Catalyzes the conversion of N-formimidoyl-L-glutamate to L-glutamate and formamide	E	3.5.3.8	FGLU	Non-essential_AGORA2
SPy_2096	treC	Domain of unknown function (DUF3459)	G	3.2.1.93	TRE6PH	Non-essential_AGORA2
SPy_2097	treP	phosphoenolpyruvate-dependent sugar phosphotransferase system, EIIA 1	G	2.7.1.201	TREpts	Non-essential_AGORA2
SPy_2110	nrdD	Ribonucleoside-triphosphate reductase	F	1.1.98.6	RNTR1, RNTR2, RNTR4, RNTR3	Essential_AGORA2
SPy_2159	rpmF	Belongs to the bacterial ribosomal protein bL32 family	J	-	pbiosynthesis	Essential_AGORA2
SPy_2160	rpmG	Belongs to the bacterial ribosomal protein bL33 family	J	-	pbiosynthesis	Essential_AGORA2
SPy_2183	rplI	binds to the 23S rRNA	J	-	pbiosynthesis	Essential_AGORA2
SPy_2189	sdaAB	L-serine dehydratase	E	4.3.1.17	r0060	Non-essential_AGORA2
SPy_2190	sdaAA	L-serine dehydratase	E	4.3.1.17	r0060	Non-essential_AGORA2
SPy_2196	pgsA	Belongs to the CDP-alcohol phosphatidyltransferase class-I family	I	2.7.8.5	PGSAI16, PGSA181, PGSA141, PGSAI15, PGSA180, PGSAI14, PGSAI17, PGSA161, PGSA140, PGSAAI17, PGSA160, PGSAAI15, PGSA120	Essential_AGORA2
SPy_2202	galU	UTP-glucose-1-phosphate uridylyltransferase	M	2.7.7.9	GALU	Non-essential_AGORA2
SPy_2206	guaB	Catalyzes the conversion of inosine 5'-phosphate (IMP) to xanthosine 5'-phosphate (XMP), the first committed and rate- limiting step in the de novo synthesis of guanine nucleotides, and therefore plays an important role in the regulation of cell growth	F	1.1.1.205	IMPD	Non-essential_AGORA2

## Sheet: TN_131
Supplementary Table 3_1. The details of essential genes in both iYH543 and a published genome-scale mutant screen, true positive (TP)
Gene ID	Gene_name_from_EggNOG	Definition_from_EggNOG	COG strings	ECnumbers	Related reactions in iYH543	Gene essentiality in AGORA2-derived model
SPy_0002	dnaA	it binds specifically double-stranded DNA at a 9 bp consensus (dnaA box) 5'-TTATC CA A CA A-3'. DnaA binds to ATP and to acidic phospholipids	L	-	dreplication	Essential_AGORA2
SPy_0003	dnaN	Confers DNA tethering and processivity to DNA polymerases and other proteins. Acts as a clamp, forming a ring around DNA (a reaction catalyzed by the clamp-loading complex) which diffuses in an ATP-independent manner freely and bidirectionally along dsDNA. Initially characterized for its ability to contact the catalytic subunit of DNA polymerase III (Pol III), a complex, multichain enzyme respons…	L	2.7.7.7	dreplication	Essential_AGORA2
SPy_0013	tilS	Ligates lysine onto the cytidine present at position 34 of the AUA codon-specific tRNA(Ile) that contains the anticodon CAU, in an ATP-dependent manner. Cytidine is converted to lysidine, thus changing the amino acid specificity of the tRNA from methionine to isoleucine	D	2.4.2.8,6.3.4.19	pbiosynthesis	Essential_AGORA2
SPy_0022	plsX	Catalyzes the reversible formation of acyl-phosphate (acyl-PO(4)) from acyl- acyl-carrier-protein (acyl-ACP). This enzyme utilizes acyl-ACP as fatty acyl donor, but not acyl-CoA	I	2.3.1.15	HDG3PACT, G3PAT180, G3PATI17, G3PATI15, G3PAT160, G3PATI16, TDG3PACT, G3PAT120, G3PAT181, G3PAT140, G3PAT161, G3PATI14, G3PATAI15, G3PATAI17, SGAT, G3PAT141	Essential_AGORA2
SPy_0047	rpsJ	Involved in the binding of tRNA to the ribosomes	J	-	pbiosynthesis	Essential_AGORA2
SPy_0049	rplC	One of the primary rRNA binding proteins, it binds directly near the 3'-end of the 23S rRNA, where it nucleates assembly of the 50S subunit	J	-	pbiosynthesis	Essential_AGORA2
SPy_0050	rplD	Forms part of the polypeptide exit tunnel	J	-	pbiosynthesis	Essential_AGORA2
SPy_0052	rplB	One of the primary rRNA binding proteins. Required for association of the 30S and 50S subunits to form the 70S ribosome, for tRNA binding and peptide bond formation. It has been suggested to have peptidyltransferase activity	J	-	pbiosynthesis	Essential_AGORA2
SPy_0055	rplV	The globular domain of the protein is located near the polypeptide exit tunnel on the outside of the subunit, while an extended beta-hairpin is found that lines the wall of the exit tunnel in the center of the 70S ribosome	J	-	pbiosynthesis	Essential_AGORA2
SPy_0056	rpsC	Binds the lower part of the 30S subunit head. Binds mRNA in the 70S ribosome, positioning it for translation	J	-	pbiosynthesis	Essential_AGORA2
SPy_0057	rplP	Binds 23S rRNA and is also seen to make contacts with the A and possibly P site tRNAs	J	-	pbiosynthesis	Essential_AGORA2
SPy_0066	rplF	This protein binds to the 23S rRNA, and is important in its secondary structure. It is located near the subunit interface in the base of the L7 L12 stalk, and near the tRNA binding site of the peptidyltransferase center	J	-	pbiosynthesis	Essential_AGORA2
SPy_0069	rpsE	Located at the back of the 30S subunit body where it stabilizes the conformation of the head with respect to the body	J	-	pbiosynthesis	Essential_AGORA2
SPy_0071	rpmD	ribosomal protein l30	J	-	pbiosynthesis	Essential_AGORA2
SPy_0075	infA	One of the essential components for the initiation of protein synthesis. Stabilizes the binding of IF-2 and IF-3 on the 30S subunit to which N-formylmethionyl-tRNA(fMet) subsequently binds. Helps modulate mRNA selection, yielding the 30S pre- initiation complex (PIC). Upon addition of the 50S ribosomal subunit IF-1, IF-2 and IF-3 are released leaving the mature 70S translation initation complex	J	-	rtranscription	Added_in_iYH543
SPy_0077	rpsM	Located at the top of the head of the 30S subunit, it contacts several helices of the 16S rRNA. In the 70S ribosome it contacts the 23S rRNA (bridge B1a) and protein L5 of the 50S subunit (bridge B1b), connecting the 2 subunits	J	0	pbiosynthesis	Essential_AGORA2
SPy_0078	rpsK	Located on the platform of the 30S subunit, it bridges several disparate RNA helices of the 16S rRNA. Forms part of the Shine-Dalgarno cleft in the 70S ribosome	J	-	pbiosynthesis	Essential_AGORA2
SPy_0080	rpoA	DNA-dependent RNA polymerase catalyzes the transcription of DNA into RNA using the four ribonucleoside triphosphates as substrates	K	2.7.7.6	rtranscription	Essential_AGORA2
SPy_0096	tyrS	Catalyzes the attachment of tyrosine to tRNA(Tyr) in a two-step reaction tyrosine is first activated by ATP to form Tyr- AMP and then transferred to the acceptor end of tRNA(Tyr)	J	6.1.1.1	pbiosynthesis	Essential_AGORA2
SPy_0098	rpoB	DNA-dependent RNA polymerase catalyzes the transcription of DNA into RNA using the four ribonucleoside triphosphates as substrates	K	2.7.7.6	rtranscription	Essential_AGORA2
SPy_0099	rpoC	DNA-dependent RNA polymerase catalyzes the transcription of DNA into RNA using the four ribonucleoside triphosphates as substrates	K	2.7.7.6	rtranscription	Essential_AGORA2
SPy_0173	leuS	Belongs to the class-I aminoacyl-tRNA synthetase family	J	6.1.1.4	pbiosynthesis	Essential_AGORA2
SPy_0185	polA	In addition to polymerase activity, this DNA polymerase exhibits 5'-3' exonuclease activity	L	2.7.7.7	dreplication	Added_in_iYH543
SPy_0239	gltX	Catalyzes the attachment of glutamate to tRNA(Glu) in a two-step reaction glutamate is first activated by ATP to form Glu-AMP and then transferred to the acceptor end of tRNA(Glu)	J	6.1.1.24	pbiosynthesis, GLUTRS	Essential_AGORA2
SPy_0271	rpsL	Interacts with and stabilizes bases of the 16S rRNA that are involved in tRNA selection in the A site and with the mRNA backbone. Located at the interface of the 30S and 50S subunits, it traverses the body of the 30S subunit contacting proteins on the other side and probably holding the rRNA structure together. The combined cluster of proteins S8, S12 and S17 appears to hold together the shoulder…	J	-	pbiosynthesis	Essential_AGORA2
SPy_0272	rpsG	One of the primary rRNA binding proteins, it binds directly to 16S rRNA where it nucleates assembly of the head domain of the 30S subunit. Is located at the subunit interface close to the decoding center, probably blocks exit of the E-site tRNA	J	-	pbiosynthesis	Essential_AGORA2
SPy_0273	fusA	Catalyzes the GTP-dependent ribosomal translocation step during translation elongation. During this step, the ribosome changes from the pre-translocational (PRE) to the post- translocational (POST) state as the newly formed A-site-bound peptidyl-tRNA and P-site-bound deacylated tRNA move to the P and E sites, respectively. Catalyzes the coordinated movement of the two tRNA molecules, the mRNA and…	J	-	rtranscription	Added_in_iYH543
SPy_0282	tagO	transferase	M	2.7.8.33,2.7.8.35	TECA5SAI17, ACGAMT, TECA5SI17, TECA5SAI15, TECA5SI16, TECA5SI15, TECA5S180, TECA5S140, TECA5S160, TECA5SI14	Essential_AGORA2
SPy_0308	nadD	Catalyzes the reversible adenylation of nicotinate mononucleotide (NaMN) to nicotinic acid adenine dinucleotide (NaAD)	H	2.7.7.18	NNATr	Essential_AGORA2
SPy_0339	dnaB	Replication initiation and membrane attachment	L	-	dreplication	Added_in_iYH543
SPy_0340	dnaI	Primosomal protein DnaI	L	-	dreplication	Essential_AGORA2
SPy_0345	murC	Belongs to the MurCDEF family	M	6.3.2.8	UAMAS	Essential_AGORA2
SPy_0361	murI	Provides the (R)-glutamate required for cell wall biosynthesis	M	3.6.1.66,5.1.1.3	GLUR	Essential_AGORA2
SPy_0388	murE	to the nucleotide precursor UDP-N-acetylmuramoyl-L-alanyl-D-glutamate (UMAG) in the biosynthesis of bacterial cell-wall peptidoglycan	M	6.3.2.13,6.3.2.7	UAAGLS2, UAAGLS1, UAAGDS	Added_in_iYH543
SPy_0399	tmk	Phosphorylation of dTMP to form dTDP in both de novo and salvage pathways of dTTP synthesis	F	2.7.4.9	DTMPK	Essential_AGORA2
SPy_0400	holB	dna polymerase iii	L	2.7.7.7	dreplication	Essential_AGORA2
SPy_0422	metG	Is required not only for elongation of protein synthesis but also for the initiation of all mRNA translation through initiator tRNA(fMet) aminoacylation	J	6.1.1.10	pbiosynthesis	Essential_AGORA2
SPy_0443	glmU	Catalyzes the last two sequential reactions in the de novo biosynthetic pathway for UDP-N-acetylglucosamine (UDP- GlcNAc). The C-terminal domain catalyzes the transfer of acetyl group from acetyl coenzyme A to glucosamine-1-phosphate (GlcN-1-P) to produce N-acetylglucosamine-1-phosphate (GlcNAc-1-P), which is converted into UDP-GlcNAc by the transfer of uridine 5- monophosphate (from uridine 5-tr…	M	2.3.1.157,2.7.7.23	G1PACT, UAGDP	Essential_AGORA2
SPy_0461	rplA	Binds directly to 23S rRNA. The L1 stalk is quite mobile in the ribosome, and is involved in E site tRNA release	J	-	pbiosynthesis	Essential_AGORA2
SPy_0462	pyrH	Catalyzes the reversible phosphorylation of UMP to UDP	F	2.7.4.22	UMPK	Added_in_iYH543
SPy_0463	frr	Responsible for the release of ribosomes from messenger RNA at the termination of protein biosynthesis. May increase the efficiency of translation by recycling ribosomes from one round of translation to another	J	-	rtranscription	Added_in_iYH543
SPy_0498	coaE	Catalyzes the phosphorylation of the 3'-hydroxyl group of dephosphocoenzyme A to form coenzyme A	H	2.7.1.24	DPCOAK	Essential_AGORA2
SPy_0517	thrS	Catalyzes the attachment of threonine to tRNA(Thr) in a two-step reaction L-threonine is first activated by ATP to form Thr-AMP and then transferred to the acceptor end of tRNA(Thr)	J	6.1.1.3	pbiosynthesis	Essential_AGORA2
SPy_0528	yycF	Response regulators consisting of a CheY-like receiver domain and a winged-helix DNA-binding domain	KT	-	rtranscription	Essential_AGORA2
SPy_0595	lysS	Belongs to the class-II aminoacyl-tRNA synthetase family	J	6.1.1.6	pbiosynthesis	Essential_AGORA2
SPy_0611	tuf	This protein promotes the GTP-dependent binding of aminoacyl-tRNA to the A-site of ribosomes during protein biosynthesis	J	-	rtranscription	Added_in_iYH543
SPy_0623	pacL	cation transport ATPase	P	3.6.3.8	CA2abc	Added_in_iYH543
SPy_0643	prfB	Peptide chain release factor 2 directs the termination of translation in response to the peptide chain termination codons UGA and UAA	J	-	rtranscription	Added_in_iYH543
SPy_0651	asnS	Catalyzes a two-step reaction, first charging an asparagine molecule by linking its carboxyl group to the alpha-phosphate of ATP, followed by transfer of the aminoacyl-adenylate to its tRNA	J	6.1.1.22	pbiosynthesis	Essential_AGORA2
SPy_0727	gyrB	A type II topoisomerase that negatively supercoils closed circular double-stranded (ds) DNA in an ATP-dependent manner to modulate DNA topology and maintain chromosomes in an underwound state. Negative supercoiling favors strand separation, and DNA replication, transcription, recombination and repair, all of which involve strand separation. Also able to catalyze the interconversion of other topol…	L	5.99.1.3	dreplication	Essential_AGORA2
SPy_0751	ligA	DNA ligase that catalyzes the formation of phosphodiester linkages between 5'-phosphoryl and 3'-hydroxyl groups in double-stranded DNA using NAD as a coenzyme and as the energy source for the reaction. It is essential for DNA replication and repair of damaged DNA	L	6.5.1.2	dreplication	Essential_AGORA2
SPy_0768	pheS	Belongs to the class-II aminoacyl-tRNA synthetase family. Phe-tRNA synthetase alpha subunit type 1 subfamily	J	6.1.1.20	pbiosynthesis	Essential_AGORA2
SPy_0769	pheT	Belongs to the phenylalanyl-tRNA synthetase beta subunit family. Type 1 subfamily	J	6.1.1.20	pbiosynthesis	Essential_AGORA2
SPy_0779	rpsU	Belongs to the bacterial ribosomal protein bS21 family	J	-	pbiosynthesis	Essential_AGORA2
SPy_0781	dnaG	RNA polymerase that catalyzes the synthesis of short RNA molecules used as primers for DNA polymerase during DNA replication	L	-	dreplication	Essential_AGORA2
SPy_0782	sigA	Sigma factors are initiation factors that promote the attachment of RNA polymerase to specific initiation sites and are then released. This sigma factor is the primary sigma factor during exponential growth	K	-	rtranscription	Essential_AGORA2
SPy_0784	rfbD	Catalyzes the reduction of dTDP-6-deoxy-L-lyxo-4- hexulose to yield dTDP-L-rhamnose	M	1.1.1.133	TDPDRRr	Non-essential_AGORA2
SPy_0849	trmD	Belongs to the RNA methyltransferase TrmD family	J	2.1.1.228	rtranscription	Essential_AGORA2
SPy_0866	cca	Catalyzes the addition and repair of the essential 3'- terminal CCA sequence in tRNAs without using a nucleic acid template. Adds these three nucleotides in the order of C, C, and A to the tRNA nucleotide-73, using CTP and ATP as substrates and producing inorganic pyrophosphate	J	2.7.7.72	rtranscription	Essential_AGORA2
SPy_0876	mvk	mevalonate kinase	I	2.7.1.36	MEVK1c	Essential_AGORA2
SPy_0877	mvaD	diphosphomevalonate decarboxylase	I	4.1.1.33	DPMVDc	Essential_AGORA2
SPy_0879	fni	Involved in the biosynthesis of isoprenoids. Catalyzes the 1,3-allylic rearrangement of the homoallylic substrate isopentenyl (IPP) to its allylic isomer, dimethylallyl diphosphate (DMAPP)	C	5.3.3.2	IPDDI	Essential_AGORA2
SPy_0881	mvaS	synthase	I	2.3.3.10	HMGCOAS	Essential_AGORA2
SPy_0883	folA	Key enzyme in folate metabolism. Catalyzes an essential reaction for de novo glycine and purine synthesis, and for DNA precursor synthesis	H	1.5.1.3	DHFR, DHFOR2	Essential_AGORA2
SPy_0908	plsY	Catalyzes the transfer of an acyl group from acyl- phosphate (acyl-PO(4)) to glycerol-3-phosphate (G3P) to form lysophosphatidic acid (LPA). This enzyme utilizes acyl-phosphate as fatty acyl donor, but not acyl-CoA or acyl-ACP	I	2.3.1.15	HDG3PACT, G3PAT180, G3PATI17, G3PATI15, G3PAT160, G3PATI16, TDG3PACT, G3PAT120, G3PAT181, G3PAT140, G3PAT161, G3PATI14, G3PATAI15, G3PATAI17, SGAT, G3PAT141	Essential_AGORA2
SPy_0909	parE	Topoisomerase IV is essential for chromosome segregation. It relaxes supercoiled DNA. Performs the decatenation events required during the replication of a circular DNA molecule	L	-	dreplication	Essential_AGORA2
SPy_0910	parC	Topoisomerase IV is essential for chromosome segregation. It relaxes supercoiled DNA. Performs the decatenation events required during the replication of a circular DNA molecule	L	-	dreplication	Essential_AGORA2
SPy_0913	rpsA	ribosomal protein S1	J	-	pbiosynthesis	Added_in_iYH543
SPy_0933	rfbA	Catalyzes the formation of dTDP-glucose, from dTTP and glucose 1-phosphate, as well as its pyrophosphorolysis	H	2.7.7.24	G1PTT	Non-essential_AGORA2
SPy_0936	rfbB	Belongs to the NAD(P)-dependent epimerase dehydratase family. dTDP-glucose dehydratase subfamily	M	4.2.1.46	TDPGDH	Non-essential_AGORA2
SPy_1035	murE2	Mur ligase, middle domain protein	M	6.3.2.13	UAAGLS2, UAAGLS1, UAAGDS	Added_in_iYH543
SPy_1038	glmM	Catalyzes the conversion of glucosamine-6-phosphate to glucosamine-1-phosphate	G	5.4.2.10	PGAMT	Essential_AGORA2
SPy_1101	murB	cell wall formation	M	1.3.1.98	UAPGR	Essential_AGORA2
SPy_1141	prfA	Peptide chain release factor 1 directs the termination of translation in response to the peptide chain termination codons UAG and UAA	J	-	rtranscription	Added_in_iYH543
SPy_1152	gyrA	A type II topoisomerase that negatively supercoils closed circular double-stranded (ds) DNA in an ATP-dependent manner to modulate DNA topology and maintain chromosomes in an underwound state. Negative supercoiling favors strand separation, and DNA replication, transcription, recombination and repair, all of which involve strand separation. Also able to catalyze the interconversion of other topol…	L	5.99.1.3	dreplication	Essential_AGORA2
SPy_1222	coaBC	Catalyzes two steps in the biosynthesis of coenzyme A. In the first step cysteine is conjugated to 4'-phosphopantothenate to form 4-phosphopantothenoylcysteine, in the latter compound is decarboxylated to form 4'-phosphopantotheine	H	4.1.1.36,6.3.2.5	PPCDC	Essential_AGORA2
SPy_1233	coaA	Pantothenic acid kinase	F	2.7.1.33	PNTK	Essential_AGORA2
SPy_1246	rsmF	NOL1 NOP2 sun family protein	J	-	pbiosynthesis	Added_in_iYH543
SPy_1250	ribF	Belongs to the ribF family	H	2.7.1.26,2.7.7.2	FMNAT, RBFK	Essential_AGORA2
SPy_1284	dnaE	DNA polymerase	L	2.7.7.7	dreplication	Essential_AGORA2
SPy_1362	birA	Acts both as a biotin-- acetyl-CoA-carboxylase ligase and a repressor	HK	6.3.4.15	BBCCPLi	Non-essential_AGORA2
SPy_1364	dnaX	DNA polymerase III is a complex, multichain enzyme responsible for most of the replicative synthesis in bacteria. This DNA polymerase also exhibits 3' to 5' exonuclease activity	L	2.7.7.7	dreplication	Essential_AGORA2
SPy_1389	alaS	Catalyzes the attachment of alanine to tRNA(Ala) in a two-step reaction alanine is first activated by ATP to form Ala- AMP and then transferred to the acceptor end of tRNA(Ala). Also edits incorrectly charged Ser-tRNA(Ala) and Gly-tRNA(Ala) via its editing domain	J	6.1.1.7	pbiosynthesis	Essential_AGORA2
SPy_1407	holA	DNA polymerase III delta subunit	L	2.7.7.7	dreplication	Essential_AGORA2
SPy_1410	plsC	Acyltransferase	I	2.3.1.51	AGPAT140, ACOAAGPAT180, AGPAT180, AGPAT120, ACOAAGPAT160, ACOAAGPATI17, AGPAT161, ACOAAGPATI16, ACOAAGPAT140, ACOAAGPATI15, ACOAAGPATI14, AGPAT160, ACOAAGPATAI17, AGPAT141, ACOAAGPATAI15, AGPAT181	Essential_AGORA2
SPy_1420	murF	Involved in cell wall formation. Catalyzes the final step in the synthesis of UDP-N-acetylmuramoyl-pentapeptide, the precursor of murein	M	6.3.2.10	UGLDDS2, UGLDDS1, UGMDDS	Added_in_iYH543
SPy_1421	ddl	Belongs to the D-alanine--D-alanine ligase family	F	6.3.2.4	GTHS, ALAALA	Added_in_iYH543
SPy_1513	ileS	amino acids such as valine, to avoid such errors it has two additional distinct tRNA(Ile)-dependent editing activities. One activity is designated as 'pretransfer' editing and involves the hydrolysis of activated Val-AMP. The other activity is designated 'posttransfer' editing and involves deacylation of mischarged Val-tRNA(Ile)	J	6.1.1.5	pbiosynthesis	Essential_AGORA2
SPy_1524	murG	Cell wall formation. Catalyzes the transfer of a GlcNAc subunit on undecaprenyl-pyrophosphoryl-MurNAc-pentapeptide (lipid intermediate I) to form undecaprenyl-pyrophosphoryl-MurNAc- (pentapeptide)GlcNAc (lipid intermediate II)	M	2.4.1.227	UAGPT3, UAGPT2, UAGPT1	Essential_AGORA2
SPy_1525	murD	Cell wall formation. Catalyzes the addition of glutamate to the nucleotide precursor UDP-N-acetylmuramoyl-L-alanine (UMA)	M	6.3.2.9	UAMAGS	Essential_AGORA2
SPy_1537	coaD	Reversibly transfers an adenylyl group from ATP to 4'- phosphopantetheine, yielding dephospho-CoA (dPCoA) and pyrophosphate	H	2.7.7.3	PTPAT	Essential_AGORA2
SPy_1568	valS	amino acids such as threonine, to avoid such errors, it has a posttransfer editing activity that hydrolyzes mischarged Thr-tRNA(Val) in a tRNA-dependent manner	J	6.1.1.9	pbiosynthesis	Essential_AGORA2
SPy_1628	fmt	Attaches a formyl group to the free amino group of methionyl-tRNA(fMet). The formyl group appears to play a dual role in the initiator identity of N-formylmethionyl-tRNA by promoting its recognition by IF2 and preventing the misappropriation of this tRNA by the elongation apparatus	J	2.1.2.9	pbiosynthesis	Essential_AGORA2
SPy_1632	gmk	Essential for recycling GMP and indirectly, cGMP	F	2.7.4.8	GK2, GK1, DGK1	Essential_AGORA2
SPy_1652	nadE	Catalyzes the ATP-dependent amidation of deamido-NAD to form NAD. Uses ammonia as a nitrogen source	H	6.3.1.5	NADS1	Essential_AGORA2
SPy_1653	pncB	Catalyzes the synthesis of beta-nicotinate D- ribonucleotide from nicotinate and 5-phospho-D-ribose 1-phosphate at the expense of ATP	H	6.3.4.21	NAPRT	Essential_AGORA2
SPy_1662	mraY	First step of the lipid cycle reactions in the biosynthesis of the cell wall peptidoglycan	M	2.7.8.13	PAPPT1, PAPPT3, PAPPT2	Essential_AGORA2
SPy_1688	glyS	Glycyl-tRNA synthetase beta subunit	J	6.1.1.14	pbiosynthesis	Essential_AGORA2
SPy_1689	glyQ	glycyl-tRNA synthetase alpha subunit	J	6.1.1.14	pbiosynthesis	Essential_AGORA2
SPy_1721	infB	One of the essential components for the initiation of protein synthesis. Protects formylmethionyl-tRNA from spontaneous hydrolysis and promotes its binding to the 30S ribosomal subunits. Also involved in the hydrolysis of GTP during the formation of the 70S ribosomal complex	J	-	rtranscription	Added_in_iYH543
SPy_1724	nusA	Participates in both transcription termination and antitermination	K	-	rtranscription	Essential_AGORA2
SPy_1742	serS	Catalyzes the attachment of serine to tRNA(Ser). Is also able to aminoacylate tRNA(Sec) with serine, to form the misacylated tRNA L-seryl-tRNA(Sec), which will be further converted into selenocysteinyl-tRNA(Sec)	J	6.1.1.11	pbiosynthesis	Essential_AGORA2
SPy_1743	accA	Component of the acetyl coenzyme A carboxylase (ACC) complex. First, biotin carboxylase catalyzes the carboxylation of biotin on its carrier protein (BCCP) and then the CO(2) group is transferred by the carboxyltransferase to acetyl-CoA to form malonyl-CoA	I	2.1.3.15,6.4.1.2	ACCOACL	Non-essential_AGORA2
SPy_1744	accD	Component of the acetyl coenzyme A carboxylase (ACC) complex. Biotin carboxylase (BC) catalyzes the carboxylation of biotin on its carrier protein (BCCP) and then the CO(2) group is transferred by the transcarboxylase to acetyl-CoA to form malonyl- CoA	I	2.1.3.15,6.4.1.2	ACCOACL	Non-essential_AGORA2
SPy_1745	accC	An AccC homodimer forms the biotin carboxylase subunit of the acetyl CoA carboxylase, an enzyme that catalyzes the formation of malonyl-CoA, which in turn controls the rate of fatty acid metabolism	I	6.3.4.14,6.4.1.2	BTNCLi	Non-essential_AGORA2
SPy_1747	accB	first, biotin carboxylase catalyzes the carboxylation of the carrier protein and then the transcarboxylase transfers the carboxyl group to form malonyl-CoA	I	-	BBCCPLi	Non-essential_AGORA2
SPy_1748	fabF	Catalyzes the condensation reaction of fatty acid synthesis by the addition to an acyl acceptor of two carbons from malonyl-ACP	I	2.3.1.179	3OAS140, 3OAS4M5, 3OAS7M8, 3OAS10M12, 3OAS121, 3OAS161, ACOATA, 3OAS4M6, 3OAS80, 3OAS11M12, 3OAS160, 3OAS8M10, 3OAS120, 3OAS180, 3OAS5M6, 3OAS12M13, 3OAS2M3, 3OAS181, 3OAS8M9, 3OAS60, 3OAS141, 3OAS3M4, 3OAS6M7, 3OAS9M10, 3OAS12M14, 3OAS100, KAS14, 3OAS6M8, 3OAS10M11, 3OAS13M14, 3OAS4M3O6	Essential_AGORA2
SPy_1749	fabG	reductase	IQ	1.1.1.100	3OAR80, 3OAR120, 3OAR121, 3OAR7M8, 3OAR11M12, 3OAR10M12, 3OAR6M8, 3OAR6M7, 3OAR10M11, 3OAR60, 3OAR100, 3OAR5M6, 3OAR4M6, 3OAR4M5, 3OAR141, 3OAR8M9, 3OAR40, 3OAR161, 3OAR180, 3OAR160, 3OAR15M16, 3OAR14M16, 3OAR181, 3OAR14M15, 3OAR140, 3OAR13M14, 3OAR9M10, 3OAR12M14, 3OAR8M10, 3OAR12M13	Essential_AGORA2
SPy_1750	fabD	Malonyl CoA-acyl carrier protein transacylase	I	2.3.1.39	AIPDCOATA, IHPDCOATA, IPDCOATA, PMTCOATA, 2MBCOATA, IHDCOATA, IBCOATA, ITDCOATA, IVCOATA, MCOATA, AIHPDCOATA, TDCOATA, STCOATA	Essential_AGORA2
SPy_1753	acpP	Carrier of the growing fatty acid chain in fatty acid biosynthesis	IQ	-	MCOATA	Added_in_iYH543
SPy_1754	fabH	Catalyzes the condensation reaction of fatty acid synthesis by the addition to an acyl acceptor of two carbons from malonyl-ACP. Catalyzes the first condensation reaction which initiates fatty acid synthesis and may therefore play a role in governing the total rate of fatty acid production. Possesses both acetoacetyl-ACP synthase and acetyl transacylase activities. Its substrate specificity deter…	I	2.3.1.180	3OAS140, 3OAS4M5, 3OAS7M8, 3OAS10M12, ACOATA, 3OAS4M6, 3OAS80, 3OAS11M12, 3OAS160, 3OAS8M10, 3OAS120, 3OAS180, 3OAS5M6, 3OAS12M13, 3OAS2M3, 3OAS60, 3OAS8M9, 3OAS3M4, 3OAS6M7, 3OAS9M10, 3OAS12M14, 3OAS100, KAS14, 3OAS6M8, 3OAS10M11, 3OAS13M14, 3OAS4M3O6	Essential_AGORA2
SPy_1758	phaB	Belongs to the enoyl-CoA hydratase isomerase family	I	5.3.3.14,5.3.3.18	T2DECAI	Added_in_iYH543
SPy_1770	gatB	Allows the formation of correctly charged Asn-tRNA(Asn) or Gln-tRNA(Gln) through the transamidation of misacylated Asp- tRNA(Asn) or Glu-tRNA(Gln) in organisms which lack either or both of asparaginyl-tRNA or glutaminyl-tRNA synthetases. The reaction takes place in the presence of glutamine and ATP through an activated phospho-Asp-tRNA(Asn) or phospho-Glu-tRNA(Gln)	J	6.3.5.6,6.3.5.7	pbiosynthesis	Non-essential_AGORA2
SPy_1771	gatA	Allows the formation of correctly charged Gln-tRNA(Gln) through the transamidation of misacylated Glu-tRNA(Gln) in organisms which lack glutaminyl-tRNA synthetase. The reaction takes place in the presence of glutamine and ATP through an activated gamma-phospho-Glu-tRNA(Gln)	J	6.3.5.6,6.3.5.7	pbiosynthesis	Essential_AGORA2
SPy_1772	gatC	Allows the formation of correctly charged Asn-tRNA(Asn) or Gln-tRNA(Gln) through the transamidation of misacylated Asp- tRNA(Asn) or Glu-tRNA(Gln) in organisms which lack either or both of asparaginyl-tRNA or glutaminyl-tRNA synthetases. The reaction takes place in the presence of glutamine and ATP through an activated phospho-Asp-tRNA(Asn) or phospho-Glu-tRNA(Gln)	J	6.3.5.6,6.3.5.7	pbiosynthesis	Essential_AGORA2
SPy_1827	corA	COG0598 Mg2 and Co2 transporters	P	-	MGt5, COBALTt5	Essential_AGORA2
SPy_1941	cysS	Belongs to the class-I aminoacyl-tRNA synthetase family	J	6.1.1.16	pbiosynthesis	Essential_AGORA2
SPy_1958	def	Removes the formyl group from the N-terminal Met of newly synthesized proteins. Requires at least a dipeptide for an efficient rate of reaction. N-terminal L-methionine is a prerequisite for activity but the enzyme has broad specificity at other positions	J	3.5.1.88	pbiosynthesis	Added_in_iYH543
SPy_1961	polC	Required for replicative DNA synthesis. This DNA polymerase also exhibits 3' to 5' exonuclease activity	L	2.7.7.7	dreplication	Added_in_iYH543
SPy_1962	proS	Catalyzes the attachment of proline to tRNA(Pro) in a two-step reaction proline is first activated by ATP to form Pro- AMP and then transferred to the acceptor end of tRNA(Pro). As ProRS can inadvertently accommodate and process non-cognate amino acids such as alanine and cysteine, to avoid such errors it has two additional distinct editing activities against alanine. One activity is designated a…	J	6.1.1.15	pbiosynthesis	Added_in_iYH543
SPy_1964	cdsA	Belongs to the CDS family	S	2.7.7.41	DASYNI16, DASYN181, DASYN140, DASYN141, DASYNI15, DASYN180, DASYN120, DASYNI14, DASYN161, DASYNAI17, DASYN160, DASYNAI15, DASYNI17	Essential_AGORA2
SPy_1965	uppS	Catalyzes the condensation of isopentenyl diphosphate (IPP) with allylic pyrophosphates generating different type of terpenoids	H	2.5.1.31	UDCPDPS, FT	Essential_AGORA2
SPy_2092	rpsB	Belongs to the universal ribosomal protein uS2 family	J	-	pbiosynthesis	Essential_AGORA2
SPy_2093	tsf	Associates with the EF-Tu.GDP complex and induces the exchange of GDP to GTP. It remains bound to the aminoacyl-tRNA.EF- Tu.GTP complex up to the GTP hydrolysis stage on the ribosome	J	-	rtranscription	Added_in_iYH543
SPy_2151	argS	Catalyzes a two-step reaction, first charging an arginine molecule by linking its carboxyl group to the alpha-phosphate of ATP, followed by transfer of the aminoacyl-adenylate to its tRNA	J	6.1.1.19	pbiosynthesis	Essential_AGORA2
SPy_2156	aspS	Catalyzes the attachment of L-aspartate to tRNA(Asp) in a two-step reaction L-aspartate is first activated by ATP to form Asp-AMP and then transferred to the acceptor end of tRNA(Asp)	J	6.1.1.12	pbiosynthesis	Essential_AGORA2
SPy_2157	hisS	histidyl-tRNA synthetase	J	6.1.1.21	pbiosynthesis	Essential_AGORA2
SPy_2178	rpsD	One of the primary rRNA binding proteins, it binds directly to 16S rRNA where it nucleates assembly of the body of the 30S subunit	J	-	pbiosynthesis	Essential_AGORA2
SPy_2182	dnaC	Participates in initiation and elongation during chromosome replication	L	3.6.4.12	dreplication	Added_in_iYH543
SPy_2188	mnmA	Catalyzes the 2-thiolation of uridine at the wobble position (U34) of tRNA, leading to the formation of s(2)U34	J	2.8.1.13	pbiosynthesis	Added_in_iYH543
SPy_2207	trpS	Tryptophanyl-tRNA synthetase	J	6.1.1.2	pbiosynthesis	Essential_AGORA2

## Sheet: FP_28
Supplementary Table 3_3. The details of essential genes in both iYH543 and a published genome-scale mutant screen, false positive (FP)
Gene ID	Gene_name_from_EggNOG	Definition_from_EggNOG	COG strings	ECnumbers	Related reactions in iYH543	Gene essentiality in AGORA2-derived model	The reson for this discrepancy in iYH543	A possible hypothesis
SPy_0020	prs	Involved in the biosynthesis of the central metabolite phospho-alpha-D-ribosyl-1-pyrophosphate (PRPP) via the transfer of pyrophosphoryl group from ATP to 1-hydroxyl of ribose-5-phosphate (Rib-5-P)	F	2.7.6.1	PRPPS	Non-essential_AGORA2	GPR of PRPPS is ( SPy_0020 or SPy_1123 ), although PRPPS is essential in iYH543.	SPy_1123 may not be responsible for PRPPS.
SPy_0215	pgi	Belongs to the GPI family	G	5.3.1.9	G6PI, PGI, G6PI3	Non-essential_AGORA2	iYH543 seems to utilize a pathway that S. pyogenes does not actually utilize, since there is many carbon sources iYH543 can uptake.	S. pyogenes absolutely uses the glycolysis pathway even if there is a ventral pathway.
SPy_0226	gpsA	Glycerol-3-phosphate dehydrogenase	I	1.1.1.94	G3PD1, G3PD2	Non-essential_AGORA2	iYH543 seems to utilize a pathway that S. pyogenes does not actually utilize, since there is many carbon sources iYH543 can uptake.	S. pyogenes absolutely uses the G3PD1 or G3PD2 even if there is a ventral pathway.
SPy_0274	gap	Belongs to the glyceraldehyde-3-phosphate dehydrogenase family	G	1.2.1.12	E4PD, GAPD	Non-essential_AGORA2	Generation of 3pg_c from 13dpg by GAPD and PGK reactions is compensated by D_GLY3PRi (GPR: SPy_1371 ). This compensation makes SPy_0274, SPy_1881, and SPy_1371 as False Positive.	Both pathways may be nessesary to generate 3pg_c for S. pyogenes.
SPy_0447	mtnN	Catalyzes the irreversible cleavage of the glycosidic bond in both 5'-methylthioadenosine (MTA) and S- adenosylhomocysteine (SAH AdoHcy) to adenine and the corresponding thioribose, 5'-methylthioribose and S-ribosylhomocysteine, respectively	E	3.2.2.9	MTAN, AHCYSNS_r	Essential_AGORA2	In AGORA2-derived GEM, ubiquinone-related biomass are listed, so these reactions are listed as essential. In iYH543 ubiquinone-related biomass are delated, because S. pyogenes can't biosynthesize ubiquinone-related biomass from CDM1 components.	In rich media (THY broth), ubiquinone-related biomass are necessary for bacterial survival.
SPy_0475	dgkA	Diacylglycerol kinase	M	2.7.1.107,2.7.1.66	IAHDGK, IAPDGK, DAGK161, ITDGK, DAGK160, IPDGK, DAGK141, DAGK120, DAGK181, IHXDGK, DAGK140, IHDGK, DAGK180	Essential_AGORA2	SPy_0475 (Diacylglycerol kinase) is needed for the one-step production of various fatty acids from various Diacylglycerol.	SPy_0475 (Diacylglycerol kinase) may contribue to produce essential fatty acids which are not listed in biomass components.
SPy_0731	eno	Catalyzes the reversible conversion of 2- phosphoglycerate into phosphoenolpyruvate. It is essential for the degradation of carbohydrates via glycolysis	F	4.2.1.11	ENO	Essential_AGORA2	iYH543 seems to utilize a pathway that S. pyogenes does not actually utilize, since there is many carbon sources iYH543 can uptake.	S. pyogenes absolutely uses the glycolysis pathway even if there is a ventral pathway.
SPy_0756	atpF	Component of the F(0) channel, it forms part of the peripheral stalk, linking F(1) to F(0)	C	-	ATPS4	Added_in_iYH543	F-ATPase (coded by atpA, atpD, atpF, atpG, and atpH ) are responsible for the expulsion of protons from the cell. This activity plays a critical role in correcting the pH imbalance imposed by acid stress, by pumping protons out of the cell against an H+ gradient to prevent the cytoplasm from acidifying (PMID: 25645553). Since the proton (h_c) is included in bio formula, this discrepancy cannot be…
SPy_0757	atpH	F(1)F(0) ATP synthase produces ATP from ADP in the presence of a proton or sodium gradient. F-type ATPases consist of two structural domains, F(1) containing the extramembraneous catalytic core and F(0) containing the membrane proton channel, linked together by a central stalk and a peripheral stalk. During catalysis, ATP synthesis in the catalytic domain of F(1) is coupled via a rotary mechanism…	C	-	ATPS4	Non-essential_AGORA2
SPy_0758	atpA	Produces ATP from ADP in the presence of a proton gradient across the membrane. The alpha chain is a regulatory subunit	C	3.6.3.14	ATPS4	Non-essential_AGORA2
SPy_0759	atpG	Produces ATP from ADP in the presence of a proton gradient across the membrane. The gamma chain is believed to be important in regulating ATPase activity and the flow of protons through the CF(0) complex	C	-	ATPS4	Non-essential_AGORA2
SPy_0760	atpD	Produces ATP from ADP in the presence of a proton gradient across the membrane. The catalytic sites are hosted primarily by the beta subunits	F	3.6.3.14	ATPS4	Non-essential_AGORA2
SPy_1096	folC	Belongs to the folylpolyglutamate synthase family	H	6.3.2.12,6.3.2.17	FPGS_tm, FPGS7, DHFS	Non-essential_AGORA2	If EX_fol_e is stopped, DHFS becomes the essential reaction to generate the folate-related biomass.	Folate may not be in THY broth.
SPy_1122	iscS	Cysteine desulfurase	E	2.8.1.7	THZPSN	Non-essential_AGORA2	Although cysteine desulfurase makes L-alanine from L-cysteine, there is not enough information for the pathways to clear the accumulation of by-products of this reaction.	This reaction may be nessesary for L-alanine biosynthesis in actual S. pyogenes. The essentiality of L-alanine in CDM2 (False negative in Fig. 3B) may be resolved when this reaction is responsible for the L-alanine biosynthesis pathway.
SPy_1126	nadK	Involved in the regulation of the intracellular balance of NAD and NADP, and is a key enzyme in the biosynthesis of NADP. Catalyzes specifically the phosphorylation on 2'-hydroxyl of the adenosine moiety of NAD to yield NADP	H	2.7.1.23	NADK2, NADK	Essential_AGORA2	NADP (nadp_c) can be obtained from EX_nadp_e and NADPt reactions.	In rich media (THY broth), nadp_c may be only made from nad_c.
SPy_1213	fhs	Belongs to the formate--tetrahydrofolate ligase family	F	6.3.4.3	MTHFC, FTHFL	Non-essential_AGORA2	To generate 10fthf_c (10-Formyltetrahydrofolate) as a biomass component, the function of SPy_1213 is compensated by SPy_2085 or SPy_1502 in iYH543.	SPy_2085 or SPy_1502 are not working for the generation of 10fthf_c (10-Formyltetrahydrofolate).
SPy_1224	pgm	Phosphoglucomutase	G	5.4.2.2	PGMT	Non-essential_AGORA2	iYH543 seems to utilize a pathway that S. pyogenes does not actually utilize, since there is many carbon sources iYH543 can uptake.	S. pyogenes absolutely uses the glycolysis pathway even if there is a ventral pathway.
SPy_1280	glmS	Catalyzes the first step in hexosamine metabolism, converting fructose-6P into glucosamine-6P using glutamine as a nitrogen source	M	2.6.1.16	GF6PTA	Non-essential_AGORA2	Although gam6p_c (D-Glucosamine 6-phosphate) is essential in iYH543, there are two pathways to obtain gam6p_c, GF6PTA from f6p_c (D-Fructose 6-phosphate), or EX_gam_e and GAMpts reactions.	GF6PTA may be an only reaction to obtain gam6p_c.
SPy_1282	pyk	Belongs to the pyruvate kinase family	G	2.7.1.40	PYK	Non-essential_AGORA2	iYH543 seems to utilize a pathway that S. pyogenes does not actually utilize, since there is many carbon sources iYH543 can uptake.	S. pyogenes absolutely uses the glycolysis pathway even if there is a ventral pathway.
SPy_1283	pfkA	Catalyzes the phosphorylation of D-fructose 6-phosphate to fructose 1,6-bisphosphate by ATP, the first committing step of glycolysis	F	2.7.1.11	PFK_2, PFK_3, PFK	Non-essential_AGORA2	iYH543 seems to utilize a pathway that S. pyogenes does not actually utilize, since there is many carbon sources iYH543 can uptake.	S. pyogenes absolutely uses the glycolysis pathway even if there is a ventral pathway.
SPy_1315	glnP	ABC-type amino acid transport signal transduction systems periplasmic component domain	P	-	GLNabc	Non-essential_AGORA2	In iYH543, GLNabc is responsible for the L-glutamine transport via ABC system and is not essential.	In iYH543, LYSt2r (L-lysine transporter) or TRPt2r (L-tryptophan transporter) are essential and have no GPR. SPy_1315 may be responsible for the transport of L-lysine or L-tryptophan.
SPy_1354	map	Removes the N-terminal methionine from nascent proteins. The N-terminal methionine is often cleaved when the second residue in the primary sequence is small and uncharged (Met-Ala-, Cys, Gly, Pro, Ser, Thr, or Val). Requires deformylation of the N(alpha)-formylated initiator methionine before it can be hydrolyzed	E	3.4.11.18	AMPTASECG, GLYGLN1c, ALAGLU1c, GLYPROPRO1c, ALAASP1c, ALATHR1c, ALALEU1c, LEUVAL1c, GLYTYR1c, GLYASP1c, GLYASN1c, METALA1c, ALAGLN1c, ALAHIS1c, GLYMET1c, GLYLEUHYDROc, GLYGLU1c, AMPTASEGC, GLYPHEHYc, ALAGLY1c, ILEASP1c	Non-essential_AGORA2	In iYH543, free amino acids are transported. Therefore, many peptidases are not nessesary to grow iYH543.	In rich media (THY broth), SPy_1354 may be responsible for the essential peptidase to obtain the essential amino acids due to the lack of the enough amounts of the free amino acids.
SPy_1359	metK	Catalyzes the formation of S-adenosylmethionine (AdoMet) from methionine and ATP. The overall synthetic reaction is composed of two sequential steps, AdoMet formation and the subsequent tripolyphosphate hydrolysis which occurs prior to release of AdoMet from the enzyme	H	2.5.1.6	METAT	Non-essential_AGORA2	GPR of METAT is ( SPy_0538 or SPy_1359 ), although METAT is essential in iYH543.	SPy_0538 may not be responsible for METAT.
SPy_1371	gapN	Belongs to the aldehyde dehydrogenase family	C	1.2.1.9	D_GLY3PRi	Non-essential_AGORA2	Generation of 3pg_c from 13dpg by GAPD and PGK reactions is compensated by D_GLY3PRi (GPR: SPy_1371 ). This compensation makes SPy_0274, SPy_1881, and SPy_1371 as False Positive.	Both pathways may be nessesary to generate 3pg_c for S. pyogenes.
SPy_1649	ponA	penicillin-binding protein	M	2.4.1.129,3.4.16.4	PEPGLY	Non-essential_AGORA2	GPR of PEPGLY is ( SPy_1649 or SPy_0097 or SPy_2059 ), although PEPGLY is essential in iYH543.	SPy_0097 and SPy_2059 may not be responsible for PEPGLY.
SPy_1881	pgk	Belongs to the phosphoglycerate kinase family	F	2.7.2.3	PGK	Non-essential_AGORA2	Generation of 3pg_c from 13dpg by GAPD and PGK reactions is compensated by D_GLY3PRi (GPR: SPy_1371 ). This compensation makes SPy_0274, SPy_1881, and SPy_1371 as False Positive.	Both pathways may be nessesary to generate 3pg_c for S. pyogenes.
SPy_1889	fba	aldolase	G	4.1.2.13,4.1.2.29	FBA, FBA2, FBA3	Non-essential_AGORA2	iYH543 seems to utilize a pathway that S. pyogenes does not actually utilize, since there is many carbon sources iYH543 can uptake.	S. pyogenes absolutely uses the glycolysis pathway even if there is a ventral pathway.
SPy_1981	relA	In eubacteria ppGpp (guanosine 3'-diphosphate 5-' diphosphate) is a mediator of the stringent response that coordinates a variety of cellular activities in response to changes in nutritional abundance	KT	2.7.6.5	GTPDPK	Non-essential_AGORA2	Although gdptp_c (Guanosine 3-diphosphate 5-triphosphate, ppGpp) is not listed as biomass components, ppGpp acts as a signaling molecule to cause a stringent response and plays an important role in its environmental adaptation (PMID: 33101217). Therefore, this discrepancy cannot be curated in iYH543.

## Sheet: FN_12
Supplementary Table 3_4. The details of essential genes in both iYH543 and a published genome-scale mutant screen, false negative (FN)
Gene ID	Gene_name_from_EggNOG	Definition_from_EggNOG	COG strings	ECnumbers	Related reactions in iYH543	Gene essentiality in AGORA2-derived model	The reson for this discrepancy in iYH543	Possible hypotheses
SPy_0074	adk	Catalyzes the reversible transfer of the terminal phosphate group between ATP and AMP. Plays an important role in cellular energy homeostasis and in adenine nucleotide metabolism	F	2.7.4.3	ADK2, ADK1, r0345	Essential_AGORA2	ADK2 is essentail in iYH543 to prevent the accumulation of pppi_c.	Unknown mechanism may be responsible for the consumption of pppi_c.
SPy_0380	ppaC	inorganic pyrophosphatase	C	3.6.1.1	PPA	Essential_AGORA2	PPA is essentail in iYH543 to obtain pi_c from ppi_c.	Unknown mechanism may be responsible for the production of pi_c from ppi_c.
SPy_0878	mvaK2	mevalonate kinase activity	I	2.7.1.36,2.7.1.43,2.7.4.2	PMEVKc	Essential_AGORA2	PMEVKc is essentail in iYH543 to prevent the accumulation of dhna_c.	Unknown mechanism may be responsible for the consumption of dhna_c.
SPy_0911	ilvE	Aminotransferase	E	2.6.1.42	ILETA, LEUTA, VALTA	Essential_AGORA2	Both ILETA and LEUTA conributes to produce glu__L_c from ile__L_c and leu__L_c.	Unknown mechanism may be responsible for the production of glu__L_c.
SPy_0935	rmlC	Catalyzes the epimerization of the C3' and C5'positions of dTDP-6-deoxy-D-xylo-4-hexulose, forming dTDP-6-deoxy-L-lyxo-4- hexulose	M	5.1.3.13	TDPDRE	Non-essential_AGORA2	TDPDRE is essential to produce dtdp4d6dm_c from dtdp4d6dg_c.	Unknown mechanism may be responsible for the DTDP-4-Dehydrorhamnose 3, 5-Epimerase.
SPy_1221	coaB	Phosphopantothenate-cysteine ligase	H	6.3.2.5	PPNCL3, r0671	Essential_AGORA2	Both PPNCL3 and r0671 are essentail in iYH543 to prevent the accumulation of hdcea_c (Hexadecenoate, n-C16:1).	Hexadecenoate (n-C16:1) is one of the minor components for S. pyogenes biomass .
SPy_1498	ispA	Belongs to the FPP GGPP synthase family	H	2.5.1.1,2.5.1.10,2.5.1.29	DMATT, GRTT	Essential_AGORA2	Both DMATT and GRTT are essentail to obtain the udcpdp_c-related biomass for the cell-wall in iYH543.	udcpdp_c may not be a major components for S. pyogenes biomass .
SPy_1746	fabZ	Involved in unsaturated fatty acids biosynthesis. Catalyzes the dehydration of short chain beta-hydroxyacyl-ACPs and long chain saturated and unsaturated beta-hydroxyacyl-ACPs	I	4.2.1.59	3HAD15M16, 3HAD60, 3HAD8M10, 3HAD160, 3HAD12M14, 3HAD100, 3HAD141, 3HAD5M6, 3HAD121, 3HAD180, 3HAD14M16, 3HAD7M8, 3HAD40, 3HAD11M12, 3HAD120, 3HAD161, 3HAD4M6, 3HAD9M10, 3HAD13M14, 3HAD6M8, 3HAD140, 3HAD181, 3HAD80, 3HAD10M12	Added_in_iYH543	Reactions are essential in iYH543 to produce both saturated and unsaturated fatty acid.	Unknown mechanism may be responsible for the function for FabZ.
SPy_1751	fabK	2-Nitropropane dioxygenase	S	1.3.1.9	EAR120x, EAR161x, EAR100x, EAR40x, EAR180x, EAR141x, EAR80x, EAR160x, EAR121x, EAR140x, EAR60x, EAR181x	Added_in_iYH543	Reactions are essential in iYH543 to produce both saturated and unsaturated fatty acid.	Unknown mechanism may be responsible for the function for FabK.
SPy_1802	alr	Catalyzes the interconversion of L-alanine and D- alanine. May also act on other amino acids	E	5.1.1.1,5.1.1.5	ALAR	Essential_AGORA2	ALAR is essentail in iYH543 to convert ala__D_c to ala__L_c.	Unknown mechanism may be responsible for the function for alanine racemase.
SPy_1804	acpS	Transfers the 4'-phosphopantetheine moiety from coenzyme A to a Ser of acyl-carrier-protein	I	2.7.8.7	ACPS1	Essential_AGORA2	ACPS1 is essentail in iYH543 to obtain ACP_c.	Unknown mechanism may be responsible for the production of the acyl-carrier protein.
SPy_1894	pyrG	Catalyzes the ATP-dependent amination of UTP to CTP with either L-glutamine or ammonia as the source of nitrogen. Regulates intracellular CTP levels through interactions with the four ribonucleotide triphosphates	F	6.3.4.2	CTPS2, CTPS1	Essential_AGORA2	Both CTPS2 and CTPS1 are essential in iYH543 to obtain ctp_c.	Unknown mechanism may be responsible for the CTP synthase.

## Sheet: 65 among essential 224 genes
Supplementary Table 3_4. The details of essential genes in both iYH543 and a published genome-scale mutant screen, essential 65 genes not being in iYH543
Gene ID	Gene_name_from_EggNOG	Definition_from_EggNOG	COG strings	ECnumbers
SPy_0015	ftsH	Acts as a processive, ATP-dependent zinc metallopeptidase for both cytoplasmic and membrane proteins. Plays a role in the quality control of integral membrane proteins	O	-
SPy_0019	p40	CHAP domain protein	M	3.5.1.28
SPy_0041	XK27_09800	Acyltransferase	I	-
SPy_0073	secY	The central subunit of the protein translocation channel SecYEG. Consists of two halves formed by TMs 1-5 and 6-10. These two domains form a lateral gate at the front which open onto the bilayer between TMs 2 and 7, and are clamped together by SecE at the back. The channel is closed by both a pore ring composed of hydrophobic SecY resides and a short helix (helix 2A) on the extracellular side of …	U	-
SPy_0263	rsgA	One of several proteins that assist in the late maturation steps of the functional core of the 30S ribosomal subunit. Helps release RbfA from mature subunits. May play a role in the assembly of ribosomal proteins into the subunit. Circularly permuted GTPase that catalyzes slow GTP hydrolysis, GTPase activity is stimulated by the 30S ribosomal subunit	G	3.1.3.100
SPy_0276	glnQ	abc transporter atp-binding protein	E	-
SPy_0277	XK27_05795	ABC transporter	P	-
SPy_0305	yqeG	hydrolase of the HAD superfamily	S	-
SPy_0341	der	GTPase that plays an essential role in the late steps of ribosome biogenesis	S	-
SPy_0351	yidC	Required for the insertion and or proper folding and or complex formation of integral membrane proteins into the membrane. Involved in integration of membrane proteins that insert both dependently and independently of the Sec translocase complex, as well as at least some lipoproteins	U	-
SPy_0390	ytgP	Membrane protein involved in the export of O-antigen and teichoic acid	S	-
SPy_0458	ftsK	Belongs to the FtsK SpoIIIE SftA family	D	-
SPy_0473	ybeY	Single strand-specific metallo-endoribonuclease involved in late-stage 70S ribosome quality control and in maturation of the 3' terminus of the 16S rRNA	S	-
SPy_0502	secG	Preprotein translocase subunit SecG	U	-
SPy_0516	pimB	Glycosyltransferase, group 1 family protein	M	2.4.1.337
SPy_0569	ftsY	Involved in targeting and insertion of nascent membrane proteins into the cytoplasmic membrane. Acts as a receptor for the complex formed by the signal recognition particle (SRP) and the ribosome-nascent chain (RNC)	U	-
SPy_0584	hprK	Catalyzes the ATP- as well as the pyrophosphate- dependent phosphorylation of a specific serine residue in HPr, a phosphocarrier protein of the phosphoenolpyruvate-dependent sugar phosphotransferase system (PTS). HprK P also catalyzes the pyrophosphate-producing, inorganic phosphate-dependent dephosphorylation (phosphorolysis) of seryl-phosphorylated HPr (P- Ser-HPr). The two antagonistic activit…	F	-
SPy_0609	ftsW	Belongs to the SEDS family	D	-
SPy_0615	femA	protein involved in methicillin resistance	V	2.3.2.17
SPy_0616	murM	protein involved in methicillin resistance	V	2.3.2.10,2.3.2.16
SPy_0728	ezrA	modulates the frequency and position of FtsZ ring formation. Inhibits FtsZ ring formation at polar sites. Interacts either with FtsZ or with one of its binding partners to promote depolymerization	D	-
SPy_0752	dagK	Sphingosine kinase and enzymes related to eukaryotic diacylglycerol kinase	I	2.7.1.107
SPy_0786	rgpA	Domain of unknown function (DUF1972)	M	-
SPy_0787	-	COG0463, glycosyltransferases involved in cell wall biogenesis	M	-
SPy_0789	rgpC	Transport permease protein	GM	-
SPy_0790	rgpD	Part of the ABC transporter complex TagGH involved in teichoic acids export. Responsible for energy coupling to the transport system	P	3.6.3.40
SPy_0791	rgpEc	Glycosyl transferase family 2	M	-
SPy_0792	rgpF	Rhamnan synthesis protein F	M	-
SPy_0798	-	Predicted membrane protein (DUF2142)	S	-
SPy_0807	ltaS	Belongs to the LTA synthase family	M	2.7.8.20
SPy_0886	engB	Necessary for normal cell division and for the maintenance of normal septation	D	-
SPy_0924	rnz	Zinc phosphodiesterase, which displays some tRNA 3'- processing endonuclease activity. Probably involved in tRNA maturation, by removing a 3'-trailer from precursor tRNA	S	3.1.26.11
SPy_0930	trmK	SAM-dependent methyltransferase	S	2.1.1.217
SPy_1020	rnjB	An RNase that has 5'-3' exonuclease and possibly endonuclease activity. Involved in maturation of rRNA and in some organisms also mRNA maturation and or decay	S	-
SPy_1034	cobQ	CobB/CobQ-like glutamine amidotransferase domain	H	-
SPy_1036	dacA	Catalyzes the condensation of 2 ATP molecules into cyclic di-AMP (c-di-AMP), a second messenger used to regulate differing processes in different bacteria	S	2.7.7.85
SPy_1154	srtA	Sortase (surface protein transpeptidase)	M	3.4.22.70
SPy_1161	rbgA	Required for a late step of 50S ribosomal subunit assembly. Has GTPase activity	S	-
SPy_1171	-	SatD family (SatD)	S	-
SPy_1200	ffh	Involved in targeting and insertion of nascent membrane proteins into the cytoplasmic membrane. Binds to the hydrophobic signal sequence of the ribosome-nascent chain (RNC) as it emerges from the ribosomes. The SRP-RNC complex is then targeted to the cytoplasmic membrane where it interacts with the SRP receptor FtsY	U	3.6.5.4
SPy_1333
SPy_1514	divIVA	Cell division initiation protein	D	-
SPy_1520	ftsZ	Essential cell division protein that forms a contractile ring structure (Z ring) at the future cell division site. The regulation of the ring assembly controls the timing and the location of cell division. One of the functions of the FtsZ ring is to recruit other cell division proteins to the septum to produce a new cell wall between the dividing cells. Binds GTP and shows GTPase activity	D	-
SPy_1521	ftsA	Cell division protein that is involved in the assembly of the Z ring. May serve as a membrane anchor for the Z ring	D	-
SPy_1625	prkC	serine threonine protein kinase	KLT	2.7.11.1
SPy_1626	stp	phosphatase	T	3.1.3.16
SPy_1656	-	Protein of unknown function (DUF4059)	S	-
SPy_1659	cshB	DEAD-box RNA helicase. May work in conjunction with the cold shock proteins to ensure proper initiation of transcription at low and optimal temperatures	JKL	3.6.4.13
SPy_1664	pbpX	penicillin-binding protein	M	-
SPy_1665	ftsL	cell division protein FtsL	D	-
SPy_1727	ytmP	Phosphotransferase	M	-
SPy_1759	dnaJ	ATP binding to DnaK triggers the release of the substrate protein, thus completing the reaction cycle. Several rounds of ATP-dependent interactions between DnaJ, DnaK and GrpE are required for fully efficient folding. Also involved, together with DnaK and GrpE, in the DNA replication of plasmids through activation of initiation proteins	O	-
SPy_1760	dnaK	Heat shock 70 kDa protein	O	-
SPy_1761	grpE	Participates actively in the response to hyperosmotic and heat shock by preventing the aggregation of stress-denatured proteins, in association with DnaK and GrpE. It is the nucleotide exchange factor for DnaK and may function as a thermosensor. Unfolded proteins bind initially to DnaJ	O	-
SPy_1805	secA	Part of the Sec protein translocase complex. Interacts with the SecYEG preprotein conducting channel. Has a central role in coupling the hydrolysis of ATP to the transfer of proteins into and across the cell membrane, serving as an ATP-driven molecular motor driving the stepwise translocation of polypeptide chains across the membrane	U	-
SPy_1842	spi	Belongs to the peptidase S26 family	U	3.4.21.89
SPy_1872	tsaD	Required for the formation of a threonylcarbamoyl group on adenosine at position 37 (t(6)A37) in tRNAs that read codons beginning with adenine. Is involved in the transfer of the threonylcarbamoyl moiety of threonylcarbamoyl-AMP (TC-AMP) to the N6 group of A37, together with TsaE and TsaB. TsaD likely plays a direct catalytic role in this reaction	O	2.3.1.234
SPy_1875	ykzG	Belongs to the UPF0356 family	S	-
SPy_1876	rnjA	An RNase that has 5'-3' exonuclease and possibly endonuclease activity. Involved in maturation of rRNA and in some organisms also mRNA maturation and or decay	S	-
SPy_1885	yloV	kinase related to dihydroxyacetone kinase	S	-
SPy_2070	groL	Prevents misfolding and promotes the refolding and proper assembly of unfolded polypeptides generated under stress conditions	O	-
SPy_2072	groS	Binds to Cpn60 in the presence of Mg-ATP and suppresses the ATPase activity of the latter	O	-
SPy_2113	yrrK	Could be a nuclease involved in processing of the 5'-end of pre-16S rRNA	L	-
SPy_2194	ecfA2	ATP-binding (A) component of a common energy-coupling factor (ECF) ABC-transporter complex. Unlike classic ABC transporters this ECF transporter provides the energy necessary to transport a number of different substrates	P	-
SPy_2195	ecfA1	ATP-binding (A) component of a common energy-coupling factor (ECF) ABC-transporter complex. Unlike classic ABC transporters this ECF transporter provides the energy necessary to transport a number of different substrates	P	-
