# Supplementary material for: A genome-scale metabolic model of a globally disseminated hyperinvasive M1 strain of Streptococcus pyogenes
Source: mSystems. 2024 Aug 19;9(9):e00736-24. doi: 10.1128/msystems.00736-24 (PMC11406949; doi:10.1128/msystems.00736-24)
Supplement: Table S4 — Sole carbon source utilization profiles and amino acid auxotorophies in both the experimental data and iYH543. [file msystems.00736-24-s0005.xlsx]

## Sheet: Carbon_sources
Supplementary Table 4_1: Sole carbon source utilization profiles. Comparison between results of BiOLOG experiments and the simulation in iYH543.
BiOLOG experiments	Carbon source	Exchange reaction	Simulation in iYH543	Result	Simulation in iYH543_2
High induction	2-Deoxy-D- Ribose	EX_drib_e	0.395557	True positive (TP)	0.395557
High induction	5-Keto-D- Gluconic Acid	EX_glcn__D_e	0.622531	True positive (TP)	0.622531
High induction	D-Arabinose	EX_arab__D_e	0.235345	True positive (TP)	0.235345
High induction	D-Fructose	EX_fru_e	0.235345	True positive (TP)	0.235345
High induction	D-Fructose-6- Phosphate	EX_f6p_e	0.154266	True positive (TP)	0.154266
High induction	D-Galactose	EX_gal_e	0.235345	True positive (TP)	0.235345
High induction	D-Glucosamine	EX_gam_e	0.235345	True positive (TP)	0.235345
High induction	D-Mannose	EX_man_e	0.235345	True positive (TP)	0.235345
High induction	D-Ribose	EX_rib__D_e	0.235345	True positive (TP)	0.235345
High induction	D-Tagatose	EX_tag__D_e	0.235345	True positive (TP)	0.235345
High induction	D-Trehalose	EX_tre_e	0.235345	True positive (TP)	0.235345
High induction	D-Xylose	EX_xyl__D_e	0.235345	True positive (TP)	0.235345
High induction	Dihydroxy Acetone	EX_dha_e	0.235345	True positive (TP)	0.235345
High induction	Glycogen	EX_glycogen_e	0.235345	True positive (TP)	0.235345
High induction	Inosine	EX_ins_e	0.235345	True positive (TP)	0.235345
High induction	L-Arabinose	EX_arab__L_e	0.235345	True positive (TP)	0.235345
High induction	L-Lyxose	EX_lyx__L_e	0.235345	True positive (TP)	0.235345
High induction	L-Rhamnose	EX_rmn_e	0.235345	True positive (TP)	0.235345
High induction	Maltose	EX_malt_e	0.235345	True positive (TP)	0.235345
High induction	Maltotriose	EX_malttr_e	0.235345	True positive (TP)	0.235345
High induction	Maltohexaose (Dextrin)	EX_malthx_e	0.235345	True positive (TP)	0.235345
High induction	N-Acetyl-D- Glucosamine	EX_acgam_e	0.235345	True positive (TP)	0.235345
High induction	Palatinose	EX_pala_e	0.235345	True positive (TP)	0.235345
High induction	Pectin	EX_pectin_e	0.0848947	False negative (FN)	0.0848947
High induction	Salicin	EX_salcn_e	0.235345	True positive (TP)	0.235345
High induction	ß-Cyclodextrin	EX_cyclodext_B_e	0.235345	True positive (TP)	0.235345
High induction	ß-D-Allose	EX_all__D_e	0.235345	True positive (TP)	0.235345
High induction	ß-Methyl-D- Glucoside	EX_mbdg_e	0.235345	True positive (TP)	0.235345
High induction	Sucrose	EX_sucr_e	0.235345	True positive (TP)	0.235345
High induction	Uridine	EX_uri_e	0.133887	True positive (TP)	0.133887
High induction	α-Cyclodextrin	EX_cyclodext_A_e	0.235345	True positive (TP)	0.235345
High induction	α-D-Glucose	EX_glc__D_e	0.235345	True positive (TP)	0.235345
High induction	α-D-Lactose	EX_lcts_e	0.235345	True positive (TP)	0.235345
Induction	Adenosine	EX_adn_e	0.235345	True positive (TP)	0.235345
Induction	D-Cellobiose	EX_cellb_e	0.235345	True positive (TP)	0.235345
Induction	D-Galacturonic Acid	EX_galur_e	0.0848947	True positive (TP)	0.0848947
Induction	D-Glucose-6- Phosphate	EX_g6p_e	0.154266	True positive (TP)	0.154266
Induction	D-Glucuronic Acid	EX_glcur_e	0.0848947	True positive (TP)	0.0848947
Induction	Glycerol	EX_glyc_e	0.622531	True positive (TP)	0.622531
Induction	L-Fucose	EX_fuc__L_e	0.235345	True positive (TP)	0.235345
Induction	L-Sorbose	EX_srb__L_e	0.235345	True positive (TP)	0.235345
Induction	N-Acetyl-ß-D- Mannosamine	EX_acmana_e	0.235345	True positive (TP)	0.235345
Induction	Thymidine	EX_thymd_e	0.398502	True positive (TP)	0.398502
Induction	γ-Cyclodextrin	EX_cyclodext_G_e	0.235345	True positive (TP)	0.235345
Noninducible	Acetic Acid	EX_ac_e	0.0850655	True negative (TN)	0.0711457
Noninducible	Acetoacetic Acid	EX_acac_e	0.0850655	True negative (TN)	0.0711457
Noninducible	N-Acetyl- Neuraminic Acid	EX_acnam_e	0.201646	False positive (FP)	0.168649
Noninducible	L-Alanine	EX_ala__L_e	0.0731271	True negative (TN)	0.0611608
Noninducible	L-Alanyl-Glycine	EX_alagly_e	0.0731271	True negative (TN)	0.0611608
Noninducible	Arbutin	EX_arbt_e	0.281391	False positive (FP)	0.235345
Noninducible	L-Arginine	EX_arg__L_e	0.0731271	True negative (TN)	0.0611608
Noninducible	L-Asparagine	EX_asn__L_e	0.0731271	True negative (TN)	0.0611608
Noninducible	L-Aspartic Acid	EX_asp__L_e	0.0731271	True negative (TN)	0.0611608
Noninducible	α-Hydroxy Butyric Acid	EX_but_e	0.0731271	True negative (TN)	0.0611608
Noninducible	Formic Acid	EX_for_e	0.0731271	True negative (TN)	0.0611608
Noninducible	D-Gluconic Acid	EX_glcn__D_e	0.744331	False positive (FP)	0.622531
Noninducible	L-Glutamine	EX_gln__L_e	0.0731271	True negative (TN)	0.0611608
Noninducible	L-Glutamic Acid	EX_glu__L_e	0.0731271	True negative (TN)	0.0611608
Noninducible	Glycine	EX_gly_e	0.0731271	True negative (TN)	0.0611608
Noninducible	D,L-α-Glycerol- Phosphate	EX_glyc3p_e	0.117322	True negative (TN)	0.0981237
Noninducible	Glycyl-L- Glutamic Acid	EX_glyglu_e	0.0731271	True negative (TN)	0.0611608
Noninducible	L-Histidine	EX_his__L_e	0.0731271	True negative (TN)	0.0611608
Noninducible	L-Isoleucine	EX_ile__L_e	0.0731271	True negative (TN)	0.0611608
Noninducible	L-Lactic Acid	EX_lac__L_e	0.101504	True negative (TN)	0.0848947
Noninducible	L-Leucine	EX_leu__L_e	0.0731271	True negative (TN)	0.0611608
Noninducible	L-Lysine	EX_lys__L_e	0.0731271	True negative (TN)	0.0611608
Noninducible	Mannan	EX_man_e	0.281391	False positive (FP)	0.235345
Noninducible	L-Methionine	EX_met__L_e	0.0731271	True negative (TN)	0.0611608
Noninducible	D-Mannitol	EX_mnl_e	0.0731271	True negative (TN)	0.0611608
Noninducible	L-Phenylalanine	EX_phe__L_e	0.0731271	True negative (TN)	0.0611608
Noninducible	L-Proline	EX_pro__L_e	0.398142	False positive (FP)	0.332991
Noninducible	Putrescine	EX_ptrc_e	0.0731271	True negative (TN)	0.0611608
Noninducible	D-Sorbitol	EX_sbt__D_e	0.744331	False positive (FP)	0.622531
Noninducible	L-Serine	EX_ser__L_e	0.117871	True negative (TN)	0.0985831
Noninducible	L-Threonine	EX_thr__L_e	0.0731271	True negative (TN)	0.0611608
Noninducible	L-Valine	EX_val__L_e	0.0731271	True negative (TN)	0.0611608
Noninducible	1,2-Propanediol	EX_12ppd__S_e	No_EX_reaciton_in_iYH543	True negative (TN)
Noninducible	m-Hydroxy Phenyl Acetic Acid	EX_3hoxpac_e	No_EX_reaciton_in_iYH543	True negative (TN)
Noninducible	p-Hydroxy Phenyl Acetic Acid	EX_4hoxpac_e	No_EX_reaciton_in_iYH543	True negative (TN)
Noninducible	Hydroxy-LProline	EX_4hpro_LT_e	No_EX_reaciton_in_iYH543	True negative (TN)
Noninducible	D-Arabitol	EX_abt__D_e	No_EX_reaciton_in_iYH543	True negative (TN)
Noninducible	L-Arabitol	EX_abt__L_e	No_EX_reaciton_in_iYH543	True negative (TN)
Noninducible	N-Acetyl-D- Galactosamine	EX_acgal_e	No_EX_reaciton_in_iYH543	True negative (TN)
Noninducible	N-Acetyl-L- Glutamic Acid	EX_acglu_e	No_EX_reaciton_in_iYH543	True negative (TN)
Noninducible	Citraconic Acid	EX_acon_C_e	No_EX_reaciton_in_iYH543	True negative (TN)
Noninducible	D-Alanine	EX_ala__D_e	No_EX_reaciton_in_iYH543	True negative (TN)
Noninducible	D-Aspartic Acid	EX_asp__D_e	No_EX_reaciton_in_iYH543	True negative (TN)
Noninducible	L-Alaninamide	EX_balamd_e	No_EX_reaciton_in_iYH543	True negative (TN)
Noninducible	2,3-Butanediol	EX_btd_RR_e	No_EX_reaciton_in_iYH543	True negative (TN)
Noninducible	Caproic Acid	EX_caproic_e	No_EX_reaciton_in_iYH543	True negative (TN)
Noninducible	D,L-Carnitine	EX_crn__D_e	No_EX_reaciton_in_iYH543	True negative (TN)
Noninducible	Chondroitin Sulfate C	EX_cspg_c_e	No_EX_reaciton_in_iYH543	True negative (TN)
Noninducible	2-Deoxy Adenosine	EX_dad_2_e	No_EX_reaciton_in_iYH543	True negative (TN)
Noninducible	D-Glucose-1- Phosphate	EX_g1p_e	No_EX_reaciton_in_iYH543	True negative (TN)
Noninducible	D-Galactonic Acid-γ-Lactone	EX_galctn__D_e	No_EX_reaciton_in_iYH543	True negative (TN)
Noninducible	α-Keto-Glutaric Acid	EX_glutar_e	No_EX_reaciton_in_iYH543	True negative (TN)
Noninducible	Glycyl-L-Proline	EX_gly_pro__L_e	No_EX_reaciton_in_iYH543	True negative (TN)
Noninducible	L-Homoserine	EX_hom__L_e	No_EX_reaciton_in_iYH543	True negative (TN)
Noninducible	Itaconic Acid	EX_itacon_e	No_EX_reaciton_in_iYH543	True negative (TN)
Noninducible	Laminarin	EX_lmn2_e	No_EX_reaciton_in_iYH543	True negative (TN)
Noninducible	α-Methyl-D- Galactoside	EX_madg_e	No_EX_reaciton_in_iYH543	True negative (TN)
Noninducible	D-Malic Acid	EX_mal__D_e	No_EX_reaciton_in_iYH543	True negative (TN)
Noninducible	D-Malic Acid	EX_mal__D_e	No_EX_reaciton_in_iYH543	True negative (TN)
Noninducible	L-Malic Acid	EX_mal__L_e	No_EX_reaciton_in_iYH543	True negative (TN)
Noninducible	D-Melibiose	EX_melib_e	No_EX_reaciton_in_iYH543	True negative (TN)
Noninducible	ß-Methyl-D- Glucuronic Acid	EX_metglcur_e	No_EX_reaciton_in_iYH543	True negative (TN)
Noninducible	Mono Methyl Succinate	EX_methsucc_e	No_EX_reaciton_in_iYH543	True negative (TN)
Noninducible	L-Ornithine	EX_orn__L_e	No_EX_reaciton_in_iYH543	True negative (TN)
Noninducible	Phenylethyl- amine	EX_peamn_e	No_EX_reaciton_in_iYH543	True negative (TN)
Noninducible	Methyl Pyruvate	EX_pyr_e	No_EX_reaciton_in_iYH543	True negative (TN)
Noninducible	Quinic Acid	EX_quin_e	No_EX_reaciton_in_iYH543	True negative (TN)
Noninducible	D-Raffinose	EX_raffin_e	No_EX_reaciton_in_iYH543	True negative (TN)
Noninducible	Sebacic Acid	EX_sebacid_e	No_EX_reaciton_in_iYH543	True negative (TN)
Noninducible	D-Serine	EX_ser__D_e	No_EX_reaciton_in_iYH543	True negative (TN)
Noninducible	Succinic Acid	EX_succ_e	No_EX_reaciton_in_iYH543	True negative (TN)
Noninducible	D-Tartaric Acid	EX_tartr__D_e	No_EX_reaciton_in_iYH543	True negative (TN)
Noninducible	Tricarballylic Acid	EX_tcb_e	No_EX_reaciton_in_iYH543	True negative (TN)
Noninducible	Tyramine	EX_tym_e	No_EX_reaciton_in_iYH543	True negative (TN)
Noninducible	Xylitol	EX_xylt_e	No_EX_reaciton_in_iYH543	True negative (TN)
High induction	Glucuronamide	No_EX_reaciton_in_BiGG_or_VMH	No_EX_reaciton_in_iYH543	False negative (FN)
High induction	Sorbic Acid	No_EX_reaciton_in_BiGG_or_VMH	No_EX_reaciton_in_iYH543	False negative (FN)
High induction	Tween 20	No_EX_reaciton_in_BiGG_or_VMH	No_EX_reaciton_in_iYH543	False negative (FN)
Induction	2,3-Butanedione	No_EX_reaciton_in_BiGG_or_VMH	No_EX_reaciton_in_iYH543	False negative (FN)
Induction	3-0-ß-D-Galactopyranosyl- D-Arabinose	No_EX_reaciton_in_BiGG_or_VMH	No_EX_reaciton_in_iYH543	False negative (FN)
Induction	3-Methyl Glucose	No_EX_reaciton_in_BiGG_or_VMH	No_EX_reaciton_in_iYH543	False negative (FN)
Induction	D-Fucose	No_EX_reaciton_in_BiGG_or_VMH	No_EX_reaciton_in_iYH543	False negative (FN)
Induction	D-Psicose	No_EX_reaciton_in_BiGG_or_VMH	No_EX_reaciton_in_iYH543	False negative (FN)
Induction	Gentiobiose	No_EX_reaciton_in_BiGG_or_VMH	No_EX_reaciton_in_iYH543	False negative (FN)
Induction	L-Galactonic Acid-γ-Lactone	No_EX_reaciton_in_BiGG_or_VMH	No_EX_reaciton_in_iYH543	False negative (FN)
Induction	L-Glucose	No_EX_reaciton_in_BiGG_or_VMH	No_EX_reaciton_in_iYH543	False negative (FN)
Induction	Lactulose	No_EX_reaciton_in_BiGG_or_VMH	No_EX_reaciton_in_iYH543	False negative (FN)
Induction	Oxalomalic Acid	No_EX_reaciton_in_BiGG_or_VMH	No_EX_reaciton_in_iYH543	False negative (FN)
Induction	Turanose	No_EX_reaciton_in_BiGG_or_VMH	No_EX_reaciton_in_iYH543	False negative (FN)
Induction	Tween 40	No_EX_reaciton_in_BiGG_or_VMH	No_EX_reaciton_in_iYH543	False negative (FN)
Induction	Tween 80	No_EX_reaciton_in_BiGG_or_VMH	No_EX_reaciton_in_iYH543	False negative (FN)
Noninducible	2-Aminoethanol	No_EX_reaciton_in_BiGG_or_VMH	No_EX_reaciton_in_iYH543	True negative (TN)
Noninducible	2-Hydroxy Benzoic Acid	No_EX_reaciton_in_BiGG_or_VMH	No_EX_reaciton_in_iYH543	True negative (TN)
Noninducible	3-Hydroxy-2- Butanone	No_EX_reaciton_in_BiGG_or_VMH	No_EX_reaciton_in_iYH543	True negative (TN)
Noninducible	4-Hydroxy Benzoic Acid	No_EX_reaciton_in_BiGG_or_VMH	No_EX_reaciton_in_iYH543	True negative (TN)
Noninducible	Acetamide	No_EX_reaciton_in_BiGG_or_VMH	No_EX_reaciton_in_iYH543	True negative (TN)
Noninducible	Adonitol	No_EX_reaciton_in_BiGG_or_VMH	No_EX_reaciton_in_iYH543	True negative (TN)
Noninducible	Amygdalin	No_EX_reaciton_in_BiGG_or_VMH	No_EX_reaciton_in_iYH543	True negative (TN)
Noninducible	Bromo Succinic Acid	No_EX_reaciton_in_BiGG_or_VMH	No_EX_reaciton_in_iYH543	True negative (TN)
Noninducible	Butyric Acid	No_EX_reaciton_in_BiGG_or_VMH	No_EX_reaciton_in_iYH543	True negative (TN)
Noninducible	Capric Acid	No_EX_reaciton_in_BiGG_or_VMH	No_EX_reaciton_in_iYH543	True negative (TN)
Noninducible	Citramalic Acid	No_EX_reaciton_in_BiGG_or_VMH	No_EX_reaciton_in_iYH543	True negative (TN)
Noninducible	Citric Acid	No_EX_reaciton_in_BiGG_or_VMH	No_EX_reaciton_in_iYH543	True negative (TN)
Noninducible	D-Glucosaminic Acid	No_EX_reaciton_in_BiGG_or_VMH	No_EX_reaciton_in_iYH543	True negative (TN)
Noninducible	D-Lactic Acid Methyl Ester	No_EX_reaciton_in_BiGG_or_VMH	No_EX_reaciton_in_iYH543	True negative (TN)
Noninducible	D-Melezitose	No_EX_reaciton_in_BiGG_or_VMH	No_EX_reaciton_in_iYH543	True negative (TN)
Noninducible	D-Ribono-1,4- Lactone	No_EX_reaciton_in_BiGG_or_VMH	No_EX_reaciton_in_iYH543	True negative (TN)
Noninducible	D-Saccharic Acid	No_EX_reaciton_in_BiGG_or_VMH	No_EX_reaciton_in_iYH543	True negative (TN)
Noninducible	D-Threonine	No_EX_reaciton_in_BiGG_or_VMH	No_EX_reaciton_in_iYH543	True negative (TN)
Noninducible	D,L-Octopamine	No_EX_reaciton_in_BiGG_or_VMH	No_EX_reaciton_in_iYH543	True negative (TN)
Noninducible	Dulcitol	No_EX_reaciton_in_BiGG_or_VMH	No_EX_reaciton_in_iYH543	True negative (TN)
Noninducible	Fumaric Acid	No_EX_reaciton_in_BiGG_or_VMH	No_EX_reaciton_in_iYH543	True negative (TN)
Noninducible	Gelatin	No_EX_reaciton_in_BiGG_or_VMH	No_EX_reaciton_in_iYH543	True negative (TN)
Noninducible	Glycolic Acid	No_EX_reaciton_in_BiGG_or_VMH	No_EX_reaciton_in_iYH543	True negative (TN)
Noninducible	Glycolic Acid	No_EX_reaciton_in_BiGG_or_VMH	No_EX_reaciton_in_iYH543	True negative (TN)
Noninducible	Glycyl-L-Aspartic Acid	No_EX_reaciton_in_BiGG_or_VMH	No_EX_reaciton_in_iYH543	True negative (TN)
Noninducible	Glyoxylic Acid	No_EX_reaciton_in_BiGG_or_VMH	No_EX_reaciton_in_iYH543	True negative (TN)
Noninducible	i-Erythritol	No_EX_reaciton_in_BiGG_or_VMH	No_EX_reaciton_in_iYH543	True negative (TN)
Noninducible	Inulin	No_EX_reaciton_in_BiGG_or_VMH	No_EX_reaciton_in_iYH543	True negative (TN)
Noninducible	L-Pyroglutamic Acid	No_EX_reaciton_in_BiGG_or_VMH	No_EX_reaciton_in_iYH543	True negative (TN)
Noninducible	L-Tartaric Acid	No_EX_reaciton_in_BiGG_or_VMH	No_EX_reaciton_in_iYH543	True negative (TN)
Noninducible	Lactitol	No_EX_reaciton_in_BiGG_or_VMH	No_EX_reaciton_in_iYH543	True negative (TN)
Noninducible	m-Tartaric Acid	No_EX_reaciton_in_BiGG_or_VMH	No_EX_reaciton_in_iYH543	True negative (TN)
Noninducible	Malonic Acid	No_EX_reaciton_in_BiGG_or_VMH	No_EX_reaciton_in_iYH543	True negative (TN)
Noninducible	Maltitol	No_EX_reaciton_in_BiGG_or_VMH	No_EX_reaciton_in_iYH543	True negative (TN)
Noninducible	Melibionic Acid	No_EX_reaciton_in_BiGG_or_VMH	No_EX_reaciton_in_iYH543	True negative (TN)
Noninducible	Mucic Acid	No_EX_reaciton_in_BiGG_or_VMH	No_EX_reaciton_in_iYH543	True negative (TN)
Noninducible	myo-Inositol	No_EX_reaciton_in_BiGG_or_VMH	No_EX_reaciton_in_iYH543	True negative (TN)
Noninducible	N-Acetyl-D- Glucosaminitol	No_EX_reaciton_in_BiGG_or_VMH	No_EX_reaciton_in_iYH543	True negative (TN)
Noninducible	Oxalic Acid	No_EX_reaciton_in_BiGG_or_VMH	No_EX_reaciton_in_iYH543	True negative (TN)
Noninducible	Propionic Acid	No_EX_reaciton_in_BiGG_or_VMH	No_EX_reaciton_in_iYH543	True negative (TN)
Noninducible	Pyruvic Acid	No_EX_reaciton_in_BiGG_or_VMH	No_EX_reaciton_in_iYH543	True negative (TN)
Noninducible	Sec-Butylamine	No_EX_reaciton_in_BiGG_or_VMH	No_EX_reaciton_in_iYH543	True negative (TN)
Noninducible	Sedoheptulosan	No_EX_reaciton_in_BiGG_or_VMH	No_EX_reaciton_in_iYH543	True negative (TN)
Noninducible	ß-Hydroxy Butyric Acid	No_EX_reaciton_in_BiGG_or_VMH	No_EX_reaciton_in_iYH543	True negative (TN)
Noninducible	ß-Methyl-D- Galactoside	No_EX_reaciton_in_BiGG_or_VMH	No_EX_reaciton_in_iYH543	True negative (TN)
Noninducible	ß-Methyl-D- Xyloside	No_EX_reaciton_in_BiGG_or_VMH	No_EX_reaciton_in_iYH543	True negative (TN)
Noninducible	Stachyose	No_EX_reaciton_in_BiGG_or_VMH	No_EX_reaciton_in_iYH543	True negative (TN)
Noninducible	Succinamic Acid	No_EX_reaciton_in_BiGG_or_VMH	No_EX_reaciton_in_iYH543	True negative (TN)
Noninducible	xylose	No_EX_reaciton_in_BiGG_or_VMH	No_EX_reaciton_in_iYH543	True negative (TN)
Noninducible	α-Hydroxy Glutaric Acid-γ- Lactone	No_EX_reaciton_in_BiGG_or_VMH	No_EX_reaciton_in_iYH543	True negative (TN)
Noninducible	α-Keto-Valeric Acid	No_EX_reaciton_in_BiGG_or_VMH	No_EX_reaciton_in_iYH543	True negative (TN)
Noninducible	α-Methyl-D- Glucoside	No_EX_reaciton_in_BiGG_or_VMH	No_EX_reaciton_in_iYH543	True negative (TN)
Noninducible	α-Methyl-D- Mannoside	No_EX_reaciton_in_BiGG_or_VMH	No_EX_reaciton_in_iYH543	True negative (TN)
Noninducible	γ-Amino Butyric Acid	No_EX_reaciton_in_BiGG_or_VMH	No_EX_reaciton_in_iYH543	True negative (TN)
Noninducible	δ-Amino Valeric Acid	No_EX_reaciton_in_BiGG_or_VMH	No_EX_reaciton_in_iYH543	True negative (TN)

## Sheet: Amino_acid_Auxotorophies
Supplementary Table 4_2: Comparison between the previous results of amino acid auxotorophies and the simulation in iYH543.
Amino acid	Experimental data: Levering J. et al. 2016 PMID: 26970054	Simulation in iYH543	Stopped-reaction	Growth in iYH543	Result
Alanine	Non-essential	Essential	EX_ala__L_e	0	False negative (FN)
Arginine	Essential	Essential	EX_arg__L_e	0	True negative (TN)
Asparagine	Non-essential	Non-essential	EX_asn__L_e	0.402295	True positive (TP)
Aspartate	Non-essential	Non-essential	EX_asp__L_e	0.402295	True positive (TP)
Cysteine	Essential	Essential	EX_cys__L_e	0	True negative (TN)
Glutamine	Non-essential	Non-essential	EX_gln__L_e	0.402295	True positive (TP)
Glutamate	Non-essential	Non-essential	EX_glu__L_e	0.402295	True positive (TP)
Glycine	Non-essential	Non-essential	EX_gly_e	0.351308	True positive (TP)
Histidine	Essential	Essential	EX_his__L_e	0	True negative (TN)
Isoleucine	Essential	Essential	EX_ile__L_e	0	True negative (TN)
Leucine	Essential	Essential	EX_leu__L_e	0	True negative (TN)
Lysine	Essential	Essential	EX_lys__L_e	0	True negative (TN)
Methionine	Essential	Essential	EX_met__L_e	0	True negative (TN)
Phenylalanine	Essential	Essential	EX_phe__L_e	0	True negative (TN)
Proline	Non-essential	Non-essential	EX_pro__L_e	0.201147	True positive (TP)
Serine	Non-essential	Non-essential	EX_ser__L_e	0.37093	True positive (TP)
Threonine	Essential	Essential	EX_thr__L_e	0	True negative (TN)
Tryptophan	Essential	Essential	EX_trp__L_e	0	True negative (TN)
Tyrosine	Essential	Essential	EX_tyr__L_e	0	True negative (TN)
Valine	Essential	Essential	EX_val__L_e	0	True negative (TN)
