# Supplementary material for: A genome-scale metabolic model of a globally disseminated hyperinvasive M1 strain of Streptococcus pyogenes
Source: mSystems. 2024 Aug 19;9(9):e00736-24. doi: 10.1128/msystems.00736-24 (PMC11406949; doi:10.1128/msystems.00736-24)
Supplement: Table S5 — Details of genes that M49 NZ131 or M1 5448 shows essential among iYH543 genes. [file msystems.00736-24-s0006.xlsx]

## Sheet: M49_only_in_iYH543
Supplementary Table 5_1. Details of genes that only M49 NZ131 shows essential among iYH543 genes.
Gene ID	Gene_name_from_EggNOG	Definition_from_EggNOG	COG strings	ECnumbers	Related reactions in iYH543	Gene essentiality in AGORA2-derived model
SPy_0062	rplX	One of the proteins that surrounds the polypeptide exit tunnel on the outside of the subunit	J	-	pbiosynthesis	Essential_AGORA2
SPy_0074	adk	Catalyzes the reversible transfer of the terminal phosphate group between ATP and AMP. Plays an important role in cellular energy homeostasis and in adenine nucleotide metabolism	F	2.7.4.3	ADK2, ADK1, r0345	Essential_AGORA2
SPy_0224	galU	UTP-glucose-1-phosphate uridylyltransferase	M	2.7.7.9	GALU	Non-essential_AGORA2
SPy_0326	ktrA	COG0569 K transport systems, NAD-binding component	P	-	Kt3	Non-essential_AGORA2
SPy_0327	ktrB	COG0168 Trk-type K transport systems, membrane components	P	-	Kt3	Non-essential_AGORA2
SPy_0380	ppaC	inorganic pyrophosphatase	C	3.6.1.1	PPA	Essential_AGORA2
SPy_0613	tpiA	Involved in the gluconeogenesis. Catalyzes stereospecifically the conversion of dihydroxyacetone phosphate (DHAP) to D-glyceraldehyde-3-phosphate (G3P)	G	5.3.1.1	TPI	Non-essential_AGORA2
SPy_0755	atpB	it plays a direct role in the translocation of protons across the membrane	C	-	ATPS4	Added_in_ iYH543
SPy_0840	rpsP	Belongs to the bacterial ribosomal protein bS16 family	J	-	pbiosynthesis	Essential_AGORA2
SPy_0878	mvaK2	mevalonate kinase activity	I	2.7.1.36,2.7.1.43,2.7.4.2	PMEVKc	Essential_AGORA2
SPy_0880	mvaA	Belongs to the HMG-CoA reductase family	C	1.1.1.88,2.3.1.9	ACACT6r, ACACT7r, MACCOAT, ACACT1r, ACACT5r, ACACT4r, ACACT2r, ACACT3r	Added_in_ iYH543
SPy_1164	topA	Releases the supercoiling and torsional tension of DNA, which is introduced during the DNA replication and transcription, by transiently cleaving and rejoining one strand of the DNA duplex. Introduces a single-strand break via transesterification at a target site in duplex DNA. The scissile phosphodiester is attacked by the catalytic tyrosine of the enzyme, resulting in the formation of a DNA-(5'…	L	5.99.1.2	dreplication	Essential_AGORA2
SPy_1212	cls	Catalyzes the reversible phosphatidyl group transfer from one phosphatidylglycerol molecule to another to form cardiolipin (CL) (diphosphatidylglycerol) and glycerol	I	-	CLPNSI14, CLPNS160, CLPNSI15, CLPNS180, CLPNSI16, CLPNSAI15, CLPNSI17, CLPNS140, CLPNSAI17	Essential_AGORA2
SPy_1221	coaB	Phosphopantothenate-cysteine ligase	H	6.3.2.5	PPNCL3, r0671	Essential_AGORA2
SPy_1267	pcrA	ATP-dependent DNA helicase	L	3.6.4.12	dreplication	Essential_AGORA2
SPy_1429	gpmA	Catalyzes the interconversion of 2-phosphoglycerate and 3-phosphoglycerate	G	5.4.2.11	PGM	Essential_AGORA2
SPy_1751	fabK	2-Nitropropane dioxygenase	S	1.3.1.9	EAR120x, EAR161x, EAR100x, EAR40x, EAR180x, EAR141x, EAR80x, EAR160x, EAR121x, EAR140x, EAR60x, EAR181x	Added_in_ iYH543
SPy_1802	alr	Catalyzes the interconversion of L-alanine and D- alanine. May also act on other amino acids	E	5.1.1.1,5.1.1.5	ALAR	Essential_AGORA2
SPy_1804	acpS	Transfers the 4'-phosphopantetheine moiety from coenzyme A to a Ser of acyl-carrier-protein	I	2.7.8.7	ACPS1	Essential_AGORA2
SPy_1931	rpsI	Belongs to the universal ribosomal protein uS9 family	J	-	pbiosynthesis	Essential_AGORA2
SPy_2096	treC	Domain of unknown function (DUF3459)	G	3.2.1.93	TRE6PH	Non-essential_AGORA2
SPy_2196	pgsA	Belongs to the CDP-alcohol phosphatidyltransferase class-I family	I	2.7.8.5	PGSAI16, PGSA181, PGSA141, PGSAI15, PGSA180, PGSAI14, PGSAI17, PGSA161, PGSA140, PGSAAI17, PGSA160, PGSAAI15, PGSA120	Essential_AGORA2

## Sheet: M1_only_in_iYH543
Supplementary Table 5_2. Details of genes that only M1 5448 shows essential among iYH543 genes.
Gene ID	Gene_name_from_EggNOG	Definition_from_EggNOG	COG strings	ECnumbers	Related reactions in iYH543	Gene essentiality in AGORA2-derived model
SPy_0002	dnaA	it binds specifically double-stranded DNA at a 9 bp consensus (dnaA box) 5'-TTATC CA A CA A-3'. DnaA binds to ATP and to acidic phospholipids	L	-	dreplication	Essential_AGORA2
SPy_0047	rpsJ	Involved in the binding of tRNA to the ribosomes	J	-	pbiosynthesis	Essential_AGORA2
SPy_0050	rplD	Forms part of the polypeptide exit tunnel	J	-	pbiosynthesis	Essential_AGORA2
SPy_0055	rplV	The globular domain of the protein is located near the polypeptide exit tunnel on the outside of the subunit, while an extended beta-hairpin is found that lines the wall of the exit tunnel in the center of the 70S ribosome	J	-	pbiosynthesis	Essential_AGORA2
SPy_0069	rpsE	Located at the back of the 30S subunit body where it stabilizes the conformation of the head with respect to the body	J	-	pbiosynthesis	Essential_AGORA2
SPy_0071	rpmD	ribosomal protein l30	J	-	pbiosynthesis	Essential_AGORA2
SPy_0075	infA	One of the essential components for the initiation of protein synthesis. Stabilizes the binding of IF-2 and IF-3 on the 30S subunit to which N-formylmethionyl-tRNA(fMet) subsequently binds. Helps modulate mRNA selection, yielding the 30S pre- initiation complex (PIC). Upon addition of the 50S ribosomal subunit IF-1, IF-2 and IF-3 are released leaving the mature 70S translation initation complex	J	-	rtranscription	Added_in_ iYH543
SPy_0078	rpsK	Located on the platform of the 30S subunit, it bridges several disparate RNA helices of the 16S rRNA. Forms part of the Shine-Dalgarno cleft in the 70S ribosome	J	-	pbiosynthesis	Essential_AGORA2
SPy_0271	rpsL	Interacts with and stabilizes bases of the 16S rRNA that are involved in tRNA selection in the A site and with the mRNA backbone. Located at the interface of the 30S and 50S subunits, it traverses the body of the 30S subunit contacting proteins on the other side and probably holding the rRNA structure together. The combined cluster of proteins S8, S12 and S17 appears to hold together the shoulder…	J	-	pbiosynthesis	Essential_AGORA2
SPy_0308	nadD	Catalyzes the reversible adenylation of nicotinate mononucleotide (NaMN) to nicotinic acid adenine dinucleotide (NaAD)	H	2.7.7.18	NNATr	Essential_AGORA2
SPy_0447	mtnN	Catalyzes the irreversible cleavage of the glycosidic bond in both 5'-methylthioadenosine (MTA) and S- adenosylhomocysteine (SAH AdoHcy) to adenine and the corresponding thioribose, 5'-methylthioribose and S-ribosylhomocysteine, respectively	E	3.2.2.9	MTAN, AHCYSNS_r	Essential_AGORA2
SPy_0611	tuf	This protein promotes the GTP-dependent binding of aminoacyl-tRNA to the A-site of ribosomes during protein biosynthesis	J	-	rtranscription	Added_in_ iYH543
SPy_0756	atpF	Component of the F(0) channel, it forms part of the peripheral stalk, linking F(1) to F(0)	C	-	ATPS4	Added_in_ iYH543
SPy_0779	rpsU	Belongs to the bacterial ribosomal protein bS21 family	J	-	pbiosynthesis	Essential_AGORA2
SPy_1213	fhs	Belongs to the formate--tetrahydrofolate ligase family	F	6.3.4.3	MTHFC, FTHFL	Non-essential_AGORA2
SPy_1315	glnP	ABC-type amino acid transport signal transduction systems periplasmic component domain	P	-	GLNabc	Non-essential_AGORA2
SPy_1743	accA	Component of the acetyl coenzyme A carboxylase (ACC) complex. First, biotin carboxylase catalyzes the carboxylation of biotin on its carrier protein (BCCP) and then the CO(2) group is transferred by the carboxyltransferase to acetyl-CoA to form malonyl-CoA	I	2.1.3.15,6.4.1.2	ACCOACL	Non-essential_AGORA2
SPy_1747	accB	first, biotin carboxylase catalyzes the carboxylation of the carrier protein and then the transcarboxylase transfers the carboxyl group to form malonyl-CoA	I	-	BBCCPLi	Non-essential_AGORA2
SPy_1753	acpP	Carrier of the growing fatty acid chain in fatty acid biosynthesis	IQ	-	MCOATA	Added_in_ iYH543
SPy_1772	gatC	Allows the formation of correctly charged Asn-tRNA(Asn) or Gln-tRNA(Gln) through the transamidation of misacylated Asp- tRNA(Asn) or Glu-tRNA(Gln) in organisms which lack either or both of asparaginyl-tRNA or glutaminyl-tRNA synthetases. The reaction takes place in the presence of glutamine and ATP through an activated phospho-Asp-tRNA(Asn) or phospho-Glu-tRNA(Gln)	J	6.3.5.6,6.3.5.7	pbiosynthesis	Essential_AGORA2
SPy_1827	corA	COG0598 Mg2 and Co2 transporters	P	-	MGt5, COBALTt5	Essential_AGORA2
SPy_1881	pgk	Belongs to the phosphoglycerate kinase family	F	2.7.2.3	PGK	Non-essential_AGORA2
SPy_1958	def	Removes the formyl group from the N-terminal Met of newly synthesized proteins. Requires at least a dipeptide for an efficient rate of reaction. N-terminal L-methionine is a prerequisite for activity but the enzyme has broad specificity at other positions	J	3.5.1.88	pbiosynthesis	Added_in_ iYH543
SPy_1981	relA	In eubacteria ppGpp (guanosine 3'-diphosphate 5-' diphosphate) is a mediator of the stringent response that coordinates a variety of cellular activities in response to changes in nutritional abundance	KT	2.7.6.5	GTPDPK	Non-essential_AGORA2

## Sheet: M1_and_M49_in_iYH543
Supplementary Table 5_3. Details of genes that both M49 NZ131 and M1 5448 shows essential among iYH543 genes.
Gene ID	Gene_name_from_EggNOG	Definition_from_EggNOG	COG strings	ECnumbers	Related reactions in iYH543	Gene essentiality in AGORA2-derived model
SPy_0003	dnaN	Confers DNA tethering and processivity to DNA polymerases and other proteins. Acts as a clamp, forming a ring around DNA (a reaction catalyzed by the clamp-loading complex) which diffuses in an ATP-independent manner freely and bidirectionally along dsDNA. Initially characterized for its ability to contact the catalytic subunit of DNA polymerase III (Pol III), a complex, multichain enzyme respons…	L	2.7.7.7	dreplication	Essential_AGORA2
SPy_0013	tilS	Ligates lysine onto the cytidine present at position 34 of the AUA codon-specific tRNA(Ile) that contains the anticodon CAU, in an ATP-dependent manner. Cytidine is converted to lysidine, thus changing the amino acid specificity of the tRNA from methionine to isoleucine	D	2.4.2.8,6.3.4.19	pbiosynthesis	Essential_AGORA2
SPy_0020	prs	Involved in the biosynthesis of the central metabolite phospho-alpha-D-ribosyl-1-pyrophosphate (PRPP) via the transfer of pyrophosphoryl group from ATP to 1-hydroxyl of ribose-5-phosphate (Rib-5-P)	F	2.7.6.1	PRPPS	Non-essential_AGORA2
SPy_0022	plsX	Catalyzes the reversible formation of acyl-phosphate (acyl-PO(4)) from acyl- acyl-carrier-protein (acyl-ACP). This enzyme utilizes acyl-ACP as fatty acyl donor, but not acyl-CoA	I	2.3.1.15	HDG3PACT, G3PAT180, G3PATI17, G3PATI15, G3PAT160, G3PATI16, TDG3PACT, G3PAT120, G3PAT181, G3PAT140, G3PAT161, G3PATI14, G3PATAI15, G3PATAI17, SGAT, G3PAT141	Essential_AGORA2
SPy_0049	rplC	One of the primary rRNA binding proteins, it binds directly near the 3'-end of the 23S rRNA, where it nucleates assembly of the 50S subunit	J	-	pbiosynthesis	Essential_AGORA2
SPy_0052	rplB	One of the primary rRNA binding proteins. Required for association of the 30S and 50S subunits to form the 70S ribosome, for tRNA binding and peptide bond formation. It has been suggested to have peptidyltransferase activity	J	-	pbiosynthesis	Essential_AGORA2
SPy_0056	rpsC	Binds the lower part of the 30S subunit head. Binds mRNA in the 70S ribosome, positioning it for translation	J	-	pbiosynthesis	Essential_AGORA2
SPy_0057	rplP	Binds 23S rRNA and is also seen to make contacts with the A and possibly P site tRNAs	J	-	pbiosynthesis	Essential_AGORA2
SPy_0066	rplF	This protein binds to the 23S rRNA, and is important in its secondary structure. It is located near the subunit interface in the base of the L7 L12 stalk, and near the tRNA binding site of the peptidyltransferase center	J	-	pbiosynthesis	Essential_AGORA2
SPy_0077	rpsM	Located at the top of the head of the 30S subunit, it contacts several helices of the 16S rRNA. In the 70S ribosome it contacts the 23S rRNA (bridge B1a) and protein L5 of the 50S subunit (bridge B1b), connecting the 2 subunits	J	0	pbiosynthesis	Essential_AGORA2
SPy_0080	rpoA	DNA-dependent RNA polymerase catalyzes the transcription of DNA into RNA using the four ribonucleoside triphosphates as substrates	K	2.7.7.6	rtranscription	Essential_AGORA2
SPy_0096	tyrS	Catalyzes the attachment of tyrosine to tRNA(Tyr) in a two-step reaction tyrosine is first activated by ATP to form Tyr- AMP and then transferred to the acceptor end of tRNA(Tyr)	J	6.1.1.1	pbiosynthesis	Essential_AGORA2
SPy_0098	rpoB	DNA-dependent RNA polymerase catalyzes the transcription of DNA into RNA using the four ribonucleoside triphosphates as substrates	K	2.7.7.6	rtranscription	Essential_AGORA2
SPy_0099	rpoC	DNA-dependent RNA polymerase catalyzes the transcription of DNA into RNA using the four ribonucleoside triphosphates as substrates	K	2.7.7.6	rtranscription	Essential_AGORA2
SPy_0173	leuS	Belongs to the class-I aminoacyl-tRNA synthetase family	J	6.1.1.4	pbiosynthesis	Essential_AGORA2
SPy_0185	polA	In addition to polymerase activity, this DNA polymerase exhibits 5'-3' exonuclease activity	L	2.7.7.7	dreplication	Added_in_ iYH543
SPy_0215	pgi	Belongs to the GPI family	G	5.3.1.9	G6PI, PGI, G6PI3	Non-essential_AGORA2
SPy_0226	gpsA	Glycerol-3-phosphate dehydrogenase	I	1.1.1.94	G3PD1, G3PD2	Non-essential_AGORA2
SPy_0239	gltX	Catalyzes the attachment of glutamate to tRNA(Glu) in a two-step reaction glutamate is first activated by ATP to form Glu-AMP and then transferred to the acceptor end of tRNA(Glu)	J	6.1.1.24	pbiosynthesis, GLUTRS	Essential_AGORA2
SPy_0272	rpsG	One of the primary rRNA binding proteins, it binds directly to 16S rRNA where it nucleates assembly of the head domain of the 30S subunit. Is located at the subunit interface close to the decoding center, probably blocks exit of the E-site tRNA	J	-	pbiosynthesis	Essential_AGORA2
SPy_0273	fusA	Catalyzes the GTP-dependent ribosomal translocation step during translation elongation. During this step, the ribosome changes from the pre-translocational (PRE) to the post- translocational (POST) state as the newly formed A-site-bound peptidyl-tRNA and P-site-bound deacylated tRNA move to the P and E sites, respectively. Catalyzes the coordinated movement of the two tRNA molecules, the mRNA and…	J	-	rtranscription	Added_in_ iYH543
SPy_0274	gap	Belongs to the glyceraldehyde-3-phosphate dehydrogenase family	G	1.2.1.12	E4PD, GAPD	Non-essential_AGORA2
SPy_0282	tagO	transferase	M	2.7.8.33,2.7.8.35	TECA5SAI17, ACGAMT, TECA5SI17, TECA5SAI15, TECA5SI16, TECA5SI15, TECA5S180, TECA5S140, TECA5S160, TECA5SI14	Essential_AGORA2
SPy_0339	dnaB	Replication initiation and membrane attachment	L	-	dreplication	Added_in_ iYH543
SPy_0340	dnaI	Primosomal protein DnaI	L	-	dreplication	Essential_AGORA2
SPy_0345	murC	Belongs to the MurCDEF family	M	6.3.2.8	UAMAS	Essential_AGORA2
SPy_0361	murI	Provides the (R)-glutamate required for cell wall biosynthesis	M	3.6.1.66,5.1.1.3	GLUR	Essential_AGORA2
SPy_0388	murE	to the nucleotide precursor UDP-N-acetylmuramoyl-L-alanyl-D-glutamate (UMAG) in the biosynthesis of bacterial cell-wall peptidoglycan	M	6.3.2.13,6.3.2.7	UAAGLS2, UAAGLS1, UAAGDS	Added_in_ iYH543
SPy_0399	tmk	Phosphorylation of dTMP to form dTDP in both de novo and salvage pathways of dTTP synthesis	F	2.7.4.9	DTMPK	Essential_AGORA2
SPy_0400	holB	dna polymerase iii	L	2.7.7.7	dreplication	Essential_AGORA2
SPy_0422	metG	Is required not only for elongation of protein synthesis but also for the initiation of all mRNA translation through initiator tRNA(fMet) aminoacylation	J	6.1.1.10	pbiosynthesis	Essential_AGORA2
SPy_0443	glmU	Catalyzes the last two sequential reactions in the de novo biosynthetic pathway for UDP-N-acetylglucosamine (UDP- GlcNAc). The C-terminal domain catalyzes the transfer of acetyl group from acetyl coenzyme A to glucosamine-1-phosphate (GlcN-1-P) to produce N-acetylglucosamine-1-phosphate (GlcNAc-1-P), which is converted into UDP-GlcNAc by the transfer of uridine 5- monophosphate (from uridine 5-tr…	M	2.3.1.157,2.7.7.23	G1PACT, UAGDP	Essential_AGORA2
SPy_0461	rplA	Binds directly to 23S rRNA. The L1 stalk is quite mobile in the ribosome, and is involved in E site tRNA release	J	-	pbiosynthesis	Essential_AGORA2
SPy_0462	pyrH	Catalyzes the reversible phosphorylation of UMP to UDP	F	2.7.4.22	UMPK	Added_in_ iYH543
SPy_0463	frr	Responsible for the release of ribosomes from messenger RNA at the termination of protein biosynthesis. May increase the efficiency of translation by recycling ribosomes from one round of translation to another	J	-	rtranscription	Added_in_ iYH543
SPy_0475	dgkA	Diacylglycerol kinase	M	2.7.1.107,2.7.1.66	IAHDGK, IAPDGK, DAGK161, ITDGK, DAGK160, IPDGK, DAGK141, DAGK120, DAGK181, IHXDGK, DAGK140, IHDGK, DAGK180	Essential_AGORA2
SPy_0498	coaE	Catalyzes the phosphorylation of the 3'-hydroxyl group of dephosphocoenzyme A to form coenzyme A	H	2.7.1.24	DPCOAK	Essential_AGORA2
SPy_0517	thrS	Catalyzes the attachment of threonine to tRNA(Thr) in a two-step reaction L-threonine is first activated by ATP to form Thr-AMP and then transferred to the acceptor end of tRNA(Thr)	J	6.1.1.3	pbiosynthesis	Essential_AGORA2
SPy_0528	yycF	Response regulators consisting of a CheY-like receiver domain and a winged-helix DNA-binding domain	KT	-	rtranscription	Essential_AGORA2
SPy_0595	lysS	Belongs to the class-II aminoacyl-tRNA synthetase family	J	6.1.1.6	pbiosynthesis	Essential_AGORA2
SPy_0623	pacL	cation transport ATPase	P	3.6.3.8	CA2abc	Added_in_ iYH543
SPy_0643	prfB	Peptide chain release factor 2 directs the termination of translation in response to the peptide chain termination codons UGA and UAA	J	-	rtranscription	Added_in_ iYH543
SPy_0651	asnS	Catalyzes a two-step reaction, first charging an asparagine molecule by linking its carboxyl group to the alpha-phosphate of ATP, followed by transfer of the aminoacyl-adenylate to its tRNA	J	6.1.1.22	pbiosynthesis	Essential_AGORA2
SPy_0727	gyrB	A type II topoisomerase that negatively supercoils closed circular double-stranded (ds) DNA in an ATP-dependent manner to modulate DNA topology and maintain chromosomes in an underwound state. Negative supercoiling favors strand separation, and DNA replication, transcription, recombination and repair, all of which involve strand separation. Also able to catalyze the interconversion of other topol…	L	5.99.1.3	dreplication	Essential_AGORA2
SPy_0731	eno	Catalyzes the reversible conversion of 2- phosphoglycerate into phosphoenolpyruvate. It is essential for the degradation of carbohydrates via glycolysis	F	4.2.1.11	ENO	Essential_AGORA2
SPy_0751	ligA	DNA ligase that catalyzes the formation of phosphodiester linkages between 5'-phosphoryl and 3'-hydroxyl groups in double-stranded DNA using NAD as a coenzyme and as the energy source for the reaction. It is essential for DNA replication and repair of damaged DNA	L	6.5.1.2	dreplication	Essential_AGORA2
SPy_0757	atpH	F(1)F(0) ATP synthase produces ATP from ADP in the presence of a proton or sodium gradient. F-type ATPases consist of two structural domains, F(1) containing the extramembraneous catalytic core and F(0) containing the membrane proton channel, linked together by a central stalk and a peripheral stalk. During catalysis, ATP synthesis in the catalytic domain of F(1) is coupled via a rotary mechanism…	C	-	ATPS4	Non-essential_AGORA2
SPy_0758	atpA	Produces ATP from ADP in the presence of a proton gradient across the membrane. The alpha chain is a regulatory subunit	C	3.6.3.14	ATPS4	Non-essential_AGORA2
SPy_0759	atpG	Produces ATP from ADP in the presence of a proton gradient across the membrane. The gamma chain is believed to be important in regulating ATPase activity and the flow of protons through the CF(0) complex	C	-	ATPS4	Non-essential_AGORA2
SPy_0760	atpD	Produces ATP from ADP in the presence of a proton gradient across the membrane. The catalytic sites are hosted primarily by the beta subunits	F	3.6.3.14	ATPS4	Non-essential_AGORA2
SPy_0768	pheS	Belongs to the class-II aminoacyl-tRNA synthetase family. Phe-tRNA synthetase alpha subunit type 1 subfamily	J	6.1.1.20	pbiosynthesis	Essential_AGORA2
SPy_0769	pheT	Belongs to the phenylalanyl-tRNA synthetase beta subunit family. Type 1 subfamily	J	6.1.1.20	pbiosynthesis	Essential_AGORA2
SPy_0781	dnaG	RNA polymerase that catalyzes the synthesis of short RNA molecules used as primers for DNA polymerase during DNA replication	L	-	dreplication	Essential_AGORA2
SPy_0782	sigA	Sigma factors are initiation factors that promote the attachment of RNA polymerase to specific initiation sites and are then released. This sigma factor is the primary sigma factor during exponential growth	K	-	rtranscription	Essential_AGORA2
SPy_0784	rfbD	Catalyzes the reduction of dTDP-6-deoxy-L-lyxo-4- hexulose to yield dTDP-L-rhamnose	M	1.1.1.133	TDPDRRr	Non-essential_AGORA2
SPy_0849	trmD	Belongs to the RNA methyltransferase TrmD family	J	2.1.1.228	rtranscription	Essential_AGORA2
SPy_0866	cca	Catalyzes the addition and repair of the essential 3'- terminal CCA sequence in tRNAs without using a nucleic acid template. Adds these three nucleotides in the order of C, C, and A to the tRNA nucleotide-73, using CTP and ATP as substrates and producing inorganic pyrophosphate	J	2.7.7.72	rtranscription	Essential_AGORA2
SPy_0876	mvk	mevalonate kinase	I	2.7.1.36	MEVK1c	Essential_AGORA2
SPy_0877	mvaD	diphosphomevalonate decarboxylase	I	4.1.1.33	DPMVDc	Essential_AGORA2
SPy_0879	fni	Involved in the biosynthesis of isoprenoids. Catalyzes the 1,3-allylic rearrangement of the homoallylic substrate isopentenyl (IPP) to its allylic isomer, dimethylallyl diphosphate (DMAPP)	C	5.3.3.2	IPDDI	Essential_AGORA2
SPy_0881	mvaS	synthase	I	2.3.3.10	HMGCOAS	Essential_AGORA2
SPy_0883	folA	Key enzyme in folate metabolism. Catalyzes an essential reaction for de novo glycine and purine synthesis, and for DNA precursor synthesis	H	1.5.1.3	DHFR, DHFOR2	Essential_AGORA2
SPy_0908	plsY	Catalyzes the transfer of an acyl group from acyl- phosphate (acyl-PO(4)) to glycerol-3-phosphate (G3P) to form lysophosphatidic acid (LPA). This enzyme utilizes acyl-phosphate as fatty acyl donor, but not acyl-CoA or acyl-ACP	I	2.3.1.15	HDG3PACT, G3PAT180, G3PATI17, G3PATI15, G3PAT160, G3PATI16, TDG3PACT, G3PAT120, G3PAT181, G3PAT140, G3PAT161, G3PATI14, G3PATAI15, G3PATAI17, SGAT, G3PAT141	Essential_AGORA2
SPy_0909	parE	Topoisomerase IV is essential for chromosome segregation. It relaxes supercoiled DNA. Performs the decatenation events required during the replication of a circular DNA molecule	L	-	dreplication	Essential_AGORA2
SPy_0910	parC	Topoisomerase IV is essential for chromosome segregation. It relaxes supercoiled DNA. Performs the decatenation events required during the replication of a circular DNA molecule	L	-	dreplication	Essential_AGORA2
SPy_0913	rpsA	ribosomal protein S1	J	-	pbiosynthesis	Added_in_ iYH543
SPy_0933	rfbA	Catalyzes the formation of dTDP-glucose, from dTTP and glucose 1-phosphate, as well as its pyrophosphorolysis	H	2.7.7.24	G1PTT	Non-essential_AGORA2
SPy_0936	rfbB	Belongs to the NAD(P)-dependent epimerase dehydratase family. dTDP-glucose dehydratase subfamily	M	4.2.1.46	TDPGDH	Non-essential_AGORA2
SPy_1035	murE2	Mur ligase, middle domain protein	M	6.3.2.13	UAAGLS2, UAAGLS1, UAAGDS	Added_in_ iYH543
SPy_1038	glmM	Catalyzes the conversion of glucosamine-6-phosphate to glucosamine-1-phosphate	G	5.4.2.10	PGAMT	Essential_AGORA2
SPy_1096	folC	Belongs to the folylpolyglutamate synthase family	H	6.3.2.12,6.3.2.17	FPGS_tm, FPGS7, DHFS	Non-essential_AGORA2
SPy_1101	murB	cell wall formation	M	1.3.1.98	UAPGR	Essential_AGORA2
SPy_1122	iscS	Cysteine desulfurase	E	2.8.1.7	THZPSN	Non-essential_AGORA2
SPy_1126	nadK	Involved in the regulation of the intracellular balance of NAD and NADP, and is a key enzyme in the biosynthesis of NADP. Catalyzes specifically the phosphorylation on 2'-hydroxyl of the adenosine moiety of NAD to yield NADP	H	2.7.1.23	NADK2, NADK	Essential_AGORA2
SPy_1141	prfA	Peptide chain release factor 1 directs the termination of translation in response to the peptide chain termination codons UAG and UAA	J	-	rtranscription	Added_in_ iYH543
SPy_1152	gyrA	A type II topoisomerase that negatively supercoils closed circular double-stranded (ds) DNA in an ATP-dependent manner to modulate DNA topology and maintain chromosomes in an underwound state. Negative supercoiling favors strand separation, and DNA replication, transcription, recombination and repair, all of which involve strand separation. Also able to catalyze the interconversion of other topol…	L	5.99.1.3	dreplication	Essential_AGORA2
SPy_1222	coaBC	Catalyzes two steps in the biosynthesis of coenzyme A. In the first step cysteine is conjugated to 4'-phosphopantothenate to form 4-phosphopantothenoylcysteine, in the latter compound is decarboxylated to form 4'-phosphopantotheine	H	4.1.1.36,6.3.2.5	PPCDC	Essential_AGORA2
SPy_1224	pgm	Phosphoglucomutase	G	5.4.2.2	PGMT	Non-essential_AGORA2
SPy_1233	coaA	Pantothenic acid kinase	F	2.7.1.33	PNTK	Essential_AGORA2
SPy_1246	rsmF	NOL1 NOP2 sun family protein	J	-	pbiosynthesis	Added_in_ iYH543
SPy_1250	ribF	Belongs to the ribF family	H	2.7.1.26,2.7.7.2	FMNAT, RBFK	Essential_AGORA2
SPy_1280	glmS	Catalyzes the first step in hexosamine metabolism, converting fructose-6P into glucosamine-6P using glutamine as a nitrogen source	M	2.6.1.16	GF6PTA	Non-essential_AGORA2
SPy_1282	pyk	Belongs to the pyruvate kinase family	G	2.7.1.40	PYK	Non-essential_AGORA2
SPy_1283	pfkA	Catalyzes the phosphorylation of D-fructose 6-phosphate to fructose 1,6-bisphosphate by ATP, the first committing step of glycolysis	F	2.7.1.11	PFK_2, PFK_3, PFK	Non-essential_AGORA2
SPy_1284	dnaE	DNA polymerase	L	2.7.7.7	dreplication	Essential_AGORA2
SPy_1354	map	Removes the N-terminal methionine from nascent proteins. The N-terminal methionine is often cleaved when the second residue in the primary sequence is small and uncharged (Met-Ala-, Cys, Gly, Pro, Ser, Thr, or Val). Requires deformylation of the N(alpha)-formylated initiator methionine before it can be hydrolyzed	E	3.4.11.18	AMPTASECG, GLYGLN1c, ALAGLU1c, GLYPROPRO1c, ALAASP1c, ALATHR1c, ALALEU1c, LEUVAL1c, GLYTYR1c, GLYASP1c, GLYASN1c, METALA1c, ALAGLN1c, ALAHIS1c, GLYMET1c, GLYLEUHYDROc, GLYGLU1c, AMPTASEGC, GLYPHEHYc, ALAGLY1c, ILEASP1c	Non-essential_AGORA2
SPy_1359	metK	Catalyzes the formation of S-adenosylmethionine (AdoMet) from methionine and ATP. The overall synthetic reaction is composed of two sequential steps, AdoMet formation and the subsequent tripolyphosphate hydrolysis which occurs prior to release of AdoMet from the enzyme	H	2.5.1.6	METAT	Non-essential_AGORA2
SPy_1362	birA	Acts both as a biotin-- acetyl-CoA-carboxylase ligase and a repressor	HK	6.3.4.15	BBCCPLi	Non-essential_AGORA2
SPy_1364	dnaX	DNA polymerase III is a complex, multichain enzyme responsible for most of the replicative synthesis in bacteria. This DNA polymerase also exhibits 3' to 5' exonuclease activity	L	2.7.7.7	dreplication	Essential_AGORA2
SPy_1371	gapN	Belongs to the aldehyde dehydrogenase family	C	1.2.1.9	D_GLY3PRi	Non-essential_AGORA2
SPy_1389	alaS	Catalyzes the attachment of alanine to tRNA(Ala) in a two-step reaction alanine is first activated by ATP to form Ala- AMP and then transferred to the acceptor end of tRNA(Ala). Also edits incorrectly charged Ser-tRNA(Ala) and Gly-tRNA(Ala) via its editing domain	J	6.1.1.7	pbiosynthesis	Essential_AGORA2
SPy_1407	holA	DNA polymerase III delta subunit	L	2.7.7.7	dreplication	Essential_AGORA2
SPy_1410	plsC	Acyltransferase	I	2.3.1.51	AGPAT140, ACOAAGPAT180, AGPAT180, AGPAT120, ACOAAGPAT160, ACOAAGPATI17, AGPAT161, ACOAAGPATI16, ACOAAGPAT140, ACOAAGPATI15, ACOAAGPATI14, AGPAT160, ACOAAGPATAI17, AGPAT141, ACOAAGPATAI15, AGPAT181	Essential_AGORA2
SPy_1420	murF	Involved in cell wall formation. Catalyzes the final step in the synthesis of UDP-N-acetylmuramoyl-pentapeptide, the precursor of murein	M	6.3.2.10	UGLDDS2, UGLDDS1, UGMDDS	Added_in_ iYH543
SPy_1421	ddl	Belongs to the D-alanine--D-alanine ligase family	F	6.3.2.4	GTHS, ALAALA	Added_in_ iYH543
SPy_1513	ileS	amino acids such as valine, to avoid such errors it has two additional distinct tRNA(Ile)-dependent editing activities. One activity is designated as 'pretransfer' editing and involves the hydrolysis of activated Val-AMP. The other activity is designated 'posttransfer' editing and involves deacylation of mischarged Val-tRNA(Ile)	J	6.1.1.5	pbiosynthesis	Essential_AGORA2
SPy_1524	murG	Cell wall formation. Catalyzes the transfer of a GlcNAc subunit on undecaprenyl-pyrophosphoryl-MurNAc-pentapeptide (lipid intermediate I) to form undecaprenyl-pyrophosphoryl-MurNAc- (pentapeptide)GlcNAc (lipid intermediate II)	M	2.4.1.227	UAGPT3, UAGPT2, UAGPT1	Essential_AGORA2
SPy_1525	murD	Cell wall formation. Catalyzes the addition of glutamate to the nucleotide precursor UDP-N-acetylmuramoyl-L-alanine (UMA)	M	6.3.2.9	UAMAGS	Essential_AGORA2
SPy_1537	coaD	Reversibly transfers an adenylyl group from ATP to 4'- phosphopantetheine, yielding dephospho-CoA (dPCoA) and pyrophosphate	H	2.7.7.3	PTPAT	Essential_AGORA2
SPy_1568	valS	amino acids such as threonine, to avoid such errors, it has a posttransfer editing activity that hydrolyzes mischarged Thr-tRNA(Val) in a tRNA-dependent manner	J	6.1.1.9	pbiosynthesis	Essential_AGORA2
SPy_1628	fmt	Attaches a formyl group to the free amino group of methionyl-tRNA(fMet). The formyl group appears to play a dual role in the initiator identity of N-formylmethionyl-tRNA by promoting its recognition by IF2 and preventing the misappropriation of this tRNA by the elongation apparatus	J	2.1.2.9	pbiosynthesis	Essential_AGORA2
SPy_1632	gmk	Essential for recycling GMP and indirectly, cGMP	F	2.7.4.8	GK2, GK1, DGK1	Essential_AGORA2
SPy_1649	ponA	penicillin-binding protein	M	2.4.1.129,3.4.16.4	PEPGLY	Non-essential_AGORA2
SPy_1652	nadE	Catalyzes the ATP-dependent amidation of deamido-NAD to form NAD. Uses ammonia as a nitrogen source	H	6.3.1.5	NADS1	Essential_AGORA2
SPy_1653	pncB	Catalyzes the synthesis of beta-nicotinate D- ribonucleotide from nicotinate and 5-phospho-D-ribose 1-phosphate at the expense of ATP	H	6.3.4.21	NAPRT	Essential_AGORA2
SPy_1662	mraY	First step of the lipid cycle reactions in the biosynthesis of the cell wall peptidoglycan	M	2.7.8.13	PAPPT1, PAPPT3, PAPPT2	Essential_AGORA2
SPy_1688	glyS	Glycyl-tRNA synthetase beta subunit	J	6.1.1.14	pbiosynthesis	Essential_AGORA2
SPy_1689	glyQ	glycyl-tRNA synthetase alpha subunit	J	6.1.1.14	pbiosynthesis	Essential_AGORA2
SPy_1721	infB	One of the essential components for the initiation of protein synthesis. Protects formylmethionyl-tRNA from spontaneous hydrolysis and promotes its binding to the 30S ribosomal subunits. Also involved in the hydrolysis of GTP during the formation of the 70S ribosomal complex	J	-	rtranscription	Added_in_ iYH543
SPy_1724	nusA	Participates in both transcription termination and antitermination	K	-	rtranscription	Essential_AGORA2
SPy_1742	serS	Catalyzes the attachment of serine to tRNA(Ser). Is also able to aminoacylate tRNA(Sec) with serine, to form the misacylated tRNA L-seryl-tRNA(Sec), which will be further converted into selenocysteinyl-tRNA(Sec)	J	6.1.1.11	pbiosynthesis	Essential_AGORA2
SPy_1744	accD	Component of the acetyl coenzyme A carboxylase (ACC) complex. Biotin carboxylase (BC) catalyzes the carboxylation of biotin on its carrier protein (BCCP) and then the CO(2) group is transferred by the transcarboxylase to acetyl-CoA to form malonyl- CoA	I	2.1.3.15,6.4.1.2	ACCOACL	Non-essential_AGORA2
SPy_1745	accC	An AccC homodimer forms the biotin carboxylase subunit of the acetyl CoA carboxylase, an enzyme that catalyzes the formation of malonyl-CoA, which in turn controls the rate of fatty acid metabolism	I	6.3.4.14,6.4.1.2	BTNCLi	Non-essential_AGORA2
SPy_1748	fabF	Catalyzes the condensation reaction of fatty acid synthesis by the addition to an acyl acceptor of two carbons from malonyl-ACP	I	2.3.1.179	3OAS140, 3OAS4M5, 3OAS7M8, 3OAS10M12, 3OAS121, 3OAS161, ACOATA, 3OAS4M6, 3OAS80, 3OAS11M12, 3OAS160, 3OAS8M10, 3OAS120, 3OAS180, 3OAS5M6, 3OAS12M13, 3OAS2M3, 3OAS181, 3OAS8M9, 3OAS60, 3OAS141, 3OAS3M4, 3OAS6M7, 3OAS9M10, 3OAS12M14, 3OAS100, KAS14, 3OAS6M8, 3OAS10M11, 3OAS13M14, 3OAS4M3O6	Essential_AGORA2
SPy_1749	fabG	reductase	IQ	1.1.1.100	3OAR80, 3OAR120, 3OAR121, 3OAR7M8, 3OAR11M12, 3OAR10M12, 3OAR6M8, 3OAR6M7, 3OAR10M11, 3OAR60, 3OAR100, 3OAR5M6, 3OAR4M6, 3OAR4M5, 3OAR141, 3OAR8M9, 3OAR40, 3OAR161, 3OAR180, 3OAR160, 3OAR15M16, 3OAR14M16, 3OAR181, 3OAR14M15, 3OAR140, 3OAR13M14, 3OAR9M10, 3OAR12M14, 3OAR8M10, 3OAR12M13	Essential_AGORA2
SPy_1750	fabD	Malonyl CoA-acyl carrier protein transacylase	I	2.3.1.39	AIPDCOATA, IHPDCOATA, IPDCOATA, PMTCOATA, 2MBCOATA, IHDCOATA, IBCOATA, ITDCOATA, IVCOATA, MCOATA, AIHPDCOATA, TDCOATA, STCOATA	Essential_AGORA2
SPy_1754	fabH	Catalyzes the condensation reaction of fatty acid synthesis by the addition to an acyl acceptor of two carbons from malonyl-ACP. Catalyzes the first condensation reaction which initiates fatty acid synthesis and may therefore play a role in governing the total rate of fatty acid production. Possesses both acetoacetyl-ACP synthase and acetyl transacylase activities. Its substrate specificity deter…	I	2.3.1.180	3OAS140, 3OAS4M5, 3OAS7M8, 3OAS10M12, ACOATA, 3OAS4M6, 3OAS80, 3OAS11M12, 3OAS160, 3OAS8M10, 3OAS120, 3OAS180, 3OAS5M6, 3OAS12M13, 3OAS2M3, 3OAS60, 3OAS8M9, 3OAS3M4, 3OAS6M7, 3OAS9M10, 3OAS12M14, 3OAS100, KAS14, 3OAS6M8, 3OAS10M11, 3OAS13M14, 3OAS4M3O6	Essential_AGORA2
SPy_1758	phaB	Belongs to the enoyl-CoA hydratase isomerase family	I	5.3.3.14,5.3.3.18	T2DECAI	Added_in_ iYH543
SPy_1770	gatB	Allows the formation of correctly charged Asn-tRNA(Asn) or Gln-tRNA(Gln) through the transamidation of misacylated Asp- tRNA(Asn) or Glu-tRNA(Gln) in organisms which lack either or both of asparaginyl-tRNA or glutaminyl-tRNA synthetases. The reaction takes place in the presence of glutamine and ATP through an activated phospho-Asp-tRNA(Asn) or phospho-Glu-tRNA(Gln)	J	6.3.5.6,6.3.5.7	pbiosynthesis	Non-essential_AGORA2
SPy_1771	gatA	Allows the formation of correctly charged Gln-tRNA(Gln) through the transamidation of misacylated Glu-tRNA(Gln) in organisms which lack glutaminyl-tRNA synthetase. The reaction takes place in the presence of glutamine and ATP through an activated gamma-phospho-Glu-tRNA(Gln)	J	6.3.5.6,6.3.5.7	pbiosynthesis	Essential_AGORA2
SPy_1889	fba	aldolase	G	4.1.2.13,4.1.2.29	FBA, FBA2, FBA3	Non-essential_AGORA2
SPy_1941	cysS	Belongs to the class-I aminoacyl-tRNA synthetase family	J	6.1.1.16	pbiosynthesis	Essential_AGORA2
SPy_1961	polC	Required for replicative DNA synthesis. This DNA polymerase also exhibits 3' to 5' exonuclease activity	L	2.7.7.7	dreplication	Added_in_ iYH543
SPy_1962	proS	Catalyzes the attachment of proline to tRNA(Pro) in a two-step reaction proline is first activated by ATP to form Pro- AMP and then transferred to the acceptor end of tRNA(Pro). As ProRS can inadvertently accommodate and process non-cognate amino acids such as alanine and cysteine, to avoid such errors it has two additional distinct editing activities against alanine. One activity is designated a…	J	6.1.1.15	pbiosynthesis	Added_in_ iYH543
SPy_1964	cdsA	Belongs to the CDS family	S	2.7.7.41	DASYNI16, DASYN181, DASYN140, DASYN141, DASYNI15, DASYN180, DASYN120, DASYNI14, DASYN161, DASYNAI17, DASYN160, DASYNAI15, DASYNI17	Essential_AGORA2
SPy_1965	uppS	Catalyzes the condensation of isopentenyl diphosphate (IPP) with allylic pyrophosphates generating different type of terpenoids	H	2.5.1.31	UDCPDPS, FT	Essential_AGORA2
SPy_2092	rpsB	Belongs to the universal ribosomal protein uS2 family	J	-	pbiosynthesis	Essential_AGORA2
SPy_2093	tsf	Associates with the EF-Tu.GDP complex and induces the exchange of GDP to GTP. It remains bound to the aminoacyl-tRNA.EF- Tu.GTP complex up to the GTP hydrolysis stage on the ribosome	J	-	rtranscription	Added_in_ iYH543
SPy_2151	argS	Catalyzes a two-step reaction, first charging an arginine molecule by linking its carboxyl group to the alpha-phosphate of ATP, followed by transfer of the aminoacyl-adenylate to its tRNA	J	6.1.1.19	pbiosynthesis	Essential_AGORA2
SPy_2156	aspS	Catalyzes the attachment of L-aspartate to tRNA(Asp) in a two-step reaction L-aspartate is first activated by ATP to form Asp-AMP and then transferred to the acceptor end of tRNA(Asp)	J	6.1.1.12	pbiosynthesis	Essential_AGORA2
SPy_2157	hisS	histidyl-tRNA synthetase	J	6.1.1.21	pbiosynthesis	Essential_AGORA2
SPy_2178	rpsD	One of the primary rRNA binding proteins, it binds directly to 16S rRNA where it nucleates assembly of the body of the 30S subunit	J	-	pbiosynthesis	Essential_AGORA2
SPy_2182	dnaC	Participates in initiation and elongation during chromosome replication	L	3.6.4.12	dreplication	Added_in_ iYH543
SPy_2188	mnmA	Catalyzes the 2-thiolation of uridine at the wobble position (U34) of tRNA, leading to the formation of s(2)U34	J	2.8.1.13	pbiosynthesis	Added_in_ iYH543
SPy_2207	trpS	Tryptophanyl-tRNA synthetase	J	6.1.1.2	pbiosynthesis	Essential_AGORA2
