# Supplementary material for: A genome-scale metabolic model of a globally disseminated hyperinvasive M1 strain of Streptococcus pyogenes
Source: mSystems. 2024 Aug 19;9(9):e00736-24. doi: 10.1128/msystems.00736-24 (PMC11406949; doi:10.1128/msystems.00736-24)
Supplement: Table S6 — Details of nutrient-rich medium, CDM1, and CDM2 in iYH543 and actual recipe for CDM1. [file msystems.00736-24-s0007.xlsx]

## Sheet: Medium_iYH543
Supplementary Table 6_1: Medium in DataS1_iYH543.json (Supplementary Data 1)
bio1 = 0.754
Reaction_id	Reaction_description	Upper	Lower
EX_ala__L_e	exchange reaction for L-alanine	-0.46	1000
EX_alaasp_e	L-alanyl-L-aspartate exchange	-0.46	1000
EX_alagln_e	L-alanyl-L-glutamine exchange	-0.46	1000
EX_alaglu_e	L-alanyl-L-glutamate exchange	-0.46	1000
EX_alagly_e	L-alanylglycine exchange	-0.46	1000
EX_alahis_e	L-alanyl-L-histidine exchange	-0.46	1000
EX_alaleu_e	L-alanyl-L-leucine exchange	-0.46	1000
EX_alathr_e	L-alanyl-L-threonine exchange	-0.46	1000
EX_arg__L_e	L-Arginine exchange	-0.46	1000
EX_cgly_e	Cys-Gly exchange	-0.46	1000
EX_cys__L_e	exchange reaction for L-cysteine	-0.46	1000
EX_gln__L_e	exchange reaction for L-glutamine	-0.46	1000
EX_glyasn_e	Glycyl-L-asparagine exchange	-0.46	1000
EX_glyasp_e	Glycyl-L-aspartate exchange	-0.46	1000
EX_glyb_e	Glycine betaine exchange	-0.46	1000
EX_glycys_e	Gly-Cys exchange reaction	-0.46	1000
EX_glygln_e	Glycyl-L-glutamine exchange	-0.46	1000
EX_glyglu_e	Glycyl-L-glutamate exchange	-0.46	1000
EX_glyleu_e	Glycylleucine exchange	-0.46	1000
EX_glymet_e	Glycyl-L-methionine exchange	-0.46	1000
EX_glyphe_e	exchange reaction for glycylphenylalaine	-0.46	1000
EX_glypro_e	Glycylproline exchange	-0.46	1000
EX_glytyr_e	Glycyl-L-tyrosine exchange	-0.46	1000
EX_his__L_e	exchange reaction for L-histidine	-0.46	1000
EX_ile__L_e	L-Isoleucine exchange	-0.46	1000
EX_leu__L_e	L-Leucine exchange	-0.46	1000
EX_lys__L_e	L-Lysine exchange	-0.46	1000
EX_met__D_e	D-Methionine exchange	-0.46	1000
EX_met__L_e	L-Methionine exchange	-0.46	1000
EX_metala_e	L-methionyl-L-alanine exchange	-0.46	1000
EX_metsox_R__L_e	L-methionine-R-sulfoxide exchange	-0.46	1000
EX_metsox_S__L_e	L-Methionine S-oxide exchange	-0.46	1000
EX_orn_e	Ornithine exchange	-0.46	1000
EX_phe__L_e	exchange reaction for L-phenylalanine	-0.46	1000
EX_pro__L_e	L-Proline exchange	-0.46	1000
EX_ser__L_e	exchange reaction for L-serine	-0.46	1000
EX_thr__L_e	L-Threonine exchange	-0.46	1000
EX_trp__L_e	L-Tryptophan exchange	-0.46	1000
EX_tyr__L_e	L-Tyrosine exchange	-0.46	1000
EX_val__L_e	L-Valine exchange	-0.46	1000
EX_asp__L_e	Exchange of L-Aspartate	-0.46	1000
EX_gly_e	Exchange of Glycine	-0.46	1000
EX_asn__L_e	Exchange of L-Asparagine	-0.46	1000
EX_glu__L_e	Exchange of L-Glutamate	-0.46	1000
EX_leuval_e	Exchange of LeuVal	-0.46	1000
EX_ileasp_e	Exchange of IleAsp	-0.46	1000
EX_acgam_e	N-Acetyl-D-glucosamine exchange	-4.6	1000
EX_acnam_e	N-Acetylneuraminate exchange	-4.6	1000
EX_arab__L_e	L-Arabinose exchange	-4.6	1000
EX_arbt_e	Arbutin exchange	-4.6	1000
EX_cellb_e	Cellobiose exchange	-4.6	1000
EX_fru_e	exchange reaction for D-Fructose	-4.6	1000
EX_gal_e	exchange reaction for D-Galactose	-4.6	1000
EX_galt_e	Galactitol exchange	-4.6	1000
EX_gam_e	exchange reaction for D-Glucosamine	-4.6	1000
EX_glc__D_e	D-Glucose exchange	-4.6	1000
EX_glyc_e	Glycerol exchange	-4.6	1000
EX_glyc3p_e	Exchange of Glycerophosphoric Acid	-4.6	1000
EX_lac__L_e	L-Lactate exchange	-4.6	1000
EX_lactl_e	Lactulose exchange	-4.6	1000
EX_lcts_e	Lactose exchange	-4.6	1000
EX_malt_e	Maltose exchange	-4.6	1000
EX_malthx_e	Maltohexaose exchange	-4.6	1000
EX_malttr_e	Maltotriose exchange	-4.6	1000
EX_man_e	exchange reaction for D-Mannose	-4.6	1000
EX_mnl_e	D-Mannitol exchange	-4.6	1000
EX_salcn_e	Salicin exchange	-4.6	1000
EX_sbt__D_e	d_Sorbitol exchange	-4.6	1000
EX_sucr_e	Sucrose exchange	-4.6	1000
EX_tre_e	Trehalose exchange	-4.6	1000
EX_actn__R_e	R Acetoin exchange	-4.6	1000
EX_ascb__L_e	Exchange of L-Ascorbate	-4.6	1000
EX_all__D_e	D-Allose exchange	-4.6	1000
EX_arab__D_e	D Arabinose exchange	-4.6	1000
EX_cyclodext_A_e	alpha-Cyclodextrin exchange	-4.6	1000
EX_cyclodext_B_e	beta-Cyclodextrin exchange	-4.6	1000
EX_cyclodext_G_e	gamma-Cyclodextrin exchange	-4.6	1000
EX_pectin_e	Pectin exchange	-4.6	1000
EX_dha_e	Dihydroxyacetone exchange	-4.6	1000
EX_drib_e	Deoxy D Ribose exchange	-4.6	1000
EX_f6p_e	D-fructose 6-phosphate exchange	-4.6	1000
EX_glcn__D_e	D Gluconate exchange	-4.6	1000
EX_glycogen_e	Glycogen exchange	-4.6	1000
EX_mbdg_e	Beta Methylglucoside exchange	-4.6	1000
EX_pala_e	Palatinose exchange	-4.6	1000
EX_rmn_e	L-Rhamnose exchange	-4.6	1000
EX_xyl__D_e	D-Xylose exchange	-4.6	1000
EX_acmana_e	N-Acetyl-D-mannosamine exchange	-4.6	1000
EX_lyx__L_e	L-Lyxose exchange	-4.6	1000
EX_g6p_e	D-Glucose 6-phosphate exchange	-4.6	1000
EX_glcur_e	D-Glucuronate exchange	-4.6	1000
EX_galur_e	D-Galacturonate exchange	-4.6	1000
EX_rib__D_e	D-Ribose exchange	-4.6	1000
EX_uri_e	Uridine exchange	-4.6	1000
EX_adn_e	Adenosine exchange	-4.6	1000
EX_fuc__L_e	L-Fucose exchange	-4.6	1000
EX_tag__D_e	D Tagatose exchange	-4.6	1000
EX_srb__L_e	L Sorbose exchange	-4.6	1000
EX_o2_e	exchange reaction for oxugen	-20	1000
EX_12dgr180_e	1,2-Diacyl-sn-glycerol (dioctadecanoyl, n-C18:0) exchange	-1000	0
EX_26dap_M_e	meso-2,6-Diaminoheptanedioate exchange	-1000	0
EX_ac_e	Acetate exchange	-1000	0
EX_acac_e	Acetoacetate exchange	-1000	0
EX_acald_e	Acetaldehyde exchange	-1000	0
EX_arsenb_e	Arsenobetaine exchange	-1000	0
EX_bhb_e	(R)-3-Hydroxybutanoate transport via H+ symport	-1000	0
EX_btn_e	Biotin exchange	-1000	0
EX_but_e	Butyrate (n-C4:0) exchange	-1000	0
EX_ca2_e	Calcium exchange	-1000	0
EX_cd2_e	Cadmium exchange	-1000	0
EX_cl_e	exchange reaction for Chloride	-1000	0
EX_cobalt2_e	Co2+ exchange	-1000	0
EX_ctbt_e	Crotonobetaine exchange	-1000	0
EX_cu2_e	Cu2+ exchange	-1000	0
EX_dfdcytd_e	Gemcitabine (2 2-difluorodeoxycytidine) exchange	-1000	0
EX_dfduri_e	2 2-Difluorodeoxyuridine exchange	-1000	0
EX_etoh_e	Ethanol exchange	-1000	0
EX_fe2_e	Exchange of Iron (Fe2+)	-1000	0
EX_fe3_e	Fe3+ exchange	-1000	0
EX_fecrm_e	Ferrichrome exchange	-1000	0
EX_fol_e	exchange reaction for Folate	-1000	0
EX_for_e	Formate exchange	-1000	0
EX_gbbtn_e	gamma-butyrobetaine exchange	-1000	0
EX_h_e	exchange reaction for proton	-1000	1000
EX_h2o_e	H2O exchange	-1000	1000
EX_hg2_e	Hg2+ exchange	-1000	0
EX_k_e	K+ exchange	-1000	0
EX_mg2_e	Mg exchange	-1000	0
EX_mn2_e	Mn2+ exchange	-1000	0
EX_mqn7_e	Menaquinone 7 exchange	-1000	0
EX_na1_e	exchange reaction for Sodium	-1000	0
EX_nh4_e	Ammonia exchange	-1000	1000
EX_nmn_e	NMN exchange	-1000	0
EX_no2_e	Nitrite exchange	-1000	0
EX_pb_e	Lead exchange	-1000	0
EX_pheme_e	exchange reaction for heme	-1000	0
EX_pi_e	Phosphate exchange	-1000	0
EX_pnto__R_e	(R)-Pantothenate exchange	-1000	0
EX_ptrc_e	Exchange of 1,4-butanediammonium	-1000	0
EX_ribflv_e	exchange reaction for Riboflavin	-1000	0
EX_sheme_e	Siroheme exchange	-1000	0
EX_so4_e	Sulfate exchange	-1000	0
EX_spmd_e	Exchange of spermidine(3+)	-1000	0
EX_thm_e	exchange reaction for Thiamin	-1000	0
EX_ura_e	Uracil exchange	-1000	0
EX_xan_e	Xanthine exchange	-1000	0
EX_zn2_e	Zinc exchange	-1000	0
EX_nac_e	Uptake of Nicotinic Acid	-1000	0
EX_ade_e	Exchange of Adenine	-1000	0
EX_gua_e	Exchange of Guanine	-1000	0
EX_pydam_e	Exchange of Pyridoxamine	-1000	0
EX_pydxn_e	Exchange of Pyridoxine	-1000	0
EX_ins_e	Exchange of Inosine	-1000	0
EX_hco3_e	Exchange of Bicarbonate	-1000	0
EX_thymd_e	Exchange of Thymidine	-1000	0
EX_4abz_e	4 Aminobenzoate exchange	-1000	0
EX_orot_e	Exchange of Orotate	-1000	0
EX_cit_e	Exchange of Citrate	-1000	0
EX_cbi_e	Cobinamide exchange	-1000	0
EX_nadp_e	Exchange of Nicotinamide Adenine Dinucleotide Phosphate	-1000	0

## Sheet: CDM1_Carbon_test
Supplementary Table 6_2: Medium in DataS2_iYH543_CDM_1.json (Supplementary Data 2)
bio1 = 0.061	Reference: Zhu L. et al. 2019. PMID: 30667377
Reaction_id	Reaction_description	Upper	Lower
EX_ala__L_e	exchange reaction for L-alanine	-0.46	1000
EX_arg__L_e	L-Arginine exchange	-0.46	1000
EX_cys__L_e	exchange reaction for L-cysteine	-0.46	1000
EX_gln__L_e	exchange reaction for L-glutamine	-0.46	1000
EX_his__L_e	exchange reaction for L-histidine	-0.46	1000
EX_ile__L_e	L-Isoleucine exchange	-0.46	1000
EX_leu__L_e	L-Leucine exchange	-0.46	1000
EX_lys__L_e	L-Lysine exchange	-0.46	1000
EX_met__D_e	D-Methionine exchange	-0.46	1000
EX_met__L_e	L-Methionine exchange	-0.46	1000
EX_phe__L_e	exchange reaction for L-phenylalanine	-0.46	1000
EX_pro__L_e	L-Proline exchange	-0.46	1000
EX_ser__L_e	exchange reaction for L-serine	-0.46	1000
EX_thr__L_e	L-Threonine exchange	-0.46	1000
EX_trp__L_e	L-Tryptophan exchange	-0.46	1000
EX_tyr__L_e	L-Tyrosine exchange	-0.46	1000
EX_val__L_e	L-Valine exchange	-0.46	1000
EX_asp__L_e	Exchange of L-Aspartate	-0.46	1000
EX_gly_e	Exchange of Glycine	-0.46	1000
EX_asn__L_e	Exchange of L-Asparagine	-0.46	1000
EX_glu__L_e	Exchange of L-Glutamate	-0.46	1000
EX_o2_e	exchange reaction for oxugen	-20	1000
EX_btn_e	Biotin exchange	-1000	0
EX_ca2_e	Calcium exchange	-1000	0
EX_cl_e	exchange reaction for Chloride	-1000	0
EX_fe3_e	Fe3+ exchange	-1000	0
EX_fol_e	exchange reaction for Folate	-1000	0
EX_h_e	exchange reaction for proton	-1000	1000
EX_h2o_e	H2O exchange	-1000	1000
EX_k_e	K+ exchange	-1000	0
EX_mg2_e	Mg exchange	-1000	0
EX_na1_e	exchange reaction for Sodium	-1000	0
EX_no2_e	Nitrite exchange	-1000	0
EX_pi_e	Phosphate exchange	-1000	0
EX_pnto__R_e	(R)-Pantothenate exchange	-1000	0
EX_ribflv_e	exchange reaction for Riboflavin	-1000	0
EX_so4_e	Sulfate exchange	-1000	0
EX_thm_e	exchange reaction for Thiamin	-1000	0
EX_ura_e	Uracil exchange	-1000	0
EX_ade_e	Exchange of Adenine	-1000	0
EX_gua_e	Exchange of Guanine	-1000	0
EX_pydam_e	Exchange of Pyridoxamine	-1000	0
EX_pydxn_e	Exchange of Pyridoxine	-1000	0
EX_hco3_e	Exchange of Bicarbonate	-1000	0
EX_4abz_e	4 Aminobenzoate exchange	-1000	0
EX_cbi_e	Cobinamide exchange	-1000	0
EX_nadp_e	Exchange of Nicotinamide Adenine Dinucleotide Phosphate	-1000	0

## Sheet: CDM2_AA_test
Supplementary Table 6_3: Medium in DataS3_iYH543_CDM_2.json (Supplementary Data 3)
bio1 = 0.402	Reference: Levering J. et al 2016 PMID: 26970054
Reaction_id	Reaction_description	Upper	Lower
EX_ala__L_e	exchange reaction for L-alanine	-0.46	1000
EX_arg__L_e	L-Arginine exchange	-0.46	1000
EX_cys__L_e	exchange reaction for L-cysteine	-0.46	1000
EX_gln__L_e	exchange reaction for L-glutamine	-0.46	1000
EX_his__L_e	exchange reaction for L-histidine	-0.46	1000
EX_ile__L_e	L-Isoleucine exchange	-0.46	1000
EX_leu__L_e	L-Leucine exchange	-0.46	1000
EX_lys__L_e	L-Lysine exchange	-0.46	1000
EX_met__L_e	L-Methionine exchange	-0.46	1000
EX_phe__L_e	exchange reaction for L-phenylalanine	-0.46	1000
EX_pro__L_e	L-Proline exchange	-0.46	1000
EX_ser__L_e	exchange reaction for L-serine	-0.46	1000
EX_thr__L_e	L-Threonine exchange	-0.46	1000
EX_trp__L_e	L-Tryptophan exchange	-0.46	1000
EX_tyr__L_e	L-Tyrosine exchange	-0.46	1000
EX_val__L_e	L-Valine exchange	-0.46	1000
EX_asp__L_e	Exchange of L-Aspartate	-0.46	1000
EX_gly_e	Exchange of Glycine	-0.46	1000
EX_asn__L_e	Exchange of L-Asparagine	-0.46	1000
EX_glu__L_e	Exchange of L-Glutamate	-0.46	1000
EX_glc__D_e	D-Glucose exchange	-4.6	1000
EX_ascb__L_e	Exchange of L-Ascorbate	-4.6	1000
EX_o2_e	exchange reaction for oxugen	-20	1000
EX_ac_e	Acetate exchange	-1000	0
EX_btn_e	Biotin exchange	-1000	0
EX_ca2_e	Calcium exchange	-1000	0
EX_cl_e	exchange reaction for Chloride	-1000	0
EX_cobalt2_e	Co2+ exchange	-1000	0
EX_cu2_e	Cu2+ exchange	-1000	0
EX_fe2_e	Exchange of Iron (Fe2+)	-1000	0
EX_fe3_e	Fe3+ exchange	-1000	0
EX_h_e	exchange reaction for proton	-1000	1000
EX_h2o_e	H2O exchange	-1000	1000
EX_k_e	K+ exchange	-1000	0
EX_mg2_e	Mg exchange	-1000	0
EX_mn2_e	Mn2+ exchange	-1000	0
EX_na1_e	exchange reaction for Sodium	-1000	0
EX_nh4_e	Ammonia exchange	-1000	1000
EX_pi_e	Phosphate exchange	-1000	0
EX_pnto__R_e	(R)-Pantothenate exchange	-1000	0
EX_ribflv_e	exchange reaction for Riboflavin	-1000	0
EX_so4_e	Sulfate exchange	-1000	0
EX_thm_e	exchange reaction for Thiamin	-1000	0
EX_ura_e	Uracil exchange	-1000	0
EX_xan_e	Xanthine exchange	-1000	0
EX_zn2_e	Zinc exchange	-1000	0
EX_nac_e	Uptake of Nicotinic Acid	-1000	0
EX_ade_e	Exchange of Adenine	-1000	0
EX_gua_e	Exchange of Guanine	-1000	0
EX_pydam_e	Exchange of Pyridoxamine	-1000	0
EX_pydxn_e	Exchange of Pyridoxine	-1000	0
EX_ins_e	Exchange of Inosine	-1000	0
EX_hco3_e	Exchange of Bicarbonate	-1000	0
EX_thymd_e	Exchange of Thymidine	-1000	0
EX_4abz_e	4 Aminobenzoate exchange	-1000	0
EX_orot_e	Exchange of Orotate	-1000	0
EX_cit_e	Exchange of Citrate	-1000	0
EX_cbi_e	Cobinamide exchange	-1000	0

## Sheet: Actual_Recipe_CDM1
Supplementary Table 6_4: Recipe of chemically defined medium for S. pyogenes (1 liter).
Ingredients	Amount	CAS	Inc.	Cat#
DMEM*	1L	---	---	---
Aminobenzoic acid	0.00005g	150-13-0	Sigma aldrich	A9878-5G
Biotin	0.00005g	58-85-5	Sigma aldrich	B4501-100MG
Nicotinamide adenine dinucleotide phosphate ( 2˚-8˚)	0.000625g	24292-60-2	Sigma aldrich	481972-100MG
Pyridoxal hydrochloride	0.0003g	65-22-5	Sigma aldrich	P9130-500MG
Pyridoxamine dihydrochloride	0.00025g	524-36-7	Sigma aldrich	P9380-1G
Vitamin B12	0.000025g	68-19-9	Sigma aldrich	V2876-100MG
Adenine	0.005g	73-24-5	Sigma aldrich	A2786-5G
Guanine hydrochloride	0.005g	635-39-2	Sigma aldrich	51030-10G
Uracil	0.005g	66-22-8	Sigma aldrich	U1128-25G
DL-alanine	0.025g	302-72-7	Sigma aldrich	W381810-SAMPLE-K
L-aspartic acid	0.025g	56-84-8	Sigma aldrich	A8949-25G
L-asparagine	0.025g	70-47-3	Sigma aldrich	A0884-25G
L-glutamic acid	0.025g	56-86-0	Sigma aldrich	G1251-100G
L-proline	0.025g	147-85-3	Sigma aldrich	P5607-25G
Hydroxyl-L-proline	0.025g	51-35-4	Sigma aldrich	H54409-2.5G
L-Cysteine HCL	0.175g	52-89-1	Sigma aldrich	C1276-10G
L-Glutamine	0.146g	56-85-9	Sigma aldrich	G3126-100G
HEPES	1.49g	7365-45-9	Sigma aldrich	H3375-500G
*DMEM, no glucose, no glutamine, no phenol red (Thermo Fisher, Catalog No. A1443001).
