# Supplementary material for: A genome-scale metabolic model of a globally disseminated hyperinvasive M1 strain of Streptococcus pyogenes
Source: mSystems. 2024 Aug 19;9(9):e00736-24. doi: 10.1128/msystems.00736-24 (PMC11406949; doi:10.1128/msystems.00736-24)
Supplement: Table S7 — Expression of selected genes in iYH543, associated with the amino acid transport and metabolism. [file msystems.00736-24-s0008.xlsx]

## Sheet: AA_metabolism_transport
Supplementary Data 7_1: The expression of selected genes in iYH543, associated with the amino acid transport and metabolism
							log2 FC
Gene ID in 5448	Gene ID in SF370	Gene_name_from_PATRIC	Definition_from_PATRIC	Gene_name_from_EggNOG	Definition_from_EggNOG	COG strings	CDM+Glucose vs CDM (-)	CDM+Maltose vs CDM (-)	CDM+Dextrin vs CDM (-)
SP5448_03240	SPy_1539	asnA	Aspartate--ammonia ligase (EC 6.3.1.1)	asnA	aspartate--ammonia ligase	E	5.125	3.755	-3.27
SP5448_06000	SPy_0911	bcaT	Branched-chain amino acid aminotransferase (EC 2.6.1.42)	ilvE	Aminotransferase	E	4.243	3.33	-1.409
SP5448_03390	SPy_1506	artP	ABC transporter, ATP-binding protein (cluster 3, basic aa/glutamine/opines)	glnQ	abc transporter atp-binding protein	E	4.038	4.01	-0.586
SP5448_07305	SPy_0538	metK1	S-adenosylmethionine synthetase, archaeal (EC 2.5.1.6)	metK-2	S-adenosylmethionine synthetase (AdoMet synthetase)	E	3.872	0.427	-3.193
SP5448_07325	SPy_0534	aroE	Shikimate 5-dehydrogenase I alpha (EC 1.1.1.25)	aroE	Involved in the biosynthesis of the chorismate, which leads to the biosynthesis of aromatic amino acids. Catalyzes the reversible NADPH linked reduction of 3-dehydroshikimate (DHSA) to yield shikimate (SA)	E	3.704	0.061	-2.756
SP5448_00905	SPy_0172	metB	Cystathionine beta-lyase (EC 4.4.1.8)	metC	cystathionine	E	3.591	2.288	-3.17
SP5448_01330	SPy_0276	-	ABC transporter, ATP-binding protein (cluster 3, basic aa/glutamine/opines)	glnQ	abc transporter atp-binding protein	E	3.267	3.167	-0.906
SP5448_00070	SPy_0016	-	Cationic amino acid transporter - APC Superfamily	yfnA	amino acid	E	2.954	0.997	-1.725
SP5448_01575	SPy_1877	glnA	Glutamine synthetase type I (EC 6.3.1.2)	glnA	glutamine synthetase	E	2.933	0.393	-2.439
SP5448_02775	SPy_1651	pepC	Aminopeptidase C (EC 3.4.22.40)	pepC	aminopeptidase	E	2.829	0.875	-2.323
SP5448_08440	SPy_1944	cysE	Serine acetyltransferase (EC 2.3.1.30)	cysE	serine acetyltransferase	E	2.817	2.687	-1.143
SP5448_08660	SPy_2001	dppB	Nickel ABC transporter, permease protein NikB2 (TC 3.A.1.5.3)	gsiC	ABC-type dipeptide oligopeptide nickel transport systems, permease components	P	2.703	1.976	-1.163
SP5448_08130	SPy_0324	-	Serine/threonine:Na+ symporter SstT	sstT	Involved in the import of serine and threonine into the cell, with the concomitant import of sodium (symport system)	E	2.668	0.737	-1.4
SP5448_06845	SPy_0713	pepD	Dipeptidase (EC 3.4.-.-)	pepD	Dipeptidase	E	2.481	2.223	-0.91
SP5448_04710	SPy_1275	-	ABC transporter, ATP-binding protein (cluster 3, basic aa/glutamine/opines)	glnQ	amino acid ABC transporter ATP-binding protein	E	2.406	2.305	-0.815
SP5448_07690	SPy_0447	pfs	5'-methylthioadenosine nucleosidase (EC 3.2.2.16) @ S-adenosylhomocysteine nucleosidase (EC 3.2.2.9)	mtnN	Catalyzes the irreversible cleavage of the glycosidic bond in both 5'-methylthioadenosine (MTA) and S- adenosylhomocysteine (SAH AdoHcy) to adenine and the corresponding thioribose, 5'-methylthioribose and S-ribosylhomocysteine, respectively	E	2.346	2.407	-0.615
SP5448_01975	SPy_1779	-	Alanine transaminase (EC 2.6.1.2)	alaA	Aminotransferase	E	2.093	0.856	-1.504
SP5448_03475	-	-	Phage protein	-	Pfam:DUF955	E	1.911	1.433	-0.269
SP5448_08675	SPy_2004	dppE	Nickel ABC transporter, ATP-binding protein NikE2 (TC 3.A.1.5.3)	gsiA_7	transport system, ATPase component	EP	1.831	0.573	-1.298
SP5448_08655	SPy_2000	dppA	Nickel ABC transporter, substrate-binding protein NikA2 (TC 3.A.1.5.3)	appA_2	Bacterial extracellular solute-binding proteins, family 5 Middle	E	1.827	1.044	-1.205
SP5448_08655	SPy_2000	dppA	Nickel ABC transporter, substrate-binding protein NikA2 (TC 3.A.1.5.3)	appA_2	Bacterial extracellular solute-binding proteins, family 5 Middle	E	1.827	1.044	-1.205
SP5448_00655	SPy_0112	proC	Pyrroline-5-carboxylate reductase (EC 1.5.1.2)	proC	Catalyzes the reduction of 1-pyrroline-5-carboxylate (PCA) to L-proline	E	1.743	0.478	-1.951
SP5448_05220	SPy_1155	-	Uncharacterized protein YaeR with similarity to glyoxylase family	yaeR	COG0346 Lactoylglutathione lyase and related lyases	E	1.725	0.535	-1.591
SP5448_07035	SPy_0606	pepF	Oligoendopeptidase F-like protein	pepF	Oligopeptidase F	E	1.682	1.616	-0.772
SP5448_03450	SPy_1492	-	FIG006988: Lipase/Acylhydrolase with GDSL-like motif	ypmR	GDSL-like Lipase/Acylhydrolase	E	1.558	0.647	-0.844
SP5448_01665	SPy_1858	pepXP	Xaa-Pro dipeptidyl-peptidase (EC 3.4.14.11)	pepX	Removes N-terminal dipeptides sequentially from polypeptides having unsubstituted N-termini provided that the penultimate residue is proline	E	1.553	1.305	-0.48
SP5448_01410	SPy_0295	oppC	Oligopeptide ABC transporter, permease protein OppC (TC 3.A.1.5.1)	amiD	ABC transporter (Permease	P	1.535	2.522	0.827
SP5448_01415	SPy_0296	oppD	Oligopeptide ABC transporter, ATP-binding protein OppD (TC 3.A.1.5.1)	oppD	Belongs to the ABC transporter superfamily	P	1.531	2.69	0.879
SP5448_01405	SPy_0294	oppB	Oligopeptide ABC transporter, permease protein OppB (TC 3.A.1.5.1)	amiC	ABC transporter (Permease	P	1.523	2.414	0.66
SP5448_05405	SPy_1115	-	Lipase/Acylhydrolase family protein	estA	GDSL-like protein	E	1.504	-0.578	-1.391
SP5448_01420	SPy_0297	oppF	Oligopeptide ABC transporter, ATP-binding protein OppF (TC 3.A.1.5.1)	oppF	Belongs to the ABC transporter superfamily	P	1.455	2.501	1.082
SP5448_01400	-	oppA	Oligopeptide ABC transporter, substrate-binding protein OppA (TC 3.A.1.5.1)	amiA	ABC transporter, substrate-binding protein, family 5	E	1.446	3.015	1.322
SP5448_01400	-	oppA	Oligopeptide ABC transporter, substrate-binding protein OppA (TC 3.A.1.5.1)	amiA	ABC transporter, substrate-binding protein, family 5	E	1.446	3.015	1.322
SP5448_02700	SPy_1670	proA	Gamma-glutamyl phosphate reductase (EC 1.2.1.41)	proA	Catalyzes the NADPH-dependent reduction of L-glutamate 5-phosphate into L-glutamate 5-semialdehyde and phosphate. The product spontaneously undergoes cyclization to form 1-pyrroline-5- carboxylate	E	1.373	1.393	-0.478
SP5448_06340	SPy_0833	carA	Carbamoyl-phosphate synthase small chain (EC 6.3.5.5)	carA	carbamoyl-phosphate synthetase glutamine chain	F	1.343	0.305	-1.861
SP5448_08670	SPy_2003	dppD	Nickel ABC transporter, ATP-binding protein NikD2 (TC 3.A.1.5.3)	oppD	transport system, ATPase component	EP	1.333	0.551	-1.103
SP5448_04795	SPy_1253	-	Membrane protein	yqjA	membrane	E	1.332	1.517	-0.027
SP5448_02745	SPy_1657	-	hypothetical protein	tcyN	abc transporter atp-binding protein	E	1.305	1.231	-0.775
SP5448_06430	SPy_0809	aroD	3-dehydroquinate dehydratase I (EC 4.2.1.10)	aroD	Involved in the third step of the chorismate pathway, which leads to the biosynthesis of aromatic amino acids. Catalyzes the cis-dehydration of 3-dehydroquinate (DHQ) and introduces the first double bond of the aromatic ring to yield 3- dehydroshikimate	E	1.244	1.887	0.155
SP5448_06335	SPy_0835	carB	Carbamoyl-phosphate synthase large chain (EC 6.3.5.5)	carB	carbamoyl-phosphate synthetase ammonia chain	F	1.213	-0.008	-1.899
SP5448_04865	SPy_1239	pepN	Lysyl aminopeptidase (EC 3.4.11.15)	pepN	aminopeptidase	E	1.198	0.828	-1.021
SP5448_05630	SPy_1066	-	Pyrimidine 5'-nucleotidase YjjG (EC 3.1.3.5)	yjjG	hydrolase	E	1.154	1.212	-0.782
SP5448_02760	SPy_1654	-	Uncharacterized amino acid permease, GabP family	cycA	permease	E	1.015	-0.061	-1.484
SP5448_08665	SPy_2002	dppC	Nickel ABC transporter, permease protein NikC2 (TC 3.A.1.5.3)	dppC	ABC-type dipeptide oligopeptide nickel transport systems, permease components	P	1.012	0.145	-0.989
SP5448_07430	SPy_0511	gloA	Lactoylglutathione lyase (EC 4.4.1.5)	gloA	Lactoylglutathione lyase	E	1	1.359	-0.191
SP5448_08995	SPy_2090	hutG	Formiminoglutamase (EC 3.5.3.8)	hutG	Catalyzes the conversion of N-formimidoyl-L-glutamate to L-glutamate and formamide	E	0.849	1.105	-0.342
SP5448_02915	SPy_1618	cysM	Cysteine synthase (EC 2.5.1.47)	cysK	Belongs to the cysteine synthase cystathionine beta- synthase family	E	0.8	0.755	-0.293
SP5448_06810	SPy_0722	-	Chorismate mutase I (EC 5.4.99.5)	pheA	Chorismate mutase	E	0.785	0.082	-1.46
SP5448_01375	SPy_0288	nifS3	Cysteine desulfurase (EC 2.8.1.7) => SufS	sufS	Catalyzes the removal of elemental sulfur and selenium atoms from L-cysteine, L-cystine, L-selenocysteine, and L- selenocystine to produce L-alanine	E	0.755	-0.394	-2.261
SP5448_06400	SPy_0816	nifS1	Cysteine desulfurase (EC 2.8.1.7), associated with tRNA 4-thiouridine synthase	iscS2	Cysteine sulfinate desulfinase cysteine desulfurase and related enzymes	E	0.734	0.279	-1.32
SP5448_06480	SPy_0799	pepT	Tripeptide aminopeptidase (EC 3.4.11.4)	pepT	Cleaves the N-terminal amino acid of tripeptides	E	0.709	0.99	0.006
SP5448_04730	SPy_1270	-	Sodium/glycine symporter GlyP	agcS	(Alanine) symporter	E	0.707	-1.111	-2.459
SP5448_01885	SPy_1802	alr	Alanine racemase (EC 5.1.1.1)	alr	Catalyzes the interconversion of L-alanine and D- alanine. May also act on other amino acids	E	0.647	-0.621	-1.601
SP5448_06870	SPy_0650	aspC	Aspartate aminotransferase (EC 2.6.1.1)	aspB	Aminotransferase	E	0.634	0.856	-0.84
SP5448_04090	SPy_1354	map	Methionine aminopeptidase (EC 3.4.11.18)	map	Removes the N-terminal methionine from nascent proteins. The N-terminal methionine is often cleaved when the second residue in the primary sequence is small and uncharged (Met-Ala-, Cys, Gly, Pro, Ser, Thr, or Val). Requires deformylation of the N(alpha)-formylated initiator methionine before it can be hydrolyzed	E	0.601	0.774	-0.512
SP5448_05265	SPy_1145	glyA	Serine hydroxymethyltransferase (EC 2.1.2.1)	glyA	Catalyzes the reversible interconversion of serine and glycine with tetrahydrofolate (THF) serving as the one-carbon carrier. This reaction serves as the major source of one-carbon groups required for the biosynthesis of purines, thymidylate, methionine, and other important biomolecules. Also exhibits THF- independent aldolase activity toward beta-hydroxyamino acids, producing glycine and aldehyd…	E	0.584	0.514	-1.127
SP5448_01800	SPy_1824	-	Aminopeptidase YpdF (MP-, MA-, MS-, AP-, NP- specific)	pepP	Belongs to the peptidase M24B family	E	0.504	0.351	-0.654
SP5448_05370	SPy_1122	nifS2	Cysteine desulfurase (EC 2.8.1.7)	iscS	Cysteine desulfurase	E	0.445	0.466	-0.08
SP5448_01690	SPy_1851	-	C3-degrading proteinase	cppA	CppA N-terminal	E	0.351	-1.267	-1.376
SP5448_05390	SPy_1118	radC	UPF0758 family protein	radC	Belongs to the UPF0758 family	E	0.317	-0.568	-0.949
SP5448_06425	SPy_0810	aroF	Chorismate synthase (EC 4.2.3.5)	aroC	Catalyzes the anti-1,4-elimination of the C-3 phosphate and the C-6 proR hydrogen from 5-enolpyruvylshikimate-3-phosphate (EPSP) to yield chorismate, which is the branch point compound that serves as the starting substrate for the three terminal pathways of aromatic amino acid biosynthesis. This reaction introduces a second double bond into the aromatic ring system	E	0.232	1.051	0.622
SP5448_07420	SPy_0513	pepQ	Xaa-Pro dipeptidase (EC 3.4.13.9)	pepQ	Belongs to the peptidase M24B family	E	0.22	0.581	-0.016
SP5448_05890	SPy_0932	-	Glycine/D-amino acid oxidases family	yurR	oxidoreductase	E	0.153	0.333	-0.337
SP5448_04095	SPy_1353	-	Inner membrane protein YihY, formerly thought to be RNase BN	rbn	Belongs to the UPF0761 family	E	0.066	-0.352	-0.405
SP5448_04220	SPy_1316	glnQ.2	Glutamine ABC transporter, ATP-binding protein GlnQ	glnQ	abc transporter atp-binding protein	E	-0.319	-0.876	-1.173
SP5448_03920	SPy_1393	pepB	Oligoendopeptidase F	pepF	oligoendopeptidase F	E	-0.537	-0.371	0.498
SP5448_05325	SPy_1133	proV	Glycine betaine ABC transport system, ATP-binding protein OpuAA (EC 3.6.3.32)	proV	abc transporter atp-binding protein	E	-0.633	-0.027	0.48
SP5448_05800	SPy_1029	acoC	Dihydrolipoamide acetyltransferase component of pyruvate dehydrogenase complex (EC 2.3.1.12)	acoC	Dihydrolipoamide acetyltransferase component of pyruvate dehydrogenase complex	C	-0.925	-1.425	-1.13
SP5448_09315	SPy_2189	sdhB	L-serine dehydratase, beta subunit (EC 4.3.1.17)	sdaAB	L-serine dehydratase	E	-1.042	-0.346	0.609
SP5448_05610	SPy_1070	-	Putative Xaa-His dipeptidase	pepV	Dipeptidase	E	-1.274	-0.644	0.016
SP5448_03090	SPy_1577	aroB	3-dehydroquinate synthase (EC 4.2.3.4)	aroB	Catalyzes the conversion of 3-deoxy-D-arabino- heptulosonate 7-phosphate (DAHP) to dehydroquinate (DHQ)	E	-1.32	-1.323	-0.552
SP5448_03070	SPy_1584	aroE	Shikimate/quinate 5-dehydrogenase I beta (EC 1.1.1.282)	aroE	Involved in the biosynthesis of the chorismate, which leads to the biosynthesis of aromatic amino acids. Catalyzes the reversible NADPH linked reduction of 3-dehydroshikimate (DHSA) to yield shikimate (SA)	E	-1.402	-0.422	-0.442
SP5448_03095	SPy_1576	-	2-keto-3-deoxy-D-arabino-heptulosonate-7-phosphate synthase I beta (EC 2.5.1.54)	aroF	Catalyzes the formation of 3-deoxy-D-aribino-hept-2-ulosonate 7-phosphate from phosphoenolpyruvate and D-erythrose 4-phosphate and the formation of prephenate from chorismate	E	-1.707	-2.085	-0.797
SP5448_08620	SPy_1991	trpG	Para-aminobenzoate synthase, amidotransferase component (EC 2.6.1.85)	-	Anthranilate synthase	E	-1.786	-1.379	-0.412
SP5448_08135	SPy_0323	braB	Na(+)-dependent branched-chain amino acid transporter	brnQ	Component of the transport system for branched-chain amino acids	E	-1.843	-2.418	-0.115
SP5448_04955	SPy_1217	-	Biotinyl-lipoyl attachment domain protein, GcvH-like	gcdH	glycine cleavage	E	-1.873	-0.161	1.111
SP5448_09320	SPy_2190	sdhA	L-serine dehydratase, alpha subunit (EC 4.3.1.17)	sdaAA	L-serine dehydratase	E	-2.175	-0.743	0.906
SP5448_05420	SPy_1111	-	Zn-dependent alcohol dehydrogenases and related dehydrogenases	adh	Dehydrogenase	E	-2.328	0.472	3.769
SP5448_08310	SPy_1914	salB	Lanthionine biosynthesis protein LanM	salB	Domain of unknown function (DUF4135)	V	-2.373	-2.718	0.326
SP5448_04100	SPy_1352	-	3-phosphoshikimate 1-carboxyvinyltransferase (EC 2.5.1.19)	aroA	Catalyzes the transfer of the enolpyruvyl moiety of phosphoenolpyruvate (PEP) to the 5-hydroxyl of shikimate-3- phosphate (S3P) to produce enolpyruvyl shikimate-3-phosphate and inorganic phosphate	E	-2.43	-2.006	-0.409
SP5448_00960	SPy_0184	opuABC	Betaine ABC transporter, permease protein BusAB.1 / Betaine ABC transporter, substrate-binding protein BusAB.2	opuAB	glycine betaine	E	-3.237	-2.745	-0.139
SP5448_00955	SPy_0183	opuAA	Betaine ABC transporter, ATP-binding protein BusAA	opuAA	glycine betaine	E	-3.6	-2.968	-0.049
SP5448_08990	SPy_2089	hutH	Histidine ammonia-lyase (EC 4.3.1.3)	hutH	Aromatic amino acid lyase	H	-5.859	-0.815	3.887
SP5448_08955	SPy_2081	hutI	Imidazolonepropionase (EC 3.5.2.7)	hutI	Imidazolone-5-propionate hydrolase	Q	-6.057	-1.416	4.697
SP5448_08960	SPy_2082	hutU	Urocanate hydratase (EC 4.2.1.49)	hutU	Catalyzes the conversion of urocanate to 4-imidazolone- 5-propionate	E	-7.004	-0.224	6.245
SP5448_08970	SPy_2084	fchA	Formiminotetrahydrofolate cyclodeaminase (EC 4.3.1.4)	fchA	Formiminotransferase-cyclodeaminase	E	-7.918	-0.77	6.692
SP5448_08965	SPy_2083	ftcD	Glutamate formiminotransferase (EC 2.1.2.5) @ Glutamate formyltransferase	ftcD	glutamate	E	-8.057	-1.024	6.504
SP5448_03210	SPy_1547	arcA	Arginine deiminase (EC 3.5.3.6)	arcA	arginine	E	-8.799	-5.553	3.31
SP5448_03235	SPy_1541	arcC	Carbamate kinase (EC 2.7.2.2)	arcC	Belongs to the carbamate kinase family	E	-9.009	-5.961	2.324
SP5448_03220	SPy_1544	arcB	Ornithine carbamoyltransferase (EC 2.1.3.3)	argF	Reversibly catalyzes the transfer of the carbamoyl group from carbamoyl phosphate (CP) to the N(epsilon) atom of ornithine (ORN) to produce L-citrulline	E	-9.208	-6.008	2.865
